# Supplementary material for: iTRAQ-Based Comparative Proteomic Analysis of Adult Schistosoma japonicum from Water Buffalo and Yellow Cattle
Source: Front Microbiol. 2018 Feb 6;9:99. doi: 10.3389/fmicb.2018.00099 (PMC5808103; doi:10.3389/fmicb.2018.00099)
Supplement: Supplementary file 2 [file Table_2.XLSX]

## Sheet: Sup 1 ALL  identified proteins
Supplementary Table 2. All the identified DEPs of adult Schistosoma japonicum from water buffalo and yellow cattle
Accession	Name	Coverage	# Peptides	water buffalo 1	water buffalo 2	water buffalo 3	water buffalo 4	water buffalo Mean	yellow cattle 1	yellow cattle 2	yellow cattle 3	yellow cattle 4	yellow cattle Mean	ttestPvalue	Ratio	threshold	Log2FC
Downregulated DEPs in adult Schistosoma japonicum from water buffalo
B3W666	Tropomyosin OS=Schistosoma japonicum PE=2 SV=1 - [B3W666_SCHJA]	78.52	31	1.008	0.999	1	0.998	1.00125	1.479	1.56	1.487	1.562	1.522	4.29e-07	0.657852	Down	-0.604166
C1L403	Uncharacterized protein OS=Schistosoma japonicum PE=2 SV=1 - [C1L403_SCHJA]	6.98	2	1.075	1.065	0.961	0.906	1.00175	1.868	1.825	1.907	2.119	1.92975	1.98e-05	0.519109	Down	-0.945891
C1L4Q7	Serine palmitoyltransferase OS=Schistosoma japonicum PE=2 SV=1 - [C1L4Q7_SCHJA]	1.18	1	0.924	0.939	0.872	1.274	1.00225	1.821	1.653	1.824	1.529	1.70675	0.000910995	0.587227	Down	-0.768009
C1L4T5	Putative SAM pointed domain containing ets transcription factor OS=Schistosoma japonicum PE=2 SV=1 - [C1L4T5_SCHJA]	6.22	1	0.973	0.974	1.06	1.001	1.002	1.516	1.629	1.568	1.568	1.57025	1.65e-06	0.638115	Down	-0.648112
C1L4V0	Uncharacterized protein OS=Schistosoma japonicum PE=2 SV=1 - [C1L4V0_SCHJA]	27.37	2	1.064	1.137	0.877	0.9	0.9945	1.501	1.458	1.568	1.445	1.493	0.000353541	0.666109	Down	-0.586171
C1L510	GRAM domain-containing protein 1A OS=Schistosoma japonicum PE=2 SV=1 - [C1L510_SCHJA]	1.09	1	1.018	0.989	0.944	1.057	1.002	1.548	1.544	1.438	1.496	1.5065	6.92e-06	0.665118	Down	-0.588318
C1L529	Solute carrier family 6 (Neurotransmitter transporter, glycine), member 5 OS=Schistosoma japonicum GN=Slc6a5 PE=2 SV=1 - [C1L529_SCHJA]	13.46	10	0.985	0.997	0.995	1.043	1.005	1.515	1.57	1.474	1.542	1.52525	6.54e-07	0.658908	Down	-0.60185
C1L9W3	Fatty acid binding protein 7, brain OS=Schistosoma japonicum GN=FABP7 PE=2 SV=1 - [C1L9W3_SCHJA]	70.83	8	0.982	1.045	0.993	0.913	0.98325	4.125	4.284	4.254	5.308	4.49275	1.43e-05	0.218853	Down	-2.19197
C1LAM4	Uncharacterized protein OS=Schistosoma japonicum PE=2 SV=1 - [C1LAM4_SCHJA]	10.19	2	1.092	0.982	0.981	0.954	1.00225	3.117	3.099	2.965	2.798	2.99475	2.75e-07	0.334669	Down	-1.57919
C1LAT6	40S ribosomal protein S24 OS=Schistosoma japonicum PE=2 SV=1 - [C1LAT6_SCHJA]	41.09	6	1.056	0.984	0.925	1.045	1.0025	3.241	3.048	2.998	2.999	3.0715	6.43e-08	0.326388	Down	-1.61534
C1LEB4	IWS1 homolog OS=Schistosoma japonicum PE=2 SV=1 - [C1LEB4_SCHJA]	2.89	1	0.967	1	0.986	1.055	1.002	2.199	2.211	1.851	1.733	1.9985	0.000189497	0.501376	Down	-0.996035
C1LEQ5	Ribosomal protein L29 OS=Schistosoma japonicum GN=RPL29 PE=2 SV=1 - [C1LEQ5_SCHJA]	18.84	1	1.007	1.017	1.089	0.893	1.0015	1.705	1.713	1.642	1.809	1.71725	1.04e-05	0.5832	Down	-0.777938
C1LEX2	Inner nuclear membrane protein Man1 (LEM domain-containing protein 3) OS=Schistosoma japonicum PE=2 SV=1 - [C1LEX2_SCHJA]	7.13	5	1.06	0.994	0.989	0.98	1.00575	1.474	1.543	1.542	1.528	1.52175	7.6e-07	0.660917	Down	-0.59746
C1LFM4	Asparagine-rich protein (Ag319) (ARP) OS=Schistosoma japonicum PE=2 SV=1 - [C1LFM4_SCHJA]	2.06	2	0.98	0.978	1.043	1.008	1.00225	2.988	2.875	2.981	2.649	2.87325	4.13e-07	0.348821	Down	-1.51944
C1LGL2	Uncharacterized protein OS=Schistosoma japonicum PE=2 SV=1 - [C1LGL2_SCHJA]	1.87	1	0.929	1.095	1.008	0.97	1.0005	1.525	2.019	2.208	1.873	1.90625	0.000890601	0.524852	Down	-0.930016
C1LGX0	U3 small nucleolar RNA-associated protein 14 OS=Schistosoma japonicum PE=2 SV=1 - [C1LGX0_SCHJA]	2.25	2	0.979	1.021	1.111	0.893	1.001	1.844	1.701	1.659	1.636	1.71	3.55e-05	0.58538	Down	-0.772554
C1LH08	Myeloid/lymphoid or mixed-lineage leukemia 2 OS=Schistosoma japonicum GN=Mll2 PE=2 SV=1 - [C1LH08_SCHJA]	10.71	6	0.967	0.936	1.083	0.991	0.99425	1.639	1.711	1.616	1.59	1.639	4.11e-06	0.60662	Down	-0.721135
C1LI02	Transmembrane protein 167 precursor OS=Schistosoma japonicum PE=2 SV=1 - [C1LI02_SCHJA]	13.89	1	0.983	0.948	1.086	0.998	1.00375	2.049	2.337	2.027	2	2.10325	1.23e-05	0.477238	Down	-1.06722
C1LK36	Single-stranded DNA-binding protein 3 OS=Schistosoma japonicum PE=2 SV=1 - [C1LK36_SCHJA]	1.78	1	1.363	1.088	0.748	0.814	1.00325	1.545	2.101	1.758	2.532	1.984	0.00887324	0.50567	Down	-0.983731
C1LKR3	Uncharacterized protein OS=Schistosoma japonicum PE=2 SV=1 - [C1LKR3_SCHJA]	7.87	2	0.964	0.949	1.089	1.006	1.002	2.108	2.082	2.154	1.948	2.073	1.09e-06	0.483357	Down	-1.04884
C1LNS2	Tropomyosin-2 OS=Schistosoma japonicum GN=TMII PE=2 SV=1 - [C1LNS2_SCHJA]	79.23	37	0.968	1.001	1.025	0.993	0.99675	1.521	1.581	1.545	1.543	1.5475	6.05e-08	0.644103	Down	-0.634636
C1LQX0	Ribosomal protein L35 OS=Schistosoma japonicum PE=2 SV=1 - [C1LQX0_SCHJA]	29.66	5	0.923	0.985	1.05	1.052	1.0025	1.552	1.451	1.653	1.383	1.50975	0.000261246	0.664017	Down	-0.590707
C7TZG8	Myosin heavy chain (Fragment) OS=Schistosoma japonicum GN=Mhc PE=2 SV=1 - [C7TZG8_SCHJA]	69.43	58	0.988	1	1.017	0.997	1.0005	1.548	1.64	1.584	1.627	1.59975	1.49e-07	0.62541	Down	-0.677125
C8CHI9	Cyclophilin A OS=Schistosoma japonicum PE=2 SV=1 - [C8CHI9_SCHJA]	16.28	4	1.058	1.172	0.891	0.875	0.999	1.578	1.614	1.694	1.451	1.58425	0.000532797	0.630582	Down	-0.665243
O96398	Myosin (Fragment) OS=Schistosoma japonicum PE=2 SV=1 - [O96398_SCHJA]	77.56	80	0.968	0.985	1.032	1.018	1.00075	1.654	1.732	1.765	1.737	1.722	2.34e-07	0.581156	Down	-0.783004
Q3KTI5	SJCHGC06864 protein OS=Schistosoma japonicum PE=2 SV=1 - [Q3KTI5_SCHJA]	16.13	1	1.101	0.966	0.902	1.041	1.0025	1.664	1.624	1.552	1.675	1.62875	1.89e-05	0.615503	Down	-0.700163
Q3KTI9	SJCHGC06411 protein (Fragment) OS=Schistosoma japonicum PE=2 SV=1 - [Q3KTI9_SCHJA]	18.37	1	0.866	1.17	1.001	0.963	1	1.403	1.794	1.444	1.358	1.49975	0.00546158	0.666778	Down	-0.584722
Q3KZ72	SJCHGC05701 protein (Fragment) OS=Schistosoma japonicum PE=2 SV=1 - [Q3KZ72_SCHJA]	6.98	1	1.01	0.985	0.981	1.033	1.00225	2.102	1.741	1.796	1.703	1.8355	9.88e-05	0.546037	Down	-0.872931
Q5BQU9	Uncharacterized protein SJCHGC09800 OS=Schistosoma japonicum GN=SJCHGC09800 PE=3 SV=1 - [SJ800_SCHJA]	50	4	1.051	1.057	0.925	1.001	1.0085	3.46	3.548	3.292	3.195	3.37375	1.49e-07	0.298926	Down	-1.74214
Q5BS32	Roadblock OS=Schistosoma japonicum GN=robl PE=2 SV=1 - [Q5BS32_SCHJA]	12.37	1	1.088	0.992	0.888	1.043	1.00275	1.82	1.805	1.83	1.765	1.805	2.06e-06	0.55554	Down	-0.848037
Q5BSE3	SJCHGC04779 protein OS=Schistosoma japonicum GN=snRNP-F PE=2 SV=1 - [Q5BSE3_SCHJA]	11.9	1	1.047	1.068	0.963	0.929	1.00175	2.039	1.935	1.902	1.938	1.9535	6.78e-07	0.512798	Down	-0.963539
Q5BSE6	SJCHGC04731 protein (Fragment) OS=Schistosoma japonicum PE=2 SV=2 - [Q5BSE6_SCHJA]	14.69	2	1.057	0.967	0.972	1.014	1.0025	1.776	1.769	1.765	1.759	1.76725	3.08e-08	0.567266	Down	-0.817904
Q5BVM3	SJCHGC04313 protein (Fragment) OS=Schistosoma japonicum PE=2 SV=2 - [Q5BVM3_SCHJA]	5.22	1	1.021	1.046	0.961	0.979	1.00175	1.632	1.653	1.762	1.587	1.6585	4.28e-06	0.60401	Down	-0.727357
Q5BVR7	SJCHGC09621 protein (Fragment) OS=Schistosoma japonicum PE=2 SV=2 - [Q5BVR7_SCHJA]	21.35	2	1.028	1.041	0.941	1.01	1.005	1.611	1.581	1.392	1.6	1.546	7.27e-05	0.650065	Down	-0.621345
Q5BVU6	SJCHGC09047 protein (Fragment) OS=Schistosoma japonicum PE=2 SV=2 - [Q5BVU6_SCHJA]	2.11	1	1	1.001	0.953	1.055	1.00225	4.455	4.792	4.575	4.24	4.5155	9.19e-08	0.221958	Down	-2.17164
Q5BW54	SJCHGC06382 protein (Fragment) OS=Schistosoma japonicum PE=2 SV=2 - [Q5BW54_SCHJA]	17.24	5	0.979	0.996	1.01	1.011	0.999	1.507	1.583	1.557	1.688	1.58375	5.36e-06	0.630781	Down	-0.664788
Q5BWJ7	SJCHGC01496 protein (Fragment) OS=Schistosoma japonicum PE=2 SV=2 - [Q5BWJ7_SCHJA]	8.16	1	0.976	1.095	1.033	0.898	1.0005	1.615	1.519	1.708	1.744	1.6465	6.31e-05	0.607653	Down	-0.718681
Q5BWN5	SJCHGC07626 protein (Fragment) OS=Schistosoma japonicum PE=2 SV=2 - [Q5BWN5_SCHJA]	3.9	1	1.008	1.018	1	0.981	1.00175	1.653	1.667	1.749	1.561	1.6575	2.97e-06	0.604374	Down	-0.726486
Q5BWN6	SJCHGC07358 protein (Fragment) OS=Schistosoma japonicum PE=2 SV=2 - [Q5BWN6_SCHJA]	6.41	1	0.914	0.94	1.062	1.092	1.002	1.781	1.704	1.769	1.797	1.76275	4.23e-06	0.56843	Down	-0.814945
Q5BX97	SJCHGC05333 protein (Fragment) OS=Schistosoma japonicum PE=2 SV=2 - [Q5BX97_SCHJA]	3.87	1	1.016	0.998	1.017	0.976	1.00175	1.758	1.779	1.793	1.719	1.76225	1.48e-08	0.568449	Down	-0.814896
Q5BXY9	SJCHGC03880 protein (Fragment) OS=Schistosoma japonicum PE=2 SV=2 - [Q5BXY9_SCHJA]	37.6	4	1.09	0.938	1.024	0.983	1.00875	1.764	1.682	1.535	1.636	1.65425	3e-05	0.609793	Down	-0.713609
Q5BYD6	SJCHGC05166 protein (Fragment) OS=Schistosoma japonicum PE=2 SV=2 - [Q5BYD6_SCHJA]	40.6	10	1.014	0.999	0.993	0.996	1.0005	1.637	1.653	1.615	1.548	1.61325	2.17e-07	0.620177	Down	-0.689249
Q5BYE5	SJCHGC04807 protein (Fragment) OS=Schistosoma japonicum PE=2 SV=2 - [Q5BYE5_SCHJA]	3.6	1	1.14	1.029	0.853	0.988	1.0025	1.376	1.739	1.447	1.911	1.61825	0.0043747	0.619496	Down	-0.690832
Q5BZW7	SJCHGC04062 protein (Fragment) OS=Schistosoma japonicum PE=2 SV=2 - [Q5BZW7_SCHJA]	1.92	1	0.869	1.093	1.083	0.955	1	2.043	2.16	1.885	1.822	1.9775	4.51e-05	0.505689	Down	-0.983678
Q5C0D8	SJCHGC00965 protein (Fragment) OS=Schistosoma japonicum PE=2 SV=2 - [Q5C0D8_SCHJA]	5	2	1.073	1.009	0.879	0.952	0.97825	1.584	1.418	1.54	1.688	1.5575	0.00016065	0.62809	Down	-0.670957
Q5C0I0	Spliceosome-associated protein, putative OS=Schistosoma japonicum PE=2 SV=2 - [Q5C0I0_SCHJA]	4.6	1	1.133	1.054	0.85	0.972	1.00225	1.592	1.542	1.462	1.581	1.54425	0.000194805	0.649021	Down	-0.623664
Q5C0L0	SJCHGC02674 protein (Fragment) OS=Schistosoma japonicum PE=2 SV=2 - [Q5C0L0_SCHJA]	4.97	1	0.971	0.945	1.06	1.032	1.002	1.975	1.772	1.835	1.667	1.81225	2.44e-05	0.552904	Down	-0.854899
Q5C0N8	SJCHGC09573 protein (Fragment) OS=Schistosoma japonicum PE=2 SV=2 - [Q5C0N8_SCHJA]	4.15	1	1.052	0.957	0.927	1.072	1.002	1.203	1.569	1.306	2.118	1.549	0.038862	0.646869	Down	-0.628455
Q5C194	SJCHGC02813 protein (Fragment) OS=Schistosoma japonicum PE=2 SV=2 - [Q5C194_SCHJA]	2.96	1	1.113	0.952	0.954	0.972	0.99775	2.56	2.451	2.479	2.171	2.41525	5.06e-06	0.413104	Down	-1.27542
Q5C222	SJCHGC05310 protein (Fragment) OS=Schistosoma japonicum PE=2 SV=2 - [Q5C222_SCHJA]	29.28	5	0.978	0.994	1.001	1.055	1.007	1.728	1.616	1.507	1.674	1.63125	1.65e-05	0.617318	Down	-0.695914
Q5C296	SJCHGC01885 protein (Fragment) OS=Schistosoma japonicum PE=2 SV=2 - [Q5C296_SCHJA]	78.89	100	1.008	1	1.002	0.994	1.001	1.48	1.572	1.527	1.589	1.542	5.91e-07	0.649157	Down	-0.623361
Q5C2T4	SJCHGC08071 protein (Fragment) OS=Schistosoma japonicum PE=2 SV=2 - [Q5C2T4_SCHJA]	4.04	1	0.753	0.855	1.257	1.141	1.0015	1.61	1.622	1.693	1.467	1.598	0.00340657	0.626721	Down	-0.674105
Q5C2U7	SJCHGC08142 protein (Fragment) OS=Schistosoma japonicum PE=2 SV=2 - [Q5C2U7_SCHJA]	5.41	1	1.052	1.038	0.929	0.989	1.002	4.155	4.189	4.297	3.934	4.14375	1.97e-08	0.24181	Down	-2.04805
Q5C3P1	SJCHGC06113 protein (Fragment) OS=Schistosoma japonicum PE=2 SV=2 - [Q5C3P1_SCHJA]	12.27	6	1.054	1.036	0.941	0.982	1.00325	1.595	1.581	1.619	1.434	1.55725	2.94e-05	0.644245	Down	-0.634319
Q5C3S1	SJCHGC07774 protein (Fragment) OS=Schistosoma japonicum PE=2 SV=2 - [Q5C3S1_SCHJA]	5.41	1	0.973	0.939	1.05	1.047	1.00225	1.575	1.511	1.591	1.441	1.5295	2.01e-05	0.65528	Down	-0.609818
Q5C480	SJCHGC05943 protein (Fragment) OS=Schistosoma japonicum PE=2 SV=2 - [Q5C480_SCHJA]	7.08	2	0.902	0.962	1.089	1.063	1.004	1.871	1.789	1.784	1.657	1.77525	1.69e-05	0.565554	Down	-0.822263
Q5C520	SJCHGC04082 protein (Fragment) OS=Schistosoma japonicum PE=2 SV=2 - [Q5C520_SCHJA]	5.58	1	0.949	0.98	0.963	1.116	1.002	1.777	1.729	1.8	1.658	1.741	5.93e-06	0.575531	Down	-0.797034
Q5C537	SJCHGC08962 protein (Fragment) OS=Schistosoma japonicum PE=2 SV=2 - [Q5C537_SCHJA]	2.14	1	0.905	0.908	1.128	1.066	1.00175	1.819	1.822	1.656	1.56	1.71425	0.000162897	0.584366	Down	-0.775055
Q5C5W8	SJCHGC03340 protein (Fragment) OS=Schistosoma japonicum PE=2 SV=2 - [Q5C5W8_SCHJA]	3.11	1	1.034	1.029	0.967	0.978	1.002	1.445	1.585	1.529	1.757	1.579	0.000148186	0.634579	Down	-0.656129
Q5C6I0	SJCHGC08266 protein (Fragment) OS=Schistosoma japonicum PE=2 SV=2 - [Q5C6I0_SCHJA]	7.14	1	0.953	0.954	1.101	1	1.002	1.964	1.935	2.003	1.883	1.94625	5.77e-07	0.514836	Down	-0.957815
Q5C6Q8	SJCHGC03634 protein (Fragment) OS=Schistosoma japonicum PE=2 SV=2 - [Q5C6Q8_SCHJA]	4.69	1	0.993	1.052	0.925	1.036	1.0015	2.233	2.065	2.163	2.124	2.14625	2.56e-07	0.466628	Down	-1.09966
Q5C6T7	SJCHGC01472 protein (Fragment) OS=Schistosoma japonicum PE=2 SV=2 - [Q5C6T7_SCHJA]	10.53	2	0.954	0.941	0.919	1.159	0.99325	1.69	1.645	1.774	1.666	1.69375	3e-05	0.586421	Down	-0.769992
Q5C733	SJCHGC03712 protein (Fragment) OS=Schistosoma japonicum PE=2 SV=2 - [Q5C733_SCHJA]	31.69	5	0.985	0.972	1.013	1.01	0.995	1.463	1.573	1.544	1.527	1.52675	7.56e-07	0.651711	Down	-0.617695
Q5D8U8	SJCHGC07873 protein OS=Schistosoma japonicum PE=2 SV=1 - [Q5D8U8_SCHJA]	12.76	2	0.998	1.012	1.001	0.996	1.00175	1.636	1.588	1.46	1.425	1.52725	4.66e-05	0.655917	Down	-0.608414
Q5D9P4	Putative uncharacterized protein OS=Schistosoma japonicum PE=2 SV=1 - [Q5D9P4_SCHJA]	51.7	14	1.034	0.999	0.995	0.967	0.99875	1.316	1.815	1.427	1.878	1.609	0.00480375	0.620727	Down	-0.687969
Q5DA00	SJCHGC02657 protein OS=Schistosoma japonicum PE=2 SV=1 - [Q5DA00_SCHJA]	36.93	7	0.997	0.958	1.052	0.998	1.00125	3.391	3.296	3.213	3.085	3.24625	4.98e-08	0.308433	Down	-1.69697
Q5DB55	Myosin regulatory light chain 2, smooth muscle minor isoform (G1) OS=Schistosoma japonicum PE=2 SV=1 - [Q5DB55_SCHJA]	68.69	17	0.97	0.966	1.034	1.006	0.994	1.498	1.671	1.594	1.627	1.5975	5.4e-06	0.622222	Down	-0.684498
Q5DCQ8	Myosin alkali light chain 1 OS=Schistosoma japonicum GN=Mlc1 PE=2 SV=1 - [Q5DCQ8_SCHJA]	91.03	20	0.995	1.002	1.007	0.998	1.0005	1.669	1.729	1.678	1.745	1.70525	2.63e-08	0.586717	Down	-0.769262
Q5DCT2	U1 small nuclear ribonucleoprotein C OS=Schistosoma japonicum PE=2 SV=1 - [Q5DCT2_SCHJA]	21.21	2	0.912	0.998	1.066	1.001	0.99425	2.111	2.023	1.959	1.828	1.98025	6.35e-06	0.502083	Down	-0.994002
Q5DCT5	SJCHGC09440 protein OS=Schistosoma japonicum PE=2 SV=1 - [Q5DCT5_SCHJA]	34.59	15	0.996	0.971	1.025	1.016	1.002	1.572	1.525	1.488	1.517	1.5255	2.81e-07	0.656834	Down	-0.6064
Q5DD25	SJCHGC09385 protein OS=Schistosoma japonicum PE=2 SV=1 - [Q5DD25_SCHJA]	51.67	10	1.058	1.001	0.977	0.966	1.0005	1.705	1.695	1.644	1.679	1.68075	1.46e-07	0.59527	Down	-0.748384
Q5DDC3	SJCHGC00516 protein OS=Schistosoma japonicum PE=2 SV=1 - [Q5DDC3_SCHJA]	56.56	22	1.002	0.986	1.019	0.996	1.00075	1.769	1.754	1.721	1.722	1.7415	2.85e-09	0.574648	Down	-0.799249
Q5DDJ7	SJCHGC03964 protein OS=Schistosoma japonicum PE=2 SV=1 - [Q5DDJ7_SCHJA]	5.31	1	0.913	0.975	1.091	1.027	1.0015	1.22	1.738	1.386	2.154	1.6245	0.0252665	0.616497	Down	-0.697833
Q5DDY3	SJCHGC09415 protein OS=Schistosoma japonicum PE=2 SV=1 - [Q5DDY3_SCHJA]	6.25	1	1.078	1.058	0.918	0.953	1.00175	1.618	1.931	1.23	1.236	1.50375	0.0275443	0.666168	Down	-0.586042
Q5DET3	Histone H4 OS=Schistosoma japonicum PE=2 SV=1 - [Q5DET3_SCHJA]	52.43	7	1	0.996	1.005	0.988	0.99725	1.533	1.63	1.533	1.529	1.55625	5.09e-07	0.640803	Down	-0.642047
Q5DEV1	SJCHGC09298 protein OS=Schistosoma japonicum PE=2 SV=1 - [Q5DEV1_SCHJA]	6.2	5	0.984	0.988	1.019	0.943	0.9835	1.607	1.663	1.587	1.502	1.58975	3.22e-06	0.618651	Down	-0.692803
Q5DF99	SJCHGC05591 protein OS=Schistosoma japonicum PE=2 SV=1 - [Q5DF99_SCHJA]	3.89	1	1.069	0.958	0.931	1.053	1.00275	1.747	1.737	1.771	1.836	1.77275	1.44e-06	0.565647	Down	-0.822027
Q5DFW8	SJCHGC01837 protein OS=Schistosoma japonicum PE=2 SV=1 - [Q5DFW8_SCHJA]	6.87	4	1.044	0.958	1.002	1.022	1.0065	1.596	1.67	1.654	1.793	1.67825	5.92e-06	0.599732	Down	-0.73761
Q5DG07	SJCHGC09509 protein (Fragment) OS=Schistosoma japonicum PE=2 SV=2 - [Q5DG07_SCHJA]	8.93	1	0.959	0.942	1.236	0.87	1.00175	1.625	1.516	1.456	1.451	1.512	0.00129153	0.662533	Down	-0.593936
Q5DGB2	SJCHGC04146 protein OS=Schistosoma japonicum PE=2 SV=1 - [Q5DGB2_SCHJA]	5.61	1	0.995	1.059	0.992	0.959	1.00125	1.499	1.544	1.588	1.583	1.5535	1.45e-06	0.644512	Down	-0.63372
Q5DGG9	Troponin T OS=Schistosoma japonicum PE=2 SV=1 - [Q5DGG9_SCHJA]	63.21	32	1.013	0.998	0.995	0.993	0.99975	1.51	1.572	1.494	1.577	1.53825	2.75e-07	0.649927	Down	-0.621651
Q5DGI6	SJCHGC04552 protein similar to U4/U6 small nuclear ribonucleoprotein PRP4 OS=Schistosoma japonicum PE=2 SV=1 - [Q5DGI6_SCHJA]	2.46	1	1.078	1.014	0.881	1.037	1.0025	1.682	1.899	1.651	1.562	1.6985	0.000157814	0.590227	Down	-0.760659
Q5DHM6	SJCHGC00893 protein OS=Schistosoma japonicum PE=2 SV=1 - [Q5DHM6_SCHJA]	3.77	1	1.026	1.007	0.957	1.018	1.002	1.601	1.653	1.594	1.629	1.61925	9.19e-08	0.618805	Down	-0.692443
Q86EA8	Clone ZZD612 mRNA sequence OS=Schistosoma japonicum PE=2 SV=1 - [Q86EA8_SCHJA]	6.12	1	1.036	0.962	0.951	1.05	0.99975	1.635	1.62	1.538	1.498	1.57275	8.84e-06	0.63567	Down	-0.65365
Q86ET3	20 kDa calcium-binding protein (Antigen SM20) OS=Schistosoma japonicum PE=2 SV=1 - [Q86ET3_SCHJA]	72.73	10	1.005	1.002	0.999	1.005	1.00275	1.511	1.608	1.537	1.52	1.544	2.89e-07	0.649449	Down	-0.622711
DEPs with no significant difference in adult Schistosoma japonicum from water buffalo and yellow cattle
A0A024B611	Ataxia telangiectasia mutated (Fragment) OS=Schistosoma japonicum GN=atm PE=2 SV=1 - [A0A024B611_SCHJA]	2.28	1	1.005	1.014	0.98	1.008	1.00175	0.943	0.825	0.955	0.858	0.89525	0.0172867	1.11896	NoSig	0.16216
A0A068EXI5	Mitochondrial apoptosis-inducing factor (Fragment) OS=Schistosoma japonicum GN=AIF PE=2 SV=1 - [A0A068EXI5_SCHJA]	31.16	5	0.986	0.991	1.029	1	1.0015	0.898	0.996	0.86	0.949	0.92575	0.051398	1.08183	NoSig	0.113468
A0A0B4ZS40	Glutathione peroxidase OS=Schistosoma japonicum PE=2 SV=1 - [A0A0B4ZS40_SCHJA]	63.07	9	0.977	1.017	1.004	1.037	1.00875	0.845	0.836	0.81	0.807	0.8245	2.19e-05	1.22347	NoSig	0.290977
A0A0N7I6P5	Heat shock protein 70 OS=Schistosoma japonicum GN=HSPA8 PE=2 SV=1 - [A0A0N7I6P5_SCHJA]	72.34	50	0.994	0.994	1.008	1	0.999	0.897	0.915	0.908	0.912	0.908	2.02e-06	1.10022	NoSig	0.137792
A0A0P0EPT8	Heat shock protein 110 OS=Schistosoma japonicum GN=hsp110 PE=2 SV=1 - [A0A0P0EPT8_SCHJA]	58.09	26	1.015	0.996	0.998	0.99	0.99975	0.874	0.908	0.898	0.894	0.8935	1.95e-05	1.11891	NoSig	0.1621
A0A1B0R1N6	Protein Wnt OS=Schistosoma japonicum PE=2 SV=1 - [A0A1B0R1N6_SCHJA]	0.78	1	0.983	1.007	0.99	1.027	1.00175	0.933	0.922	0.906	0.823	0.896	0.00755749	1.11802	NoSig	0.160952
A0A5D6	SJCHGC09839 protein (Fragment) OS=Schistosoma japonicum PE=2 SV=1 - [A0A5D6_SCHJA]	11.39	1	1.003	1.061	1.016	0.925	1.00125	0.865	0.901	0.936	0.957	0.91475	0.0483129	1.09456	NoSig	0.130353
A1XA55	Adenylosuccinate lyase OS=Schistosoma japonicum GN=ADL PE=2 SV=1 - [A1XA55_SCHJA]	41.25	18	1.009	1.022	0.978	0.983	0.998	0.868	0.868	0.87	0.873	0.86975	1.99e-05	1.14746	NoSig	0.198439
A4GU99	RNA-binding protein 8A OS=Schistosoma japonicum GN=tsu PE=2 SV=1 - [A4GU99_SCHJA]	43.75	8	1.009	1.016	0.982	0.993	1	1.145	1.077	1.116	1.068	1.1015	0.00192768	0.907853	NoSig	-0.139469
A8D2Z7	Component of oligomeric golgi complex 8-like protein OS=Schistosoma japonicum PE=2 SV=1 - [A8D2Z7_SCHJA]	2.92	2	0.522	1.101	1.035	1.174	0.958	1.485	0.748	1.321	1.324	1.2195	0.278055	0.785568	NoSig	-0.348192
A8WCK5	High voltage-activated calcium channel beta subunit CavB OS=Schistosoma japonicum PE=2 SV=1 - [A8WCK5_SCHJA]	1.16	1	1.012	1.041	0.917	1.037	1.00175	0.899	0.904	0.932	0.968	0.92575	0.0600795	1.0821	NoSig	0.113828
A9XKA4	Aldehyde dehydrogenase NAD(P)+-like protein OS=Schistosoma japonicum PE=2 SV=1 - [A9XKA4_SCHJA]	13.75	4	0.977	0.963	1.004	1.013	0.98925	0.895	0.878	0.911	0.891	0.89375	0.000405016	1.10685	NoSig	0.146464
B1WA68	SJCHGC09585 protein (Fragment) OS=Schistosoma japonicum PE=2 SV=1 - [B1WA68_SCHJA]	21.01	2	0.959	0.975	1.045	1.023	1.0005	1.108	1.034	1.102	0.988	1.058	0.150962	0.945652	NoSig	-0.0806185
B1WA69	SJCHGC02769 protein OS=Schistosoma japonicum PE=2 SV=1 - [B1WA69_SCHJA]	21.62	2	0.945	1.009	1.046	1.005	1.00125	0.921	1.025	0.927	0.953	0.9565	0.205135	1.04679	NoSig	0.0659654
B1WA71	Dynein light chain LC6, flagellar outer arm OS=Schistosoma japonicum PE=2 SV=1 - [B1WA71_SCHJA]	56.04	4	0.976	1.01	1.005	1.002	0.99825	0.798	0.834	0.807	0.859	0.8245	3.24e-05	1.21073	NoSig	0.275882
B3GUQ8	Putative uncharacterized protein (Fragment) OS=Schistosoma japonicum PE=2 SV=1 - [B3GUQ8_SCHJA]	32.93	11	0.982	0.997	0.995	1.038	1.003	0.923	0.922	0.995	0.978	0.9545	0.0717045	1.05081	NoSig	0.0715045
B3GUR4	Putative uncharacterized protein (Fragment) OS=Schistosoma japonicum PE=2 SV=1 - [B3GUR4_SCHJA]	41.67	4	1.072	0.962	1.039	0.976	1.01225	1.383	1.404	1.318	1.346	1.36275	3.63e-05	0.742799	NoSig	-0.428955
B3GUS1	60S ribosomal protein L13 OS=Schistosoma japonicum PE=2 SV=1 - [B3GUS1_SCHJA]	44.12	9	1.013	1.012	1.004	1.002	1.00775	1.197	1.282	1.193	1.186	1.2145	0.00010269	0.829765	NoSig	-0.269225
B3GUS3	Putative uncharacterized protein OS=Schistosoma japonicum PE=2 SV=1 - [B3GUS3_SCHJA]	45.69	10	1.015	1.018	0.974	0.989	0.999	1.254	1.243	1.21	1.172	1.21975	4.58e-05	0.81902	NoSig	-0.288029
B3GUS5	Ribosomal protein L24 OS=Schistosoma japonicum GN=RpL24 PE=2 SV=1 - [B3GUS5_SCHJA]	44.23	8	0.917	0.975	1.08	1.044	1.004	1.319	1.352	1.313	1.229	1.30325	0.000534388	0.770382	NoSig	-0.376355
B3GUS9	NIF3-like protein 1 OS=Schistosoma japonicum PE=2 SV=1 - [B3GUS9_SCHJA]	34.47	9	1.041	1.009	0.977	0.976	1.00075	0.828	0.904	0.843	0.905	0.87	0.00205693	1.15029	NoSig	0.201994
B3GUT0	SAR1 gene homolog B OS=Schistosoma japonicum GN=Sar1b PE=2 SV=1 - [B3GUT0_SCHJA]	67.84	10	0.958	1.044	1.042	0.981	1.00625	1.156	1.19	1.141	1.124	1.15275	0.00134913	0.872913	NoSig	-0.196091
B3GUT1	Ubiquinol-cytochrome C reductase hinge protein,domain-containing protein OS=Schistosoma japonicum PE=2 SV=1 - [B3GUT1_SCHJA]	40.3	3	0.959	0.982	1.09	1.014	1.01125	1.084	1.114	1.106	1.021	1.08125	0.0966253	0.93526	NoSig	-0.0965604
B3GUT8	Proteasome activator subunit 3 OS=Schistosoma japonicum GN=PSME3 PE=2 SV=1 - [B3GUT8_SCHJA]	39.36	7	0.966	0.989	1.001	1.05	1.0015	0.958	0.918	0.91	0.949	0.93375	0.0182936	1.07256	NoSig	0.101054
B3GUU0	Tyrosine 3-monooxygenase/tryptophan 5-monooxygenase activation protein, beta polypeptide OS=Schistosoma japonicum GN=ywhab-prov PE=2 SV=1 - [B3GUU0_SCHJA]	77.56	24	1.001	0.993	1.002	1.006	1.0005	0.867	0.897	0.871	0.898	0.88325	1.13e-05	1.13275	NoSig	0.179827
B3GUU2	Ribosomal protein L15 OS=Schistosoma japonicum PE=2 SV=1 - [B3GUU2_SCHJA]	46.08	10	1.017	0.989	1.021	0.986	1.00325	1.226	1.162	1.208	1.154	1.1875	8.45e-05	0.844842	NoSig	-0.243246
B3GUU7	Putative uncharacterized protein OS=Schistosoma japonicum PE=2 SV=1 - [B3GUU7_SCHJA]	56.48	39	0.995	0.992	1.004	1.005	0.999	0.926	0.938	0.925	0.935	0.931	6.37e-06	1.07304	NoSig	0.101704
B3GUV1	Golgi-associated plant pathogenesis-related protein 1 OS=Schistosoma japonicum PE=2 SV=1 - [B3GUV1_SCHJA]	19.53	4	1.005	1.033	0.916	1.003	0.98925	1.105	1.106	1.126	1.134	1.11775	0.00279634	0.885037	NoSig	-0.17619
B3GUV5	Putative uncharacterized protein OS=Schistosoma japonicum PE=2 SV=1 - [B3GUV5_SCHJA]	33.58	4	0.972	0.999	1.037	1.044	1.013	0.978	1.015	0.999	0.959	0.98775	0.272991	1.02556	NoSig	0.0364163
B3GUW7	Uncharacterized protein OS=Schistosoma japonicum PE=2 SV=1 - [B3GUW7_SCHJA]	77.12	15	1.012	1.003	0.983	1.01	1.002	0.899	0.922	0.88	0.848	0.88725	0.000514994	1.12933	NoSig	0.17547
B3GUW8	Vacuolar-sorting protein SNF8 OS=Schistosoma japonicum PE=2 SV=1 - [B3GUW8_SCHJA]	16.94	3	1.062	0.979	0.951	0.985	0.99425	0.867	0.888	0.821	0.841	0.85425	0.0024434	1.16389	NoSig	0.21895
B3GUW9	Hypotherical protein OS=Schistosoma japonicum PE=2 SV=1 - [B3GUW9_SCHJA]	17.93	3	0.925	1.002	1.069	1.007	1.00075	1.017	0.996	1.021	0.991	1.00625	0.863008	0.994534	NoSig	-0.00790717
B3GUX3	KRR1 small subunit processome component OS=Schistosoma japonicum PE=2 SV=1 - [B3GUX3_SCHJA]	4.08	2	0.994	0.971	1	1.043	1.002	1.067	1.135	1.197	1.088	1.12175	0.0101295	0.893247	NoSig	-0.162869
B3GUX4	Putative uncharacterized protein OS=Schistosoma japonicum PE=2 SV=1 - [B3GUX4_SCHJA]	56.67	7	0.977	1.003	1.002	1.01	0.998	1.081	1.108	1.076	1.049	1.0785	0.00123416	0.925359	NoSig	-0.111914
B3GUX5	Protein YIPF OS=Schistosoma japonicum PE=2 SV=1 - [B3GUX5_SCHJA]	3.85	1	1.005	1.089	1.04	0.871	1.00125	1.246	1.198	1.219	1.168	1.20775	0.00589769	0.829021	NoSig	-0.27052
B3GUX7	Putative uncharacterized protein OS=Schistosoma japonicum PE=2 SV=1 - [B3GUX7_SCHJA]	23.61	3	0.99	1.011	0.999	1.02	1.005	0.908	0.954	0.912	0.925	0.92475	0.000594194	1.08678	NoSig	0.12006
B3GUX9	Putative uncharacterized protein OS=Schistosoma japonicum PE=2 SV=1 - [B3GUX9_SCHJA]	10.72	3	1.028	1.021	0.992	0.94	0.99525	0.852	0.898	0.783	0.874	0.85175	0.0041004	1.16848	NoSig	0.224629
B3GUY1	Transcription factor BTF3 OS=Schistosoma japonicum PE=2 SV=1 - [B3GUY1_SCHJA]	56.77	8	0.985	0.963	0.964	1.056	0.992	1.331	1.338	1.362	1.248	1.31975	6.02e-05	0.751658	NoSig	-0.411853
B3GUY5	Putative 26S proteasome non-ATPase regulatory subunit 7 OS=Schistosoma japonicum PE=2 SV=1 - [B3GUY5_SCHJA]	37.36	12	1.036	0.984	1.008	0.967	0.99875	1.065	1.093	1.063	1.135	1.089	0.00697998	0.917126	NoSig	-0.124808
B3GUY6	Putative ubiquitin-conjugating enzyme OS=Schistosoma japonicum GN=Uev1A PE=2 SV=1 - [B3GUY6_SCHJA]	53.42	7	0.973	0.979	1.021	1.042	1.00375	0.891	0.9	0.858	0.824	0.86825	0.00135073	1.15606	NoSig	0.209218
B3GUY7	Putative uncharacterized protein OS=Schistosoma japonicum PE=2 SV=1 - [B3GUY7_SCHJA]	30.3	7	0.97	1.018	1.017	1.002	1.00175	1.118	0.998	0.99	0.968	1.0185	0.652921	0.983554	NoSig	-0.0239235
B3GUY8	Putative uncharacterized protein OS=Schistosoma japonicum PE=2 SV=1 - [B3GUY8_SCHJA]	30.51	2	0.999	0.944	1.095	0.967	1.00125	0.778	0.793	0.77	0.789	0.7825	0.000622697	1.27955	NoSig	0.35564
B3GUY9	Putative uncharacterized protein OS=Schistosoma japonicum PE=2 SV=1 - [B3GUY9_SCHJA]	7.41	2	0.984	1.056	1.037	0.963	1.01	1.293	1.213	1.189	1.022	1.17925	0.032115	0.856477	NoSig	-0.223514
B3GUZ5	Cytochrome b-c1 complex subunit Rieske, mitochondrial OS=Schistosoma japonicum GN=uqcrfs1 PE=2 SV=1 - [B3GUZ5_SCHJA]	24.44	7	1.01	0.992	0.962	1.022	0.9965	1.078	1.049	1.092	1.072	1.07275	0.00302588	0.928921	NoSig	-0.106372
B3GUZ8	Putative uncharacterized protein OS=Schistosoma japonicum PE=2 SV=1 - [B3GUZ8_SCHJA]	4.75	2	1.089	1.011	0.974	0.919	0.99825	0.894	0.984	0.972	1.057	0.97675	0.674982	1.02201	NoSig	0.0314118
B3GUZ9	Putative uncharacterized protein OS=Schistosoma japonicum PE=2 SV=1 - [B3GUZ9_SCHJA]	11.98	3	1.041	1.064	0.932	0.993	1.0075	0.858	0.888	0.859	0.823	0.857	0.00343609	1.17561	NoSig	0.233413
B3GV00	Protein phosphatase 3, regulatory subunit OS=Schistosoma japonicum PE=2 SV=1 - [B3GV00_SCHJA]	60.95	10	0.988	1.031	0.988	0.999	1.0015	1.014	0.972	1.04	0.987	1.00325	0.917696	0.998256	NoSig	-0.00251873
B3GV02	SDR1 protein OS=Schistosoma japonicum GN=SDR1 PE=2 SV=1 - [B3GV02_SCHJA]	48.82	14	1.001	1.018	0.979	1.024	1.0055	0.855	0.851	0.915	0.89	0.87775	0.000417114	1.14554	NoSig	0.196031
B3W654	Vacuolar protein sorting-associated protein 29 OS=Schistosoma japonicum PE=2 SV=1 - [B3W654_SCHJA]	54.05	7	1.012	0.96	1.031	1.028	1.00775	1.005	1.095	1.038	1.091	1.05725	0.11804	0.95318	NoSig	-0.0691788
B3W662	Putative uncharacterized protein OS=Schistosoma japonicum PE=2 SV=1 - [B3W662_SCHJA]	35.93	14	1.027	0.994	0.979	0.984	0.996	0.982	0.98	1.035	1.008	1.00125	0.760631	0.994757	NoSig	-0.0075846
B3W670	Heme-binding protein 2 OS=Schistosoma japonicum PE=2 SV=1 - [B3W670_SCHJA]	9.6	2	1.009	0.96	1.019	1.02	1.002	0.992	0.993	0.998	0.938	0.98025	0.311108	1.02219	NoSig	0.0316609
B3W677	Putative uncharacterized protein OS=Schistosoma japonicum PE=2 SV=1 - [B3W677_SCHJA]	7.64	1	0.988	1.059	1.017	0.981	1.01125	0.912	0.78	0.993	0.804	0.87225	0.0377151	1.15936	NoSig	0.213326
B5B7Q2	Putative uncharacterized protein OS=Schistosoma japonicum PE=2 SV=1 - [B5B7Q2_SCHJA]	11.5	4	0.977	1.023	0.966	1.03	0.999	1.024	0.864	0.988	1.006	0.9705	0.501254	1.02937	NoSig	0.0417565
B5B7Q8	Fatty acid binding protein 7, brain OS=Schistosoma japonicum GN=FABP7 PE=2 SV=1 - [B5B7Q8_SCHJA]	83.33	12	0.975	0.974	1.02	1.036	1.00125	0.78	0.753	0.78	0.777	0.7725	1.08e-05	1.29612	NoSig	0.374195
B5B7Q9	Dynein light chain OS=Schistosoma japonicum PE=2 SV=1 - [B5B7Q9_SCHJA]	64.04	9	0.984	1.005	1.013	0.996	0.9995	0.678	0.708	0.702	0.674	0.6905	1.09e-07	1.4475	NoSig	0.533565
B5B7R2	Putative uncharacterized protein OS=Schistosoma japonicum PE=2 SV=1 - [B5B7R2_SCHJA]	1.9	1	1.05	1.033	0.967	0.956	1.0015	1.456	1.451	1.522	1.406	1.45875	9.65e-06	0.686547	NoSig	-0.54257
B5B7R6	Calponin OS=Schistosoma japonicum PE=2 SV=1 - [B5B7R6_SCHJA]	93.91	24	1.022	1.018	0.99	0.978	1.002	1.053	1.101	1.053	1.075	1.0705	0.00466534	0.936011	NoSig	-0.0954023
B5M6Z3	Putative uncharacterized protein (Fragment) OS=Schistosoma japonicum PE=2 SV=1 - [B5M6Z3_SCHJA]	85.11	17	0.993	0.997	1.019	0.997	1.0015	0.988	0.971	0.974	0.96	0.97325	0.0144226	1.02903	NoSig	0.0412801
B5M6Z6	Uncharacterized protein OS=Schistosoma japonicum PE=2 SV=1 - [B5M6Z6_SCHJA]	30.12	3	0.999	1.022	0.976	1.004	1.00025	0.919	0.876	0.921	0.85	0.8915	0.00145326	1.12199	NoSig	0.166054
B5M701	Putative uncharacterized protein OS=Schistosoma japonicum PE=2 SV=1 - [B5M701_SCHJA]	14.13	3	1.011	0.992	0.984	1.008	0.99875	1.243	1.196	1.188	1.2	1.20675	5.75e-06	0.827636	NoSig	-0.272931
B5M702	Transmembrane emp24 domain-containing protein 4 OS=Schistosoma japonicum PE=2 SV=1 - [B5M702_SCHJA]	36.97	8	0.974	1.015	1.016	1.019	1.006	1.375	1.397	1.347	1.395	1.3785	3.77e-07	0.729779	NoSig	-0.454469
B9A9V9	SID-1 related B OS=Schistosoma japonicum GN=sjsid-b PE=2 SV=1 - [B9A9V9_SCHJA]	2.52	2	1.027	1.01	0.947	1.023	1.00175	1.123	1.183	1.105	1.132	1.13575	0.00176086	0.882016	NoSig	-0.181123
B9VRG0	Proteasome subunit alpha type OS=Schistosoma japonicum PE=2 SV=1 - [B9VRG0_SCHJA]	64.11	14	0.987	1.003	0.999	1.004	0.99825	0.977	1.006	0.99	0.966	0.98475	0.216854	1.01371	NoSig	0.0196437
C1L3N0	Thyroid receptor-interacting protein 11 OS=Schistosoma japonicum GN=TRIP-11 PE=2 SV=1 - [C1L3N0_SCHJA]	8.35	4	0.91	0.954	1.049	1.044	0.98925	1.343	1.393	1.351	1.284	1.34275	0.00013386	0.736734	NoSig	-0.440784
C1L3N1	Malic enzyme 1, NADP(+)-dependent, cytosolic OS=Schistosoma japonicum GN=ME1 PE=2 SV=1 - [C1L3N1_SCHJA]	35.99	16	1.003	0.986	0.985	1.021	0.99875	1.093	1.073	1.099	1.059	1.081	0.000603839	0.923913	NoSig	-0.114171
C1L3N2	Alanyl-tRNA synthetase OS=Schistosoma japonicum GN=Aats-ala PE=2 SV=1 - [C1L3N2_SCHJA]	21.89	6	0.958	1.007	1.033	0.994	0.998	0.938	0.968	0.888	0.926	0.93	0.0235995	1.07312	NoSig	0.101809
C1L3N3	MON2 like protein OS=Schistosoma japonicum PE=2 SV=1 - [C1L3N3_SCHJA]	5.26	1	1.058	1.024	0.975	0.951	1.002	0.992	1.129	0.963	1.317	1.10025	0.289506	0.910702	NoSig	-0.134949
C1L3P1	LSM14 protein homolog A OS=Schistosoma japonicum PE=2 SV=1 - [C1L3P1_SCHJA]	17.95	6	1.027	0.98	0.957	1.057	1.00525	1.444	1.38	1.405	1.258	1.37175	0.000208852	0.732823	NoSig	-0.448463
C1L3P2	DNA-directed RNA polymerase II subunit C OS=Schistosoma japonicum PE=2 SV=1 - [C1L3P2_SCHJA]	3.01	1	1.137	1.045	0.89	0.937	1.00225	1.251	1.27	1.289	1.259	1.26725	0.00323111	0.790886	NoSig	-0.338459
C1L3P6	Uncharacterized protein OS=Schistosoma japonicum PE=2 SV=1 - [C1L3P6_SCHJA]	31.05	22	0.996	1.002	1	1.004	1.0005	0.738	0.753	0.766	0.756	0.75325	1.7e-08	1.32824	NoSig	0.40952
C1L3P9	Uncharacterized protein OS=Schistosoma japonicum PE=2 SV=1 - [C1L3P9_SCHJA]	4.94	1	0.992	0.811	1.1	1.111	1.0035	1.193	1.195	1.216	0.957	1.14025	0.19034	0.88007	NoSig	-0.18431
C1L3Q0	Glutathione synthetase OS=Schistosoma japonicum GN=GSS PE=2 SV=1 - [C1L3Q0_SCHJA]	28.37	12	0.977	1	1.01	1.019	1.0015	0.907	0.936	0.902	0.975	0.93	0.00945481	1.07688	NoSig	0.10686
C1L3Q4	Signal recognition particle receptor, B subunit 159 OS=Schistosoma japonicum PE=2 SV=1 - [C1L3Q4_SCHJA]	37.22	6	0.998	0.997	1.035	1.01	1.01	1.128	1.183	1.143	1.157	1.15275	6.75e-05	0.876166	NoSig	-0.190724
C1L3Q6	Cysteine-rich protein 1 OS=Schistosoma japonicum GN=CRIP PE=2 SV=1 - [C1L3Q6_SCHJA]	26.67	2	0.927	0.991	1.11	0.977	1.00125	0.994	0.935	0.989	1.111	1.00725	0.91435	0.994043	NoSig	-0.00861956
C1L3Q7	Pyridoxal (Pyridoxine, vitamin B6) kinase OS=Schistosoma japonicum GN=Pdxk PE=2 SV=1 - [C1L3Q7_SCHJA]	17.01	4	0.947	1.045	0.952	1.061	1.00125	0.846	0.886	0.857	0.985	0.8935	0.0484562	1.12059	NoSig	0.164263
C1L3R1	Synaptotagmin II OS=Schistosoma japonicum GN=Syt2 PE=2 SV=1 - [C1L3R1_SCHJA]	6.8	3	0.98	0.984	1.038	0.991	0.99825	1.187	1.205	1.212	1.141	1.18625	0.000106889	0.841517	NoSig	-0.248935
C1L3R4	Hypotheticial protein OS=Schistosoma japonicum PE=2 SV=1 - [C1L3R4_SCHJA]	5.46	1	0.897	0.913	1.087	1.111	1.002	1.393	1.341	1.299	1.438	1.36775	0.00123789	0.73259	NoSig	-0.448922
C1L3R6	FAD-dependent oxidoreductase domain-containing protein 1 OS=Schistosoma japonicum PE=2 SV=1 - [C1L3R6_SCHJA]	4.8	2	1.006	1.038	0.992	0.963	0.99975	1.037	1.097	1.132	1.204	1.1175	0.021817	0.894631	NoSig	-0.160636
C1L3S5	Pelota OS=Schistosoma japonicum GN=pelo PE=2 SV=1 - [C1L3S5_SCHJA]	2.82	1	1.002	0.942	1.001	1.065	1.0025	1.164	1.292	1.262	1.277	1.24875	0.000670906	0.802803	NoSig	-0.316882
C1L3T1	Sorting and assembly machinery component 50 homolog OS=Schistosoma japonicum PE=2 SV=1 - [C1L3T1_SCHJA]	11.11	2	1.007	0.945	1.023	1.056	1.00775	1.073	1.062	1.07	1.118	1.08075	0.0332373	0.932454	NoSig	-0.100895
C1L3T2	Putative leucine rich repeat and sterile alpha motif containing 1 OS=Schistosoma japonicum PE=2 SV=1 - [C1L3T2_SCHJA]	6.42	1	0.965	1.142	1.022	0.872	1.00025	0.962	1.239	0.975	0.918	1.0235	0.811974	0.977284	NoSig	-0.0331505
C1L3T4	Alpha-taxilin OS=Schistosoma japonicum PE=2 SV=1 - [C1L3T4_SCHJA]	22.57	12	0.958	0.996	1.011	1.02	0.99625	1.201	1.152	1.145	1.162	1.165	9.6e-05	0.85515	NoSig	-0.22575
C1L3T9	Hypotheticial protein OS=Schistosoma japonicum PE=2 SV=1 - [C1L3T9_SCHJA]	26.79	3	0.976	0.967	0.987	1.062	0.998	1.236	1.244	1.252	1.223	1.23875	4.01e-05	0.805651	NoSig	-0.311773
C1L3U2	GPI-anchored membrane protein 1 OS=Schistosoma japonicum PE=2 SV=1 - [C1L3U2_SCHJA]	29.25	14	1.014	1.003	0.956	0.997	0.9925	0.931	0.903	0.9	0.901	0.90875	0.00125346	1.09216	NoSig	0.127184
C1L3U3	Beta-1,4-galactosyltransferase 4 OS=Schistosoma japonicum PE=2 SV=1 - [C1L3U3_SCHJA]	3.78	1	1.056	1.006	1.015	0.932	1.00225	1.086	1.125	1.204	1.081	1.124	0.0192962	0.891681	NoSig	-0.1654
C1L3U4	Signal transducing adaptor molecule OS=Schistosoma japonicum GN=Stam PE=2 SV=1 - [C1L3U4_SCHJA]	16.98	8	1.015	0.992	1.016	1.002	1.00625	0.904	0.876	0.874	0.876	0.8825	1.04e-05	1.14023	NoSig	0.189321
C1L3U5	Golgi resident protein GCP60 (Acyl-CoA-binding domain-containing protein 3) OS=Schistosoma japonicum PE=2 SV=1 - [C1L3U5_SCHJA]	8.85	4	1.039	1.008	0.962	0.949	0.9895	0.985	1.085	0.98	1.162	1.053	0.237741	0.939696	NoSig	-0.0897338
C1L3U7	Vacuolar amino acid transporter 7 OS=Schistosoma japonicum PE=2 SV=1 - [C1L3U7_SCHJA]	1.06	1	1.07	1.012	0.964	0.963	1.00225	1.083	1.121	1.097	1.082	1.09575	0.0135197	0.91467	NoSig	-0.128676
C1L3V1	Uroporphyrinogen decarboxylase OS=Schistosoma japonicum GN=UROD PE=2 SV=1 - [C1L3V1_SCHJA]	23.35	6	0.985	0.99	0.996	1.02	0.99775	0.875	0.915	0.847	0.904	0.88525	0.000590922	1.12708	NoSig	0.172593
C1L3V2	Adenosine kinase A OS=Schistosoma japonicum GN=adka PE=2 SV=1 - [C1L3V2_SCHJA]	21.55	7	1.011	0.97	0.972	1.026	0.99475	0.823	0.873	0.797	0.824	0.82925	0.000231697	1.19958	NoSig	0.262527
C1L3V5	Procollagen-lysine, 2-oxoglutarate 5-dioxygenase 3 OS=Schistosoma japonicum GN=plod-prov PE=2 SV=1 - [C1L3V5_SCHJA]	14.7	8	1.026	0.997	0.984	0.983	0.9975	1.097	1.15	1.111	1.157	1.12875	0.000316068	0.883721	NoSig	-0.178337
C1L3V6	Histidine-rich glycoprotein OS=Schistosoma japonicum PE=2 SV=1 - [C1L3V6_SCHJA]	19.04	6	1.004	1.019	1.002	0.96	0.99625	1.363	1.366	1.264	1.146	1.28475	0.00166541	0.775443	NoSig	-0.366908
C1L3W0	Myosin-7 OS=Schistosoma japonicum PE=2 SV=1 - [C1L3W0_SCHJA]	29.27	18	1.037	0.969	0.999	1.021	1.0065	1.163	1.134	1.16	1.068	1.13125	0.00326942	0.889724	NoSig	-0.168571
C1L3W4	DENN/MADD domain containing 1A OS=Schistosoma japonicum PE=2 SV=1 - [C1L3W4_SCHJA]	3.83	1	1.211	1.087	0.833	0.879	1.0025	0.994	0.926	1.025	0.749	0.9235	0.491644	1.08554	NoSig	0.118418
C1L3W9	Atlastin-1 (GTP-binding protein 3) OS=Schistosoma japonicum GN=GBP-3 PE=2 SV=1 - [C1L3W9_SCHJA]	28.48	7	1.018	0.992	0.926	1.018	0.9885	1.154	1.093	1.121	1.084	1.113	0.00349621	0.88814	NoSig	-0.171141
C1L3X2	Cytochrome b561/ferric reductase transmembrane,domain-containing protein OS=Schistosoma japonicum PE=2 SV=1 - [C1L3X2_SCHJA]	11.38	3	1.04	1.046	0.958	0.983	1.00675	1.249	1.217	1.285	1.288	1.25975	8.99e-05	0.799167	NoSig	-0.323432
C1L3Y0	ATP-binding cassette, sub-family F, member 1 OS=Schistosoma japonicum PE=2 SV=1 - [C1L3Y0_SCHJA]	9.23	4	1.063	1.013	0.978	0.988	1.0105	1.201	1.185	1.122	1.017	1.13125	0.0394293	0.89326	NoSig	-0.162848
C1L3Y7	Transmembrane protein 161B OS=Schistosoma japonicum PE=2 SV=1 - [C1L3Y7_SCHJA]	3.13	1	1.072	0.98	0.903	1.055	1.0025	1.015	0.667	0.633	0.838	0.78825	0.0670288	1.2718	NoSig	0.346877
C1L3Y8	Reticulocalbin-1 OS=Schistosoma japonicum PE=2 SV=1 - [C1L3Y8_SCHJA]	21.88	6	1.029	0.977	1.008	0.962	0.994	0.83	0.819	0.854	0.788	0.82275	0.00016167	1.20814	NoSig	0.272792
C1L3Z5	Uncharacterized protein OS=Schistosoma japonicum PE=2 SV=1 - [C1L3Z5_SCHJA]	4.33	1	0.988	1.075	1.045	0.897	1.00125	0.957	0.926	0.992	0.921	0.949	0.266824	1.05506	NoSig	0.0773223
C1L400	Kinase OS=Schistosoma japonicum GN=ITPKB PE=2 SV=1 - [C1L400_SCHJA]	7.33	2	0.967	1.01	1.055	0.974	1.0015	0.867	0.963	0.922	1.004	0.939	0.13039	1.06656	NoSig	0.0929654
C1L401	Palmitoyltransferase OS=Schistosoma japonicum PE=2 SV=1 - [C1L401_SCHJA]	12.92	3	0.983	1.001	1.005	1.023	1.003	0.836	0.77	0.822	0.699	0.78175	0.00046253	1.28302	NoSig	0.359542
C1L407	Uncharacterized protein OS=Schistosoma japonicum PE=2 SV=1 - [C1L407_SCHJA]	5.47	2	1.031	1.049	0.965	0.988	1.00825	1.051	0.996	1.18	1.015	1.0605	0.294246	0.950731	NoSig	-0.0728912
C1L409	Cleavage stimulation factor, 3' pre-RNA, subunit 2, 64kDa OS=Schistosoma japonicum PE=2 SV=1 - [C1L409_SCHJA]	7.97	3	1.016	0.962	1.02	0.97	0.992	0.889	0.874	0.93	0.843	0.884	0.00376871	1.12217	NoSig	0.166294
C1L411	Ryanodine receptor 44F OS=Schistosoma japonicum PE=2 SV=1 - [C1L411_SCHJA]	12.26	5	0.998	1.009	0.98	0.946	0.98325	1.062	1.003	1.144	1.354	1.14075	0.0894489	0.861933	NoSig	-0.214352
C1L412	BTB/POZ domain-containing protein 12 OS=Schistosoma japonicum PE=2 SV=1 - [C1L412_SCHJA]	7.19	1	1.815	0.595	0.948	0.68	1.0095	1.095	0.778	1.046	0.583	0.8755	0.674096	1.15306	NoSig	0.205462
C1L418	Hypotherical protein OS=Schistosoma japonicum PE=2 SV=1 - [C1L418_SCHJA]	41.14	10	0.994	1.009	1.014	1.017	1.0085	1.123	1.106	1.087	1.056	1.093	0.00144382	0.92269	NoSig	-0.116082
C1L419	Abnormal NUClease OS=Schistosoma japonicum GN=nuc-1 PE=2 SV=1 - [C1L419_SCHJA]	23.46	3	1.011	1.021	1.002	0.949	0.99575	0.89	0.844	0.86	0.808	0.8505	0.000798274	1.17078	NoSig	0.227472
C1L426	Synaptosomal-associated protein 25 OS=Schistosoma japonicum PE=2 SV=1 - [C1L426_SCHJA]	22.5	4	1.003	0.947	1.016	1.002	0.992	1.267	1.185	1.143	1.167	1.1905	0.000677026	0.833263	NoSig	-0.263156
C1L428	L-amino acid transporter, LAT family OS=Schistosoma japonicum PE=2 SV=1 - [C1L428_SCHJA]	2.07	1	1.027	1.009	1.004	0.968	1.002	1.085	1.061	1.066	0.947	1.03975	0.302842	0.963693	NoSig	-0.0533542
C1L431	CCAAT displacement protein OS=Schistosoma japonicum GN=CUTL1 PE=2 SV=1 - [C1L431_SCHJA]	23.53	5	1.009	1.005	0.971	0.991	0.994	1.022	1.039	1.01	1.002	1.01825	0.0871389	0.976185	NoSig	-0.0347741
C1L436	Microtubule-associated protein RP/EB family member 1 OS=Schistosoma japonicum PE=2 SV=1 - [C1L436_SCHJA]	47.1	16	0.974	1.004	1.057	0.996	1.00775	0.905	0.899	0.907	0.843	0.8885	0.00218368	1.13421	NoSig	0.181694
C1L439	Mediator complex subunit 11 OS=Schistosoma japonicum PE=2 SV=1 - [C1L439_SCHJA]	14.78	1	1.04	0.964	1.004	1.001	1.00225	1.05	1.244	1.353	1.221	1.217	0.0160883	0.823541	NoSig	-0.280087
C1L441	Bestrophin-3 (Vitelliform macular dystrophy 2-like protein 3) OS=Schistosoma japonicum PE=2 SV=1 - [C1L441_SCHJA]	12.35	3	1.073	1.061	0.909	0.997	1.01	0.894	0.939	0.879	0.866	0.8945	0.0301079	1.12912	NoSig	0.175202
C1L444	BCAS2 protein homolog OS=Schistosoma japonicum PE=2 SV=1 - [C1L444_SCHJA]	8.29	2	0.996	0.956	1.027	1.03	1.00225	1.181	1.135	1.127	1.121	1.141	0.000758039	0.878396	NoSig	-0.187056
C1L445	Nucleolar GTP-binding protein 1 OS=Schistosoma japonicum GN=NOG1 PE=2 SV=1 - [C1L445_SCHJA]	8.38	4	1.099	1.016	0.963	0.993	1.01775	1.084	1.138	1.14	1.24	1.1505	0.0227842	0.884615	NoSig	-0.176878
C1L452	Large neutral amino acids transporter small subunit 1 OS=Schistosoma japonicum PE=2 SV=1 - [C1L452_SCHJA]	10.87	4	1.025	1.012	1.014	0.954	1.00125	0.768	0.792	0.83	0.912	0.8255	0.00247818	1.2129	NoSig	0.278462
C1L457	Leukotriene A4 hydrolase OS=Schistosoma japonicum GN=Lta4h PE=2 SV=1 - [C1L457_SCHJA]	43.75	24	0.979	1.004	1.021	1.016	1.005	0.858	0.872	0.888	0.864	0.8705	2.28e-05	1.15451	NoSig	0.207279
C1L461	Intersectin-1 (SH3 domain-containing protein 1A) OS=Schistosoma japonicum GN=SH3P17 PE=2 SV=1 - [C1L461_SCHJA]	17.13	7	0.96	0.978	1.036	1.039	1.00325	1.03	1.037	1.041	0.989	1.02425	0.402345	0.979497	NoSig	-0.0298867
C1L463	Antigen EM13 OS=Schistosoma japonicum PE=2 SV=1 - [C1L463_SCHJA]	41.32	10	0.989	0.995	1.036	1.004	1.006	1.019	0.969	1.048	0.918	0.9885	0.584635	1.0177	NoSig	0.0253174
C1L466	Chitinase domain-containing protein 1 OS=Schistosoma japonicum PE=2 SV=1 - [C1L466_SCHJA]	23.2	9	0.999	0.987	1.009	1.014	1.00225	0.903	0.901	0.93	0.89	0.906	9.32e-05	1.10624	NoSig	0.145659
C1L467	Uncharacterized protein OS=Schistosoma japonicum PE=2 SV=1 - [C1L467_SCHJA]	15.03	2	0.973	1.035	1.049	0.948	1.00125	1.353	1.277	1.331	1.248	1.30225	0.000119303	0.768862	NoSig	-0.379204
C1L468	Tegument antigen (I(H)A) OS=Schistosoma japonicum PE=2 SV=1 - [C1L468_SCHJA]	28.73	5	1.014	1.056	0.979	1.006	1.01375	1.023	0.951	0.966	0.904	0.961	0.12253	1.05489	NoSig	0.0770936
C1L469	Protein phosphatase inhibitor 2 OS=Schistosoma japonicum GN=IPP-2 PE=2 SV=1 - [C1L469_SCHJA]	50.51	7	1.066	0.958	0.962	1.023	1.00225	1.041	1.051	1.097	1.15	1.08475	0.0603145	0.923946	NoSig	-0.11412
C1L471	Tubulin gamma chain OS=Schistosoma japonicum PE=2 SV=1 - [C1L471_SCHJA]	24.89	9	1.031	0.97	0.985	0.973	0.98975	0.983	0.961	0.987	1.01	0.98525	0.795163	1.00457	NoSig	0.00657432
C1L477	Hypotheticial protein OS=Schistosoma japonicum PE=2 SV=1 - [C1L477_SCHJA]	6	1	0.891	1.005	1.067	1.041	1.001	1.04	1.083	1.027	1.066	1.054	0.241321	0.949715	NoSig	-0.0744329
C1L480	Splicing factor 3A subunit 2 OS=Schistosoma japonicum PE=2 SV=1 - [C1L480_SCHJA]	13.13	4	1.031	1	0.887	0.981	0.97475	1.199	1.126	1.191	1.495	1.25275	0.0196895	0.778088	NoSig	-0.361994
C1L491	Uncharacterized protein OS=Schistosoma japonicum GN=pmt2 PE=2 SV=1 - [C1L491_SCHJA]	8.08	1	0.979	1.029	1.028	0.97	1.0015	1.126	1.022	1.073	1.008	1.05725	0.123883	0.947269	NoSig	-0.0781541
C1L496	MYM-type zinc finger protein 2 OS=Schistosoma japonicum PE=2 SV=1 - [C1L496_SCHJA]	7.76	5	1.005	0.978	0.999	0.971	0.98825	1.011	1.151	1.128	1.116	1.1015	0.0121984	0.897186	NoSig	-0.156522
C1L497	Ubiquinone biosynthesis protein COQ9, mitochondrial OS=Schistosoma japonicum PE=2 SV=1 - [C1L497_SCHJA]	11.05	2	1.119	1.004	0.954	0.933	1.0025	1.047	1.18	1.037	1.14	1.101	0.121317	0.910536	NoSig	-0.135212
C1L499	Uncharacterized protein OS=Schistosoma japonicum PE=2 SV=1 - [C1L499_SCHJA]	37.23	5	1.017	0.999	1.001	1.065	1.0205	1.481	1.491	1.536	1.563	1.51775	9.76e-07	0.672377	NoSig	-0.572658
C1L4A2	Uncharacterized protein OS=Schistosoma japonicum PE=2 SV=1 - [C1L4A2_SCHJA]	9.09	1	1.02	0.998	0.962	1.028	1.002	1.148	1.133	1.199	1.125	1.15125	0.000533503	0.870358	NoSig	-0.200319
C1L4A5	Phosphoglycerate mutase OS=Schistosoma japonicum PE=2 SV=1 - [C1L4A5_SCHJA]	7.17	1	0.945	1.111	0.929	1.018	1.00075	0.993	1.17	0.968	1.041	1.043	0.515036	0.959492	NoSig	-0.0596575
C1L4B3	Huntingtin interacting protein 2 OS=Schistosoma japonicum GN=hip2-prov PE=2 SV=1 - [C1L4B3_SCHJA]	33.67	5	0.954	1.043	0.99	1.009	0.999	0.81	0.804	0.835	0.778	0.80675	0.000126606	1.2383	NoSig	0.308363
C1L4B4	May be involved in transcription elongation by mediating interactions between RNA polymerase II and chromatin OS=Schistosoma japonicum GN=SPT6 PE=2 SV=1 - [C1L4B4_SCHJA]	21.08	2	1.032	0.959	1.032	0.986	1.00225	1.15	1.27	1.317	1.144	1.22025	0.00351634	0.821348	NoSig	-0.283934
C1L4B9	Uncharacterized protein OS=Schistosoma japonicum PE=2 SV=1 - [C1L4B9_SCHJA]	33.72	3	0.965	0.931	1.074	1.006	0.994	0.801	0.83	0.856	0.828	0.82875	0.00239113	1.1994	NoSig	0.262309
C1L4C1	Hypotheticial protein OS=Schistosoma japonicum PE=2 SV=1 - [C1L4C1_SCHJA]	23.08	1	0.9	1.011	1.08	1.013	1.001	0.947	0.819	1.044	0.948	0.9395	0.337094	1.06546	NoSig	0.0914769
C1L4C4	Glia maturation factor beta OS=Schistosoma japonicum GN=GMF-beta PE=2 SV=1 - [C1L4C4_SCHJA]	60	2	0.886	0.965	1.113	1.021	0.99625	0.849	0.825	0.832	0.827	0.83325	0.0144021	1.19562	NoSig	0.257758
C1L4C6	Putative ubiquinone biosynthesis methyltransferase OS=Schistosoma japonicum PE=2 SV=1 - [C1L4C6_SCHJA]	13.46	1	0.91	1.012	0.978	1.105	1.00125	1.372	1.5	1.287	1.385	1.386	0.000663984	0.722403	NoSig	-0.469125
C1L4C9	Calcium binding protein 39 OS=Schistosoma japonicum GN=Mo25 PE=2 SV=1 - [C1L4C9_SCHJA]	29.35	12	0.997	0.963	1.008	1.004	0.993	0.896	0.924	0.906	0.881	0.90175	0.00053371	1.10119	NoSig	0.139066
C1L4D0	Zinc finger, RING-type,domain-containing protein OS=Schistosoma japonicum PE=2 SV=1 - [C1L4D0_SCHJA]	2.85	2	1.06	0.879	1.032	1.024	0.99875	1.123	0.975	1.133	0.959	1.0475	0.460117	0.953461	NoSig	-0.0687547
C1L4D5	Tetraspanin OS=Schistosoma japonicum PE=2 SV=1 - [C1L4D5_SCHJA]	9.38	2	0.996	0.894	1.038	1.079	1.00175	0.734	0.754	0.741	0.81	0.75975	0.00138868	1.31853	NoSig	0.398926
C1L4E0	Uncharacterized protein OS=Schistosoma japonicum PE=2 SV=1 - [C1L4E0_SCHJA]	2.46	1	0.801	1.135	1.156	0.905	0.99925	0.887	0.809	0.847	0.765	0.827	0.106731	1.20828	NoSig	0.272958
C1L4E1	Aspartate aminotransferase OS=Schistosoma japonicum GN=got2-prov PE=2 SV=1 - [C1L4E1_SCHJA]	53.72	16	1.005	0.992	0.99	0.992	0.99475	0.862	0.835	0.88	0.869	0.8615	1.3e-05	1.15467	NoSig	0.207483
C1L4E5	Actin related protein 2/3 complex, subunit 2 OS=Schistosoma japonicum GN=arpc2 PE=2 SV=1 - [C1L4E5_SCHJA]	42.45	14	0.982	1.005	0.964	1.014	0.99125	0.891	0.876	0.831	0.826	0.856	0.000478539	1.158	NoSig	0.211638
C1L4E6	Phosphodiesterase-nucleotide pyrophosphatase OS=Schistosoma japonicum PE=2 SV=1 - [C1L4E6_SCHJA]	34.92	13	1.001	1.015	1.022	0.991	1.00725	0.964	0.955	0.97	0.939	0.957	0.00216356	1.05251	NoSig	0.073831
C1L4E9	Succinate-Coenzyme A ligase, GDP-forming, beta subunit OS=Schistosoma japonicum GN=Suclg2 PE=2 SV=1 - [C1L4E9_SCHJA]	7.26	3	0.985	0.944	1.105	0.976	1.0025	1.195	1.156	1.186	1.224	1.19025	0.00260106	0.84226	NoSig	-0.247662
C1L4F1	Uncharacterized protein OS=Schistosoma japonicum PE=2 SV=1 - [C1L4F1_SCHJA]	23.21	11	0.996	0.989	0.989	1.025	0.99975	0.786	0.807	0.793	0.779	0.79125	1.06e-06	1.26351	NoSig	0.337434
C1L4F2	Hypotheticial protein OS=Schistosoma japonicum PE=2 SV=1 - [C1L4F2_SCHJA]	17.24	1	1.095	1.017	0.91	0.987	1.00225	1.262	1.265	1.267	1.279	1.26825	0.000448927	0.790262	NoSig	-0.339597
C1L4F3	Phosphatidate cytidylyltransferase, mitochondrial OS=Schistosoma japonicum PE=2 SV=1 - [C1L4F3_SCHJA]	2.7	1	0.919	0.981	0.988	1.118	1.0015	0.984	1.082	1.042	1.049	1.03925	0.451928	0.963676	NoSig	-0.0533803
C1L4F5	Putative Family with sequence similarity 98, member A OS=Schistosoma japonicum PE=2 SV=1 - [C1L4F5_SCHJA]	55.11	13	1.044	1.032	0.954	0.978	1.002	1.096	1.09	1.084	1.092	1.0905	0.00639728	0.918845	NoSig	-0.122107
C1L4F7	Microtubule-associated protein futsch OS=Schistosoma japonicum PE=2 SV=1 - [C1L4F7_SCHJA]	27.71	22	1.002	0.969	1.012	1.013	0.999	0.926	0.974	0.929	0.976	0.95125	0.0317051	1.0502	NoSig	0.0706601
C1L4F9	Tetraspanin OS=Schistosoma japonicum PE=2 SV=1 - [C1L4F9_SCHJA]	14.81	5	0.997	1.028	0.954	1.011	0.9975	1.055	1.002	1.07	1.057	1.046	0.0689429	0.953633	NoSig	-0.0684941
C1L4G0	Hypotherical protein OS=Schistosoma japonicum PE=2 SV=1 - [C1L4G0_SCHJA]	30.89	2	1.009	0.988	0.967	1.034	0.9995	0.719	0.744	0.751	0.718	0.733	3.75e-06	1.36357	NoSig	0.447393
C1L4G4	Ran-binding protein 3 OS=Schistosoma japonicum GN=RanBP3 PE=2 SV=1 - [C1L4G4_SCHJA]	9.01	6	1.02	1.027	0.958	1.04	1.01125	0.85	0.816	0.804	0.893	0.84075	0.000751819	1.2028	NoSig	0.266391
C1L4G9	Signal recognition particle 72kDa protein OS=Schistosoma japonicum GN=SRP72 PE=2 SV=1 - [C1L4G9_SCHJA]	25.35	8	0.986	0.989	0.979	1.02	0.9935	0.914	0.904	0.903	0.872	0.89825	0.000309403	1.10604	NoSig	0.145403
C1L4H0	Putative Golgi SNAP receptor complex member 2 OS=Schistosoma japonicum PE=2 SV=1 - [C1L4H0_SCHJA]	6.34	2	0.984	0.991	1.026	1.005	1.0015	1.238	1.266	1.139	1.388	1.25775	0.0026647	0.796263	NoSig	-0.328683
C1L4H2	U6 snRNA-associated Sm-like protein LSm5 OS=Schistosoma japonicum PE=2 SV=1 - [C1L4H2_SCHJA]	6.9	1	0.971	1.05	1.044	0.941	1.0015	0.947	0.964	0.894	0.811	0.904	0.0676458	1.10785	NoSig	0.147768
C1L4H6	Uridylate kinase OS=Schistosoma japonicum PE=2 SV=1 - [C1L4H6_SCHJA]	70.56	13	1.006	1.012	0.995	0.983	0.999	0.884	0.886	0.879	0.86	0.87725	7.28e-06	1.13879	NoSig	0.187497
C1L4H9	Oligomycin sensitivity-conferring protein OS=Schistosoma japonicum GN=Oscp PE=2 SV=1 - [C1L4H9_SCHJA]	24.39	6	1.008	0.972	1.019	0.997	0.999	1.254	1.183	1.236	1.128	1.20025	0.000536002	0.832327	NoSig	-0.264778
C1L4I0	Prenyl protein peptidase 133 OS=Schistosoma japonicum PE=2 SV=1 - [C1L4I0_SCHJA]	7.57	1	1.023	0.994	0.959	1.032	1.002	0.743	0.666	0.703	0.742	0.7135	2.38e-05	1.40434	NoSig	0.489897
C1L4I1	Trafficking protein particle complex subunit 6B OS=Schistosoma japonicum PE=2 SV=1 - [C1L4I1_SCHJA]	7.41	1	0.905	0.976	1.031	1.095	1.00175	0.949	1.001	0.915	0.782	0.91175	0.194799	1.09871	NoSig	0.135812
C1L4I3	Zinc finger protein OS=Schistosoma japonicum PE=2 SV=1 - [C1L4I3_SCHJA]	28.73	6	1.049	0.949	0.983	1.02	1.00025	0.878	0.899	0.842	0.879	0.8745	0.00227443	1.1438	NoSig	0.19383
C1L4J0	Cathepsin L, a OS=Schistosoma japonicum GN=ctsla PE=2 SV=1 - [C1L4J0_SCHJA]	24.93	4	0.992	1.043	1.008	0.989	1.008	0.934	0.904	0.972	0.895	0.92625	0.00859024	1.08826	NoSig	0.122022
C1L4J2	WD repeat protein 57 OS=Schistosoma japonicum PE=2 SV=1 - [C1L4J2_SCHJA]	8.72	2	1.046	0.991	0.912	1.058	1.00175	1.447	1.16	1.06	1.224	1.22275	0.0473138	0.81926	NoSig	-0.287607
C1L4J5	Histone H1B OS=Schistosoma japonicum PE=2 SV=1 - [C1L4J5_SCHJA]	16.33	2	1.021	1.013	1.013	0.961	1.002	0.993	1.016	1.053	1.187	1.06225	0.236306	0.943281	NoSig	-0.0842408
C1L4J6	Poly U-binding-splicing factor half pint OS=Schistosoma japonicum PE=2 SV=1 - [C1L4J6_SCHJA]	5.84	1	0.899	1.13	1.054	0.895	0.9945	1.356	1.286	1.151	1.054	1.21175	0.0513142	0.820714	NoSig	-0.285049
C1L4K2	Short coiled-coil protein OS=Schistosoma japonicum PE=2 SV=1 - [C1L4K2_SCHJA]	12.38	1	1.005	0.975	1.08	0.949	1.00225	1.059	0.979	1.156	0.936	1.0325	0.608425	0.970702	NoSig	-0.0428994
C1L4K6	Fragile X mental retardation syndrome-related protein 1 homolog-B OS=Schistosoma japonicum GN=xFxr1p-B PE=2 SV=1 - [C1L4K6_SCHJA]	68.57	5	0.978	0.95	1.023	1.039	0.9975	0.914	0.923	0.955	0.886	0.9195	0.0202934	1.08483	NoSig	0.117467
C1L4K7	Putative catechol-O-methyltransferase domain containing 1 OS=Schistosoma japonicum PE=2 SV=1 - [C1L4K7_SCHJA]	23.79	4	0.985	0.954	0.999	1.045	0.99575	0.843	0.847	0.826	1.013	0.88225	0.0543968	1.12865	NoSig	0.174596
C1L4K8	Mevalonate kinase OS=Schistosoma japonicum GN=MVK PE=2 SV=1 - [C1L4K8_SCHJA]	6.65	2	0.97	1.061	1	0.968	0.99975	1.115	0.995	1.084	1.004	1.0495	0.224084	0.952596	NoSig	-0.0700629
C1L4K9	Protein SMG7 OS=Schistosoma japonicum PE=2 SV=1 - [C1L4K9_SCHJA]	4.01	3	1.025	1.02	0.991	0.948	0.996	1.008	0.975	0.955	1.102	1.01	0.711888	0.986139	NoSig	-0.0201376
C1L4L0	Uncharacterized protein OS=Schistosoma japonicum PE=2 SV=1 - [C1L4L0_SCHJA]	10.89	1	0.901	1.163	0.87	1.066	1	0.687	0.837	0.665	0.876	0.76625	0.0363259	1.30506	NoSig	0.384113
C1L4L1	Centaurin-alpha 1 (Putative MAPK-activating protein PM25) OS=Schistosoma japonicum PE=2 SV=1 - [C1L4L1_SCHJA]	20.45	7	0.981	1.015	1.001	1.008	1.00125	0.925	0.932	0.881	0.864	0.9005	0.00143872	1.11188	NoSig	0.153004
C1L4L2	Uncharacterized protein OS=Schistosoma japonicum GN=RGD1305984 PE=2 SV=1 - [C1L4L2_SCHJA]	9.76	5	1.012	0.973	0.993	0.984	0.9905	1.042	1.123	1.122	1.131	1.1045	0.00231528	0.896786	NoSig	-0.157165
C1L4L4	Protein YIPF OS=Schistosoma japonicum PE=2 SV=1 - [C1L4L4_SCHJA]	2.82	1	0.995	0.986	1.045	0.981	1.00175	1.075	1.191	1.049	1.062	1.09425	0.042047	0.915467	NoSig	-0.12742
C1L4M0	AP-1 complex subunit mu-1 (Adaptor-related protein complex 1 mu-1 subunit) OS=Schistosoma japonicum PE=2 SV=1 - [C1L4M0_SCHJA]	23.17	8	1.022	0.998	0.979	0.994	0.99825	0.923	0.903	0.967	0.963	0.939	0.0166828	1.0631	NoSig	0.088276
C1L4M1	Uncharacterized protein OS=Schistosoma japonicum PE=2 SV=1 - [C1L4M1_SCHJA]	10.66	1	0.956	1.067	0.924	1.057	1.001	0.673	0.766	0.676	0.688	0.70075	0.000385665	1.42847	NoSig	0.51447
C1L4M3	Gelsolin OS=Schistosoma japonicum GN=Gsn PE=2 SV=1 - [C1L4M3_SCHJA]	50.4	19	0.972	1.015	1.005	1.014	1.0015	1.161	1.213	1.206	1.195	1.19375	1.6e-05	0.838953	NoSig	-0.253338
C1L4M9	Dolichyl-phosphate mannosyltransferase polypeptide 1, catalytic subunit OS=Schistosoma japonicum GN=dpm1 PE=2 SV=1 - [C1L4M9_SCHJA]	41.35	9	1.005	1.058	0.968	0.986	1.00425	1.139	1.123	1.156	1.058	1.119	0.00736218	0.897453	NoSig	-0.156092
C1L4N1	Ribose-phosphate pyrophosphokinase OS=Schistosoma japonicum PE=2 SV=1 - [C1L4N1_SCHJA]	39.31	13	1.02	0.999	0.968	1.032	1.00475	1.004	1.015	1.096	1.043	1.0395	0.210712	0.96657	NoSig	-0.0490532
C1L4N2	Putative SUMO/sentrin specific peptidase family member 8 OS=Schistosoma japonicum PE=2 SV=1 - [C1L4N2_SCHJA]	16.36	2	1.023	0.962	0.944	1.078	1.00175	0.978	1.03	1.056	1.042	1.0265	0.500471	0.975889	NoSig	-0.0352111
C1L4N3	Uncharacterized protein OS=Schistosoma japonicum PE=2 SV=1 - [C1L4N3_SCHJA]	11.26	2	1.107	1.117	0.899	0.883	1.0015	0.991	0.983	1.01	1.131	1.02875	0.720194	0.973512	NoSig	-0.03873
C1L4N4	Uncharacterized protein OS=Schistosoma japonicum PE=2 SV=1 - [C1L4N4_SCHJA]	34	4	0.963	0.986	1.035	1.043	1.00675	1.105	1.166	1.201	1.098	1.1425	0.00499803	0.881182	NoSig	-0.182489
C1L4N5	Ceramidase OS=Schistosoma japonicum GN=CDase PE=2 SV=1 - [C1L4N5_SCHJA]	6.61	3	1.092	0.981	0.987	0.955	1.00375	0.936	1.014	0.932	1.025	0.97675	0.51029	1.02764	NoSig	0.0393387
C1L4P3	Tektin-1 OS=Schistosoma japonicum PE=2 SV=1 - [C1L4P3_SCHJA]	5.22	2	0.861	1.171	0.889	1.079	1	1.228	1.229	1.126	1.175	1.1895	0.0526032	0.840689	NoSig	-0.250355
C1L4P7	Solute carrier family 16 member 1 OS=Schistosoma japonicum GN=SLC16A1 PE=2 SV=1 - [C1L4P7_SCHJA]	15.84	8	1.059	1.037	0.938	0.964	0.9995	0.9	0.9	0.922	0.937	0.91475	0.0308624	1.09265	NoSig	0.127829
C1L4Q4	WW domain-binding protein 2 OS=Schistosoma japonicum GN=WBP-11 PE=2 SV=1 - [C1L4Q4_SCHJA]	11.9	5	1.041	1.01	0.974	0.984	1.00225	0.94	0.939	0.967	0.917	0.94075	0.0145988	1.06537	NoSig	0.0913591
C1L4Q6	Ferrochelatase OS=Schistosoma japonicum GN=Fech PE=2 SV=1 - [C1L4Q6_SCHJA]	12.06	2	1.085	0.945	1	0.971	1.00025	0.935	1.105	1.184	1.205	1.10725	0.171509	0.903364	NoSig	-0.14662
C1L4R2	Ras-associated and pleckstrin homology domains-containing protein 1 OS=Schistosoma japonicum GN=RAPH1 PE=2 SV=1 - [C1L4R2_SCHJA]	7.33	2	1.016	1.029	0.951	1.009	1.00125	1.007	0.976	0.956	0.955	0.9735	0.238753	1.02851	NoSig	0.0405494
C1L4R5	Annexin OS=Schistosoma japonicum PE=2 SV=1 - [C1L4R5_SCHJA]	60.91	21	1.001	0.993	1.005	0.999	0.9995	1.147	1.181	1.137	1.147	1.153	4.64e-06	0.866869	NoSig	-0.206114
C1L4S1	Syntaxin-binding protein 1 OS=Schistosoma japonicum PE=2 SV=1 - [C1L4S1_SCHJA]	15.77	10	1.016	0.965	1.004	1.009	0.9985	0.859	0.848	0.878	0.811	0.849	0.000164448	1.17609	NoSig	0.233998
C1L4S2	Splicing factor 1 (Zinc finger protein 162) OS=Schistosoma japonicum PE=2 SV=1 - [C1L4S2_SCHJA]	8.77	3	1.079	0.976	0.92	0.997	0.993	0.982	1.058	1.093	1.098	1.05775	0.176958	0.938785	NoSig	-0.0911331
C1L4S3	Quinoid DihyroPteridine Reductase OS=Schistosoma japonicum GN=qdpr-1 PE=2 SV=1 - [C1L4S3_SCHJA]	26.27	5	1.015	1.005	1.002	0.996	1.0045	0.848	0.85	0.833	0.829	0.84	2.53e-07	1.19583	NoSig	0.258016
C1L4S5	Mitofusin 2 OS=Schistosoma japonicum GN=Mfn2 PE=2 SV=1 - [C1L4S5_SCHJA]	13.08	8	0.98	1.053	0.985	0.985	1.00075	0.972	1.041	0.947	0.923	0.97075	0.370363	1.0309	NoSig	0.0439099
C1L4S9	Eukaryotic translation initiation factor 3 subunit K OS=Schistosoma japonicum GN=eIF3k PE=2 SV=1 - [C1L4S9_SCHJA]	25.32	6	0.983	1.014	1.021	0.973	0.99775	1	1	1.035	0.958	0.99825	0.976768	0.999499	NoSig	-0.000722793
C1L4T8	Vacuolar H+-ATPase SFD subunit OS=Schistosoma japonicum GN=VhaSFD PE=2 SV=1 - [C1L4T8_SCHJA]	46.12	18	1	0.969	1.017	1.008	0.9985	0.91	0.942	0.879	0.889	0.905	0.00162554	1.10331	NoSig	0.141845
C1L4U0	Nucleolar protein 6 OS=Schistosoma japonicum PE=2 SV=1 - [C1L4U0_SCHJA]	1.32	1	1.129	0.95	0.933	1.001	1.00325	1.217	1.284	1.345	1.384	1.3075	0.00184217	0.767304	NoSig	-0.38213
C1L4U1	Lin-9 homolog OS=Schistosoma japonicum PE=2 SV=1 - [C1L4U1_SCHJA]	4.5	2	1.021	1.002	1.007	0.977	1.00175	1.276	1.309	1.195	1.187	1.24175	0.000272564	0.806724	NoSig	-0.309852
C1L4U2	Uncharacterized protein OS=Schistosoma japonicum PE=2 SV=1 - [C1L4U2_SCHJA]	8.58	3	1.013	1.012	1.014	0.968	1.00175	0.968	0.937	0.969	0.944	0.9545	0.0147386	1.0495	NoSig	0.0697054
C1L4U3	Uncharacterized protein OS=Schistosoma japonicum PE=2 SV=1 - [C1L4U3_SCHJA]	39.32	18	1.002	1.01	0.976	1.004	0.998	0.993	0.987	0.995	0.979	0.9885	0.303879	1.00961	NoSig	0.0137988
C1L4U7	Carboxypeptidase OS=Schistosoma japonicum PE=2 SV=1 - [C1L4U7_SCHJA]	28.51	14	0.986	1.021	0.962	0.984	0.98825	0.854	0.886	0.888	0.954	0.8955	0.00876288	1.10357	NoSig	0.142183
C1L4V2	Uncharacterized protein OS=Schistosoma japonicum PE=2 SV=1 - [C1L4V2_SCHJA]	7.92	3	0.983	0.994	1.048	1.007	1.008	0.956	0.97	1.061	0.91	0.97425	0.367446	1.03464	NoSig	0.0491317
C1L4V5	Glycogen [starch] synthase OS=Schistosoma japonicum GN=GYS1 PE=2 SV=1 - [C1L4V5_SCHJA]	38.98	21	1.031	1.007	0.987	0.984	1.00225	1.414	1.368	1.458	1.468	1.427	2.85e-06	0.702348	NoSig	-0.509743
C1L4W0	Eukaryotic translation initiation factor 3 subunit E OS=Schistosoma japonicum PE=2 SV=1 - [C1L4W0_SCHJA]	28.44	12	0.999	1.026	1.001	1.002	1.007	1.063	0.948	1.073	0.993	1.01925	0.694357	0.987981	NoSig	-0.0174443
C1L4W2	Guanylate kinase OS=Schistosoma japonicum PE=2 SV=1 - [C1L4W2_SCHJA]	17.41	3	0.982	1.015	1.006	0.977	0.995	0.854	0.816	0.868	0.835	0.84325	4.54e-05	1.17996	NoSig	0.238736
C1L4W7	Delta-like protein D OS=Schistosoma japonicum PE=2 SV=1 - [C1L4W7_SCHJA]	2.95	2	1.05	1.001	0.989	0.966	1.0015	1.127	1.121	1.145	1.097	1.1225	0.000992294	0.892205	NoSig	-0.164553
C1L4X2	Abl interactor 2 OS=Schistosoma japonicum GN=ABI2 PE=2 SV=1 - [C1L4X2_SCHJA]	7.73	4	0.949	0.993	0.997	1.063	1.0005	0.913	0.965	0.978	0.896	0.938	0.0883216	1.06663	NoSig	0.0930613
C1L4X5	Mrityu OS=Schistosoma japonicum GN=mri PE=2 SV=1 - [C1L4X5_SCHJA]	1.82	2	0.991	1.059	0.974	0.98	1.001	1.177	1.101	1.092	1.159	1.13225	0.00385701	0.88408	NoSig	-0.177751
C1L4Y0	Mitochondrial 28S ribosomal protein S29 OS=Schistosoma japonicum PE=2 SV=1 - [C1L4Y0_SCHJA]	3.8	1	0.979	1.007	1.071	0.947	1.001	0.906	0.948	0.917	0.991	0.9405	0.111604	1.06433	NoSig	0.0899421
C1L4Y2	Heterogeneous nuclear ribonucleoprotein U-like protein 1 OS=Schistosoma japonicum PE=2 SV=1 - [C1L4Y2_SCHJA]	20.53	23	1.027	0.991	0.98	1.015	1.00325	1.027	1.052	1.036	1.041	1.039	0.0237273	0.965592	NoSig	-0.0505145
C1L4Y5	DNA-binding SAP,domain-containing protein OS=Schistosoma japonicum PE=2 SV=1 - [C1L4Y5_SCHJA]	7.83	3	0.933	0.981	1.06	1.031	1.00125	1.045	1.055	1.085	1.045	1.0575	0.106037	0.946809	NoSig	-0.0788554
C1L4Y6	Protein HGV2 OS=Schistosoma japonicum PE=2 SV=1 - [C1L4Y6_SCHJA]	25.12	9	0.959	0.986	1.027	0.985	0.98925	0.769	0.823	0.818	0.848	0.8145	0.000201274	1.21455	NoSig	0.28042
C1L4Y9	Centrin-3 OS=Schistosoma japonicum PE=2 SV=1 - [C1L4Y9_SCHJA]	4.29	1	0.89	1.024	1.049	1.04	1.00075	1.068	1.03	1.073	1.044	1.05375	0.221965	0.949703	NoSig	-0.074451
C1L4Z1	ADP-ribosylation factor-like 5B OS=Schistosoma japonicum GN=ARL5B PE=2 SV=1 - [C1L4Z1_SCHJA]	16.76	3	0.982	1.05	1	0.967	0.99975	1.027	1.015	1.058	0.946	1.0115	0.708954	0.988384	NoSig	-0.016857
C1L4Z5	TraB domain-containing protein OS=Schistosoma japonicum PE=2 SV=1 - [C1L4Z5_SCHJA]	8.56	2	1.158	0.984	1.012	0.853	1.00175	0.85	0.87	0.876	0.954	0.8875	0.136503	1.12873	NoSig	0.174703
C1L4Z8	Transmembrane protein 66 OS=Schistosoma japonicum PE=2 SV=1 - [C1L4Z8_SCHJA]	6.87	2	1.092	0.955	0.941	1.013	1.00025	0.683	0.719	0.729	0.792	0.73075	0.000608398	1.3688	NoSig	0.452911
C1L502	Protein disulfide-isomerase OS=Schistosoma japonicum GN=ECaSt PE=2 SV=1 - [C1L502_SCHJA]	72.52	37	0.977	0.979	1.006	1.013	0.99375	0.767	0.741	0.776	0.709	0.74825	9.02e-06	1.3281	NoSig	0.409363
C1L504	Rab GTPase-binding effector protein 1 OS=Schistosoma japonicum PE=2 SV=1 - [C1L504_SCHJA]	11.82	9	1.016	1.041	0.994	0.972	1.00575	0.913	0.93	0.948	0.903	0.9235	0.00360391	1.08906	NoSig	0.123088
C1L506	RNA-binding protein 38 OS=Schistosoma japonicum PE=2 SV=1 - [C1L506_SCHJA]	30.36	2	1.041	1.052	0.935	0.976	1.001	1.064	1.193	0.992	1.18	1.10725	0.104538	0.904042	NoSig	-0.145539
C1L511	Nucleolar protein 5A OS=Schistosoma japonicum GN=Nop56 PE=2 SV=1 - [C1L511_SCHJA]	7.84	2	0.99	1.001	0.98	1.034	1.00125	1.157	1.236	1.22	1.271	1.221	0.000165287	0.820025	NoSig	-0.286261
C1L512	RUN and FYVE domain-containing protein 1 OS=Schistosoma japonicum PE=2 SV=1 - [C1L512_SCHJA]	15.11	2	1.011	1.074	0.945	0.972	1.0005	0.79	0.797	0.81	0.843	0.81	0.000751606	1.23519	NoSig	0.304727
C1L513	U3 small nucleolar RNA-interacting protein 2 OS=Schistosoma japonicum PE=2 SV=1 - [C1L513_SCHJA]	4.51	3	1.034	1.139	0.869	0.942	0.996	1.27	1.265	1.313	1.294	1.2855	0.00277409	0.774796	NoSig	-0.368112
C1L515	DEAD (Asp-Glu-Ala-Asp) box polypeptide 23 OS=Schistosoma japonicum GN=DDX23 PE=2 SV=1 - [C1L515_SCHJA]	14.19	7	1.04	0.994	0.975	0.989	0.9995	1.09	1.099	1.084	1.147	1.105	0.00197026	0.904525	NoSig	-0.144768
C1L517	Cleavage stimulation factor 50 kDa subunit OS=Schistosoma japonicum GN=CstF-50 PE=2 SV=1 - [C1L517_SCHJA]	6.82	1	1.002	0.947	1.05	1.011	1.0025	0.961	0.995	0.983	1.046	0.99625	0.842541	1.00627	NoSig	0.00902251
C1L520	Uncharacterized protein OS=Schistosoma japonicum PE=2 SV=1 - [C1L520_SCHJA]	8.9	4	0.976	0.987	1.027	1.019	1.00225	0.873	0.904	0.94	0.91	0.90675	0.00206713	1.10532	NoSig	0.144466
C1L521	Putative Transmembrane protein 48 OS=Schistosoma japonicum PE=2 SV=1 - [C1L521_SCHJA]	12.71	3	0.957	1.02	1.01	1.005	0.998	1.05	1.028	1.116	1.183	1.09425	0.0432063	0.91204	NoSig	-0.132831
C1L524	Dihydropyrimidinase-like 2 OS=Schistosoma japonicum GN=DPYSL2 PE=2 SV=1 - [C1L524_SCHJA]	69.8	28	0.931	0.986	1.121	0.966	1.001	0.883	0.894	0.836	0.891	0.876	0.0287788	1.14269	NoSig	0.192439
C1L527	CDK5 regulatory subunit-associated protein 3 (CDK5 activator-binding protein C53) OS=Schistosoma japonicum PE=2 SV=1 - [C1L527_SCHJA]	8.47	5	0.98	1.002	1.015	1.038	1.00875	0.941	0.937	0.993	0.935	0.9515	0.0204909	1.06017	NoSig	0.0842931
C1L530	Uncharacterized protein OS=Schistosoma japonicum PE=2 SV=1 - [C1L530_SCHJA]	13.54	1	1.004	1.002	1.018	0.984	1.002	1.016	0.959	1.027	0.965	0.99175	0.623054	1.01034	NoSig	0.0148341
C1L535	mRNA export factor OS=Schistosoma japonicum PE=2 SV=1 - [C1L535_SCHJA]	23.84	6	1.008	0.956	0.982	1.017	0.99075	0.95	0.964	0.972	0.963	0.96225	0.0953265	1.02962	NoSig	0.0421093
C1L538	Uncharacterized protein OS=Schistosoma japonicum PE=2 SV=1 - [C1L538_SCHJA]	19.39	2	1.049	0.97	1.005	1.02	1.011	0.954	0.905	0.976	0.87	0.92625	0.0263697	1.0915	NoSig	0.126309
C1L540	Solute carrier family 2, facilitated glucose transporter member 5 OS=Schistosoma japonicum PE=2 SV=1 - [C1L540_SCHJA]	4.86	1	1.01	0.996	0.969	1.032	1.00175	1.484	1.43	1.428	1.47	1.453	4.17e-07	0.689436	NoSig	-0.536512
C1L542	Chaperonin containing TCP1, subunit 2 (Beta) OS=Schistosoma japonicum GN=cct2 PE=2 SV=1 - [C1L542_SCHJA]	75.66	34	0.997	1.013	1.023	0.996	1.00725	1.014	0.989	1.099	0.994	1.024	0.548979	0.983643	NoSig	-0.0237939
C1L544	Transaldolase OS=Schistosoma japonicum PE=2 SV=1 - [C1L544_SCHJA]	60.86	20	0.981	0.994	1.011	1.032	1.0045	0.813	0.789	0.808	0.789	0.79975	3.72e-06	1.25602	NoSig	0.328857
C1L547	GTP-binding protein 1 OS=Schistosoma japonicum GN=GP1 PE=2 SV=1 - [C1L547_SCHJA]	10.15	3	1.029	1.031	0.959	0.985	1.001	1.15	1.066	1.047	1.074	1.08425	0.027076	0.923219	NoSig	-0.115255
C1L548	TRK-fused protein OS=Schistosoma japonicum GN=TFG PE=2 SV=1 - [C1L548_SCHJA]	36.6	6	0.953	0.992	1.043	1.028	1.004	0.769	0.766	0.77	0.798	0.77575	4.09e-05	1.29423	NoSig	0.372096
C1L551	DnaJ (Hsp40) homolog, subfamily C, member 3 OS=Schistosoma japonicum GN=DNAJC3 PE=2 SV=1 - [C1L551_SCHJA]	29.3	11	1.002	0.987	1.026	1	1.00375	1.012	1.045	1.014	1.005	1.019	0.260828	0.985034	NoSig	-0.0217541
C1L557	Uncharacterized protein OS=Schistosoma japonicum PE=2 SV=1 - [C1L557_SCHJA]	3.58	2	1.039	0.975	0.933	1.039	0.9965	0.891	0.96	0.888	1.029	0.942	0.243141	1.05786	NoSig	0.0811427
C1L558	Transportin-2 OS=Schistosoma japonicum PE=2 SV=1 - [C1L558_SCHJA]	11.04	4	1.044	1.032	0.944	0.984	1.001	0.698	0.761	0.71	0.811	0.745	0.000314227	1.34362	NoSig	0.42613
C1L559	Uncharacterized protein OS=Schistosoma japonicum PE=2 SV=1 - [C1L559_SCHJA]	15.57	2	0.982	1.037	0.969	1.015	1.00075	0.83	0.764	0.828	0.786	0.802	0.000118904	1.24782	NoSig	0.319407
C1L561	NADH dehydrogenase (Ubiquinone) 1 beta subcomplex 9 OS=Schistosoma japonicum PE=2 SV=1 - [C1L561_SCHJA]	39.19	7	1.01	1.031	0.977	0.984	1.0005	1.111	1.158	1.177	1.126	1.143	0.000339104	0.875328	NoSig	-0.192104
C1L564	Vacuolar protein sorting-associated protein 36 OS=Schistosoma japonicum PE=2 SV=1 - [C1L564_SCHJA]	13.66	2	0.955	0.996	1.031	0.991	0.99325	1.128	1.194	1.192	1.242	1.189	0.000440752	0.835366	NoSig	-0.25952
C1L568	Vesicle transport protein GOT1B OS=Schistosoma japonicum PE=2 SV=1 - [C1L568_SCHJA]	4.96	1	0.917	0.93	1.065	1.079	0.99775	1.153	1.189	1.22	1.125	1.17175	0.0109414	0.851504	NoSig	-0.231915
C1L571	Dual specificity mitogen-activated protein kinase kinase 6 OS=Schistosoma japonicum PE=2 SV=1 - [C1L571_SCHJA]	10.06	2	0.983	1.046	1.011	0.965	1.00125	0.923	0.949	0.825	0.891	0.897	0.0175035	1.11622	NoSig	0.158622
C1L573	Lissencephaly-1 homolog OS=Schistosoma japonicum GN=pafah1b1 PE=2 SV=1 - [C1L573_SCHJA]	58.93	21	0.966	0.984	1.032	1.012	0.9985	0.975	0.992	0.948	0.967	0.9705	0.154492	1.02885	NoSig	0.0410342
C1L574	RNA-binding protein 5 OS=Schistosoma japonicum PE=2 SV=1 - [C1L574_SCHJA]	5.07	3	1.031	1.022	0.946	1.008	1.00175	1.111	1.169	0.985	1.071	1.084	0.106608	0.924124	NoSig	-0.113842
C1L576	Origin recognition complex protein 1 OS=Schistosoma japonicum GN=XORC1 PE=2 SV=1 - [C1L576_SCHJA]	6.44	2	1.074	0.957	1.079	0.976	1.0215	0.944	1.079	1.072	1.037	1.033	0.802878	0.988867	NoSig	-0.0161511
C1L580	V-type proton ATPase subunit a OS=Schistosoma japonicum GN=Vha100-1 PE=2 SV=1 - [C1L580_SCHJA]	30.64	19	1.002	1.016	0.996	0.997	1.00275	1.058	1.064	1.043	1.051	1.054	0.00024258	0.951376	NoSig	-0.0719129
C1L585	Serine-threonine kinase receptor-associated protein OS=Schistosoma japonicum PE=2 SV=1 - [C1L585_SCHJA]	28.07	6	0.996	1.017	1.028	0.95	0.99775	0.956	0.975	0.875	0.971	0.94425	0.119079	1.05666	NoSig	0.0795095
C1L595	2-oxoglutarate dehydrogenase E2 component OS=Schistosoma japonicum PE=2 SV=1 - [C1L595_SCHJA]	28.08	6	0.97	0.992	0.966	1.063	0.99775	0.968	0.949	1.029	0.951	0.97425	0.452961	1.02412	NoSig	0.0343863
C1L596	Syntaxin 1A OS=Schistosoma japonicum GN=Syx1A PE=2 SV=1 - [C1L596_SCHJA]	18.46	5	0.978	0.966	1.004	1.026	0.9935	1.202	1.175	1.136	1.138	1.16275	0.000181153	0.85444	NoSig	-0.226949
C1L5A7	Syntaxin 6 OS=Schistosoma japonicum GN=Syx6 PE=2 SV=1 - [C1L5A7_SCHJA]	16.3	1	0.893	0.953	1.106	1.048	1	0.912	1.137	0.96	0.84	0.96225	0.648365	1.03923	NoSig	0.0555163
C1L5B2	Eukaryotic release factor 1 OS=Schistosoma japonicum GN=eRF1 PE=2 SV=1 - [C1L5B2_SCHJA]	36.12	11	0.985	0.985	0.992	1.03	0.998	0.972	0.986	1.001	1.006	0.99125	0.623461	1.00681	NoSig	0.00979085
C1L5B9	Protein FAM82B OS=Schistosoma japonicum PE=2 SV=1 - [C1L5B9_SCHJA]	47.33	16	0.925	0.991	1.058	1.03	1.001	0.808	0.817	0.812	0.74	0.79425	0.000923002	1.26031	NoSig	0.333777
C1L5C0	Uncharacterized protein OS=Schistosoma japonicum PE=2 SV=1 - [C1L5C0_SCHJA]	2.28	1	1.022	0.974	0.993	1.019	1.002	1.153	1.201	1.243	1.183	1.195	0.00012278	0.838494	NoSig	-0.254128
C1L5C5	Putative aminopeptidase W07G4.4 OS=Schistosoma japonicum PE=2 SV=1 - [C1L5C5_SCHJA]	78.69	40	0.998	0.987	1.017	1.015	1.00425	0.809	0.824	0.825	0.804	0.8155	7.23e-07	1.23145	NoSig	0.300362
C1L5D0	Phosphotransferase OS=Schistosoma japonicum GN=Hex-A PE=2 SV=1 - [C1L5D0_SCHJA]	70.07	25	0.896	0.915	1.078	1.111	1	0.974	0.958	0.941	0.92	0.94825	0.393392	1.05457	NoSig	0.0766606
C1L5D2	Uncharacterized protein OS=Schistosoma japonicum PE=2 SV=1 - [C1L5D2_SCHJA]	16.38	2	0.917	0.923	0.985	1.148	0.99325	1.117	1.121	1.102	1.055	1.09875	0.10795	0.903982	NoSig	-0.145634
C1L5D9	Putative guanine nucleotide-binding protein-like 3 homolog OS=Schistosoma japonicum PE=2 SV=1 - [C1L5D9_SCHJA]	19.66	6	0.98	0.988	0.987	0.983	0.9845	1.137	1.07	1.072	1.088	1.09175	0.000462325	0.901763	NoSig	-0.149179
C1L5E9	Acyl carrier protein OS=Schistosoma japonicum PE=2 SV=1 - [C1L5E9_SCHJA]	20.14	2	1.051	1.104	0.934	0.898	0.99675	1.043	0.948	1.031	0.942	0.991	0.921446	1.0058	NoSig	0.00834664
C1L5F2	LanC-like protein 1 OS=Schistosoma japonicum PE=2 SV=1 - [C1L5F2_SCHJA]	20.98	7	1.043	1.004	0.999	0.99	1.009	0.843	0.821	0.929	0.72	0.82825	0.00666288	1.21823	NoSig	0.284788
C1L5F7	Coatomer subunit beta OS=Schistosoma japonicum GN=Beta-COP PE=2 SV=1 - [C1L5F7_SCHJA]	36.35	33	1.01	1.005	1.006	1	1.00525	1.103	1.092	1.093	1.083	1.09275	1.33e-06	0.919927	NoSig	-0.120409
C1L5G0	Pre-mRNA-splicing factor cwc15 OS=Schistosoma japonicum PE=2 SV=1 - [C1L5G0_SCHJA]	7.67	3	1.055	0.963	0.94	1.022	0.995	1.089	1.104	1.157	1.011	1.09025	0.0545753	0.912635	NoSig	-0.131891
C1L5G2	Signal peptide protease OS=Schistosoma japonicum GN=Spp PE=2 SV=1 - [C1L5G2_SCHJA]	18.92	7	0.997	0.986	1.013	1.002	0.9995	1.108	1.124	1.143	1.13	1.12625	8.68e-06	0.887458	NoSig	-0.172249
C1L5G6	Nitrophenylphosphatase OS=Schistosoma japonicum PE=2 SV=1 - [C1L5G6_SCHJA]	26.03	5	1.035	1.049	0.964	0.951	0.99975	0.857	0.832	0.849	0.842	0.845	0.000832802	1.18314	NoSig	0.242616
C1L5G7	S-methyl-5'-thioadenosine phosphorylase OS=Schistosoma japonicum GN=mtap PE=2 SV=1 - [C1L5G7_SCHJA]	61.54	14	1.002	0.999	1.014	0.982	0.99925	0.845	0.867	0.875	0.83	0.85425	2.2e-05	1.16974	NoSig	0.226187
C1L5G9	Lamino-associated polypeptide 2/emerin,domain-containing protein OS=Schistosoma japonicum PE=2 SV=1 - [C1L5G9_SCHJA]	21.14	2	1.003	0.99	0.993	1.055	1.01025	0.879	0.868	0.687	0.919	0.83825	0.0187183	1.20519	NoSig	0.26926
C1L5H0	Defective in cullin neddylation protein OS=Schistosoma japonicum PE=2 SV=1 - [C1L5H0_SCHJA]	14.62	4	0.972	0.983	1.067	1.073	1.02375	0.913	0.866	0.958	0.915	0.913	0.0146521	1.1213	NoSig	0.165177
C1L5H5	Proteasome (Prosome, macropain) subunit, beta type, 6 OS=Schistosoma japonicum GN=PSMB6 PE=2 SV=1 - [C1L5H5_SCHJA]	53.67	11	1.01	1.015	0.982	0.984	0.99775	0.937	0.998	0.974	1.023	0.983	0.485029	1.01501	NoSig	0.021487
C1L5H9	Tropomyosin OS=Schistosoma japonicum PE=2 SV=1 - [C1L5H9_SCHJA]	69.39	18	0.975	0.966	1.04	1.007	0.997	1.037	1.08	1.052	1.055	1.056	0.0216446	0.944129	NoSig	-0.0829444
C1L5I2	Kras2 protein OS=Schistosoma japonicum GN=kras2 PE=2 SV=1 - [C1L5I2_SCHJA]	45.9	8	0.993	1.002	1.018	0.999	1.003	1.102	1.053	1.109	1.046	1.0775	0.0048542	0.930858	NoSig	-0.103366
C1L5I4	Placental protein 11 related OS=Schistosoma japonicum GN=Pp11r PE=2 SV=1 - [C1L5I4_SCHJA]	12.45	2	1.011	0.986	0.969	1.009	0.99375	0.939	1.033	1.008	0.971	0.98775	0.818322	1.00607	NoSig	0.00873701
C1L5I8	Nitrilase and fragile histidine triad fusion protein OS=Schistosoma japonicum GN=NitFhit PE=2 SV=1 - [C1L5I8_SCHJA]	10.56	3	1.093	0.945	0.969	0.979	0.9965	1.147	1.204	1.109	1.231	1.17275	0.00640145	0.849712	NoSig	-0.234954
C1L5J3	Tropomodulin OS=Schistosoma japonicum PE=2 SV=1 - [C1L5J3_SCHJA]	47.34	13	0.961	1.012	1.023	1.007	1.00075	1.118	1.079	1.067	1.057	1.08025	0.00571241	0.926406	NoSig	-0.110284
C1L5J7	ATP-dependent rRNA helicase RRP3 OS=Schistosoma japonicum PE=2 SV=1 - [C1L5J7_SCHJA]	4.8	2	1.171	0.973	0.94	0.913	0.99925	1.199	1.286	1.152	1.55	1.29675	0.0313857	0.77058	NoSig	-0.375983
C1L5K2	Tetratricopeptide repeat protein 1 OS=Schistosoma japonicum PE=2 SV=1 - [C1L5K2_SCHJA]	46.53	9	0.975	0.979	1.029	1.022	1.00125	0.941	0.913	0.965	0.873	0.923	0.0174983	1.08478	NoSig	0.1174
C1L5K6	DM9 domain-containing protein OS=Schistosoma japonicum PE=2 SV=1 - [C1L5K6_SCHJA]	89.1	9	0.996	1.018	0.937	0.955	0.9765	1.224	1.298	1.145	1.344	1.25275	0.00111994	0.779485	NoSig	-0.359407
C1L5K7	Synaptophysin (Major synaptic vesicle protein p38) OS=Schistosoma japonicum PE=2 SV=1 - [C1L5K7_SCHJA]	11.84	3	1.022	0.986	0.955	1.03	0.99825	1.202	1.134	1.251	1.238	1.20625	0.000576059	0.827565	NoSig	-0.273056
C1L5L1	Actin-related protein 2/3 complex subunit 3 OS=Schistosoma japonicum PE=2 SV=1 - [C1L5L1_SCHJA]	40.33	8	1.027	0.995	0.975	1.035	1.008	0.879	0.858	0.921	0.859	0.87925	0.000706759	1.14643	NoSig	0.19715
C1L5L3	Proteasome (Prosome, macropain) 26S subunit, ATPase, 3 OS=Schistosoma japonicum GN=PSMC3 PE=2 SV=1 - [C1L5L3_SCHJA]	54.44	20	0.988	0.99	1.02	0.996	0.9985	1.056	1.09	1.065	1.056	1.06675	0.000787364	0.936021	NoSig	-0.0953878
C1L5M0	Uncharacterized protein OS=Schistosoma japonicum PE=2 SV=1 - [C1L5M0_SCHJA]	8.79	1	1.033	1.056	0.967	0.951	1.00175	0.745	0.772	0.79	0.718	0.75625	0.000174746	1.32463	NoSig	0.405587
C1L5M1	Uncharacterized protein OS=Schistosoma japonicum PE=2 SV=1 - [C1L5M1_SCHJA]	32.97	4	1.025	1.052	0.974	0.979	1.0075	0.944	0.948	0.968	0.934	0.9485	0.0260197	1.0622	NoSig	0.0870602
C1L5N3	Uncharacterized protein OS=Schistosoma japonicum PE=2 SV=1 - [C1L5N3_SCHJA]	19.33	3	1.021	0.971	1.013	1.008	1.00325	1.293	1.258	1.237	1.143	1.23275	0.000505046	0.813831	NoSig	-0.297199
C1L5N9	T-complex protein 1 subunit delta OS=Schistosoma japonicum PE=2 SV=1 - [C1L5N9_SCHJA]	65.43	33	0.988	0.998	1.002	1.014	1.0005	0.992	0.967	0.966	0.957	0.9705	0.0170499	1.03091	NoSig	0.043921
C1L5Q1	26S proteasome regulatory subunit N11 OS=Schistosoma japonicum GN=Rpn11 PE=2 SV=1 - [C1L5Q1_SCHJA]	21.09	7	1.058	1.014	0.951	0.948	0.99275	0.88	0.857	0.851	0.863	0.86275	0.00315272	1.15068	NoSig	0.202488
C1L5R2	Heat-and acid-stable phosphoprotein OS=Schistosoma japonicum PE=2 SV=1 - [C1L5R2_SCHJA]	13.78	3	1.066	1.012	0.893	0.85	0.95525	1.114	1.161	1.059	1.092	1.1065	0.032354	0.863308	NoSig	-0.212053
C1L5T2	Phenylalanyl-tRNA synthetase OS=Schistosoma japonicum PE=2 SV=1 - [C1L5T2_SCHJA]	1.42	1	1.023	0.96	1.032	0.993	1.002	1.134	1.184	1.152	1.155	1.15625	0.000205369	0.866595	NoSig	-0.206571
C1L5U2	Cytochrome b-561 OS=Schistosoma japonicum PE=2 SV=1 - [C1L5U2_SCHJA]	3.32	1	0.912	0.966	1.011	1.119	1.002	1.21	1.259	1.346	1.245	1.265	0.00241285	0.792095	NoSig	-0.336255
C1L5V5	N-acetyltransferase ARD1 homolog OS=Schistosoma japonicum GN=Ard1 PE=2 SV=1 - [C1L5V5_SCHJA]	37.41	4	0.969	0.944	1.046	1.053	1.003	1.056	1.195	1.062	1.168	1.12025	0.0408729	0.895336	NoSig	-0.159499
C1L5V9	Zinc finger, C2H2-type domain-containing protein OS=Schistosoma japonicum PE=2 SV=1 - [C1L5V9_SCHJA]	12.69	2	0.953	0.966	1.01	1.069	0.9995	0.968	0.896	0.945	0.961	0.9425	0.113802	1.06048	NoSig	0.0847139
C1L5W9	RNA-binding protein 39 OS=Schistosoma japonicum PE=2 SV=1 - [C1L5W9_SCHJA]	18.14	7	1.016	0.992	0.999	0.999	1.0015	1.259	1.218	1.223	1.212	1.228	1.33e-06	0.815554	NoSig	-0.294148
C1L5X4	RT1 class I, locus Ke4 OS=Schistosoma japonicum GN=RT1-Ke4 PE=2 SV=1 - [C1L5X4_SCHJA]	3.92	2	0.988	0.999	0.999	1.019	1.00125	1.295	1.409	1.182	1.254	1.285	0.00103668	0.779183	NoSig	-0.359966
C1L5X7	Putative 39S ribosomal protein L19, mitochondrial OS=Schistosoma japonicum PE=2 SV=1 - [C1L5X7_SCHJA]	4.85	1	1.067	1.043	0.927	0.97	1.00175	0.844	0.854	0.77	1.003	0.86775	0.0621238	1.15442	NoSig	0.207171
C1L606	Bcl-2 homologous antagonist/killer (Apoptosis regulator BAK) OS=Schistosoma japonicum PE=2 SV=1 - [C1L606_SCHJA]	6.64	3	1.004	0.953	1.049	1.003	1.00225	1.139	1.057	1.151	1.107	1.1135	0.00811749	0.90009	NoSig	-0.151859
C1L608	Hypotherical protein OS=Schistosoma japonicum PE=2 SV=1 - [C1L608_SCHJA]	42.47	10	0.995	1.017	1.052	0.938	1.0005	1.042	0.978	1.108	1.034	1.0405	0.306575	0.961557	NoSig	-0.0565558
C1L609	WD repeat protein 12 OS=Schistosoma japonicum PE=2 SV=1 - [C1L609_SCHJA]	30.49	10	1.019	1.014	0.974	1.002	1.00225	0.955	0.929	0.937	0.98	0.95025	0.0135998	1.05472	NoSig	0.0768634
C1L611	Rab-protein 11 OS=Schistosoma japonicum GN=Rab11 PE=2 SV=1 - [C1L611_SCHJA]	52.29	11	0.995	1.008	0.984	1.011	0.9995	0.86	0.884	0.883	0.802	0.85725	0.000402866	1.16594	NoSig	0.221491
C1L617	25 kDa integral membrane protein OS=Schistosoma japonicum PE=2 SV=1 - [C1L617_SCHJA]	16.07	4	1.014	1.111	0.956	0.923	1.001	1.085	1.048	1.138	1.014	1.07125	0.201168	0.934422	NoSig	-0.0978532
C1L621	Histone acetyltransferase OS=Schistosoma japonicum PE=2 SV=1 - [C1L621_SCHJA]	19.17	8	1.015	0.984	1.006	1.03	1.00875	0.91	0.881	0.925	0.898	0.9035	0.000234749	1.11649	NoSig	0.158972
C1L622	Uncharacterized protein OS=Schistosoma japonicum PE=2 SV=1 - [C1L622_SCHJA]	37.1	6	1.051	1	1.004	0.973	1.007	1.29	1.435	1.314	1.341	1.345	7.84e-05	0.748699	NoSig	-0.417542
C1L628	Uncharacterized protein OS=Schistosoma japonicum PE=2 SV=1 - [C1L628_SCHJA]	31.94	26	0.99	1.007	1.02	1.009	1.0065	1.058	1.046	1.054	1.039	1.04925	0.00129217	0.959257	NoSig	-0.0600113
C1L632	Acetyl-coenzyme A synthetase OS=Schistosoma japonicum PE=2 SV=1 - [C1L632_SCHJA]	6.26	4	0.951	0.962	1.048	1.04	1.00025	1.005	0.925	0.871	0.872	0.91825	0.0901266	1.0893	NoSig	0.123402
C1L633	Aspartate aminotransferase OS=Schistosoma japonicum GN=GOT1 PE=2 SV=1 - [C1L633_SCHJA]	26.88	10	0.966	0.984	1.068	0.987	1.00125	0.808	0.792	0.818	0.803	0.80525	0.000157125	1.2434	NoSig	0.314294
C1L640	Rhomboid-like protein OS=Schistosoma japonicum GN=stet PE=2 SV=1 - [C1L640_SCHJA]	17.38	5	1.042	1.008	0.976	0.997	1.00575	0.891	0.937	0.92	0.975	0.93075	0.015633	1.08058	NoSig	0.111806
C1L648	Vacuolar protein sorting-associated protein 45 OS=Schistosoma japonicum PE=2 SV=1 - [C1L648_SCHJA]	26.06	13	1.015	1.01	1.004	0.954	0.99575	1.182	1.185	1.159	1.153	1.16975	3.78e-05	0.85125	NoSig	-0.232345
C1L652	Annexin A3 (Annexin III) OS=Schistosoma japonicum PE=2 SV=1 - [C1L652_SCHJA]	2.67	1	0.957	0.956	1.02	1.076	1.00225	1.104	1.101	1.182	1.189	1.144	0.0091821	0.876093	NoSig	-0.190845
C1L653	Elongation factor SIII p15 subunit OS=Schistosoma japonicum GN=tceb1-prov PE=2 SV=1 - [C1L653_SCHJA]	61.86	7	1.002	1.021	0.989	0.984	0.999	1	0.987	0.991	0.944	0.9805	0.272517	1.01887	NoSig	0.026967
C1L657	D-3-phosphoglycerate dehydrogenase OS=Schistosoma japonicum PE=2 SV=1 - [C1L657_SCHJA]	21.14	10	1.005	0.972	1.001	1.034	1.003	0.918	0.991	0.938	0.952	0.94975	0.0358054	1.05607	NoSig	0.0787019
C1L669	Interleukin enhancer-binding factor 2 OS=Schistosoma japonicum PE=2 SV=1 - [C1L669_SCHJA]	21.6	6	1.005	0.976	1.007	0.986	0.9935	1.022	0.945	0.918	0.945	0.9575	0.182323	1.0376	NoSig	0.0532475
C1L674	Arginase OS=Schistosoma japonicum GN=Arg2 PE=2 SV=1 - [C1L674_SCHJA]	41.76	15	0.976	0.991	1.023	0.998	0.997	0.812	0.823	0.832	0.862	0.83225	2.83e-05	1.19796	NoSig	0.260577
C1L677	Replication factor C 38kD subunit OS=Schistosoma japonicum GN=RfC38 PE=2 SV=1 - [C1L677_SCHJA]	13.17	5	1.004	1.024	0.998	0.92	0.9865	1.066	1.163	0.999	1.273	1.12525	0.0730165	0.876694	NoSig	-0.189855
C1L685	Hypotheticial protein OS=Schistosoma japonicum PE=2 SV=1 - [C1L685_SCHJA]	4.82	1	1.074	0.915	1.058	0.965	1.003	0.926	1.052	0.889	0.83	0.92425	0.240675	1.0852	NoSig	0.117967
C1L6A8	Basigin OS=Schistosoma japonicum GN=Bsg PE=2 SV=1 - [C1L6A8_SCHJA]	34.59	10	0.987	0.991	0.994	1.035	1.00175	0.834	0.838	0.809	0.808	0.82225	1.22e-05	1.2183	NoSig	0.284874
C1L6B5	U1 small nuclear ribonucleoprotein A OS=Schistosoma japonicum PE=2 SV=1 - [C1L6B5_SCHJA]	22.82	4	1.035	1.004	0.944	0.993	0.994	1.08	1.036	1.074	0.992	1.0455	0.113269	0.950741	NoSig	-0.0728753
C1L6B6	Uncharacterized protein OS=Schistosoma japonicum PE=2 SV=1 - [C1L6B6_SCHJA]	12.5	1	0.931	0.969	1.102	1.004	1.0015	1.044	1.002	1.035	0.944	1.00625	0.917211	0.99528	NoSig	-0.00682636
C1L6C7	Cathepsin B-like cysteine proteinase OS=Schistosoma japonicum PE=2 SV=1 - [C1L6C7_SCHJA]	31.29	10	1.01	1.016	0.991	0.972	0.99725	0.996	0.983	0.994	1.006	0.99475	0.82004	1.00251	NoSig	0.00362122
C1L6D0	Cathepsin L OS=Schistosoma japonicum PE=2 SV=1 - [C1L6D0_SCHJA]	6.72	2	1.026	0.975	0.948	1.056	1.00125	0.94	0.848	0.887	0.817	0.873	0.0122113	1.14691	NoSig	0.197749
C1L6D3	Nervana 2 OS=Schistosoma japonicum GN=nrv2 PE=2 SV=1 - [C1L6D3_SCHJA]	18.28	6	0.991	1.008	1.012	0.974	0.99625	1.008	1.014	0.995	0.962	0.99475	0.920178	1.00151	NoSig	0.00217383
C1L6D4	Lamino-associated polypeptide 2/emerin,domain-containing protein OS=Schistosoma japonicum PE=2 SV=1 - [C1L6D4_SCHJA]	20.31	3	1.037	0.967	0.977	1.005	0.9965	1.324	1.425	1.292	1.369	1.3525	3.6e-05	0.736784	NoSig	-0.440687
C1L6E7	Oxidoreductase HTATIP2 OS=Schistosoma japonicum PE=2 SV=1 - [C1L6E7_SCHJA]	38.62	8	0.979	0.993	1.01	1.017	0.99975	1.008	0.961	1.043	0.996	1.002	0.914478	0.997754	NoSig	-0.00324323
C1L6F2	RAB18, member Ras oncogene family OS=Schistosoma japonicum PE=2 SV=1 - [C1L6F2_SCHJA]	31.86	5	0.984	1.008	0.996	0.981	0.99225	0.94	0.996	0.996	0.905	0.95925	0.211482	1.0344	NoSig	0.0487968
C1L6F6	Peptide methionine sulfoxide reductase OS=Schistosoma japonicum PE=2 SV=1 - [C1L6F6_SCHJA]	18.98	3	0.986	0.957	0.982	1.088	1.00325	0.943	0.957	0.944	0.903	0.93675	0.0781868	1.07099	NoSig	0.0989452
C1L6G8	Putative Glucosidase II beta subunit OS=Schistosoma japonicum GN=PKCSH PE=2 SV=1 - [C1L6G8_SCHJA]	34.86	12	1.008	0.994	1.039	0.981	1.0055	1.042	1.021	1.06	1.111	1.0585	0.0586011	0.949929	NoSig	-0.0741082
C1L6H6	Ubiquitin fusion degradation protein 1 homolog OS=Schistosoma japonicum PE=2 SV=1 - [C1L6H6_SCHJA]	45.25	11	1.014	1.014	0.995	1.007	1.0075	0.83	0.864	0.902	0.869	0.86625	9.29e-05	1.16306	NoSig	0.217924
C1L6H7	Charged multivesicular body protein 1b-2 (Chromatin-modifying protein 1b-2) OS=Schistosoma japonicum GN=CHMP1b-2 PE=2 SV=1 - [C1L6H7_SCHJA]	36	8	0.944	0.935	1.101	1.002	0.9955	0.756	0.754	0.75	0.768	0.757	0.000788931	1.31506	NoSig	0.395128
C1L6I8	Polymerase delta-interacting protein 3 OS=Schistosoma japonicum PE=2 SV=1 - [C1L6I8_SCHJA]	16.15	3	1.016	1.011	1.024	0.971	1.0055	1.203	1.316	1.109	1.205	1.20825	0.00365017	0.832195	NoSig	-0.265006
C1L6J2	Uncharacterized protein OS=Schistosoma japonicum PE=2 SV=1 - [C1L6J2_SCHJA]	63.7	21	0.905	0.963	1.1	1.032	1	0.925	0.98	0.884	1.188	0.99425	0.943817	1.00578	NoSig	0.00831944
C1L6J4	Hypotherical protein OS=Schistosoma japonicum PE=2 SV=1 - [C1L6J4_SCHJA]	60.61	3	1.012	1.003	1.08	0.969	1.016	1.183	1.095	1.213	1.096	1.14675	0.0137571	0.885982	NoSig	-0.174651
C1L6J8	Hypotherical protein OS=Schistosoma japonicum PE=2 SV=1 - [C1L6J8_SCHJA]	19.52	8	1.004	1.025	1.039	0.972	1.01	0.961	0.947	0.948	0.968	0.956	0.0130989	1.05649	NoSig	0.0792728
C1L6J9	Queuine tRNA-ribosyltransferase accessory subunit 2 OS=Schistosoma japonicum GN=qtrtd1-prov PE=2 SV=1 - [C1L6J9_SCHJA]	11.95	2	1.062	0.914	1.011	1.019	1.0015	0.906	0.945	0.989	0.953	0.94825	0.183784	1.05616	NoSig	0.078823
C1L6K9	Adhesion regulating molecule 1 OS=Schistosoma japonicum PE=2 SV=1 - [C1L6K9_SCHJA]	28.95	11	1.028	0.991	1.003	0.982	1.001	0.959	0.971	0.97	0.956	0.964	0.0134758	1.03838	NoSig	0.0543369
C1L6L1	TLC domain-containing protein 1 OS=Schistosoma japonicum PE=2 SV=1 - [C1L6L1_SCHJA]	12.87	5	1.129	0.995	0.926	0.96	1.0025	0.687	0.777	0.662	0.748	0.7185	0.00152735	1.39527	NoSig	0.480542
C1L6L3	Protein YIPF OS=Schistosoma japonicum PE=2 SV=1 - [C1L6L3_SCHJA]	14.41	2	0.997	1.06	1.033	0.991	1.02025	1.204	1.07	1.22	1.257	1.18775	0.00873351	0.858977	NoSig	-0.219308
C1L6L8	Tissue specific transplantation antigen P35B OS=Schistosoma japonicum GN=TSTA3 PE=2 SV=1 - [C1L6L8_SCHJA]	42.77	12	1.034	1.028	0.97	0.962	0.9985	0.778	0.754	0.792	0.749	0.76825	3.77e-05	1.29971	NoSig	0.378187
C1L6L9	Eukaryotic translation initiation factor 3 subunit D OS=Schistosoma japonicum GN=eif3s7 PE=2 SV=1 - [C1L6L9_SCHJA]	18.67	10	1.011	0.987	1.003	1.015	1.004	1.039	1.011	1.068	0.954	1.018	0.594984	0.986248	NoSig	-0.0199783
C1L6M3	LIN1-like protein OS=Schistosoma japonicum PE=2 SV=1 - [C1L6M3_SCHJA]	14.03	3	0.958	0.948	1.049	1.051	1.0015	0.945	1.036	1.095	1.025	1.02525	0.589028	0.976835	NoSig	-0.0338133
C1L6M6	Eukaryotic translation initiation factor 3 subunit H OS=Schistosoma japonicum GN=Eif3s3 PE=2 SV=1 - [C1L6M6_SCHJA]	55.75	15	1.013	1.013	0.978	0.966	0.9925	1.043	1.034	1.053	1.047	1.04425	0.00634109	0.950443	NoSig	-0.0733281
C1L6M9	Ras-related GTP-binding protein A OS=Schistosoma japonicum PE=2 SV=1 - [C1L6M9_SCHJA]	18.77	6	0.992	1.046	1.014	0.954	1.0015	1.099	1.223	1.134	1.22	1.169	0.00379509	0.856715	NoSig	-0.223113
C1L6N1	Polypyrimidine tract-binding protein 1 OS=Schistosoma japonicum PE=2 SV=1 - [C1L6N1_SCHJA]	7.47	3	1.094	0.972	0.966	0.977	1.00225	1.072	1.284	1.21	1.776	1.3355	0.0771704	0.750468	NoSig	-0.414138
C1L6N4	ADP-ribose pyrophosphatase, mitochondrial OS=Schistosoma japonicum PE=2 SV=1 - [C1L6N4_SCHJA]	30.21	9	0.978	0.986	1.039	1.009	1.003	0.85	0.906	0.899	0.962	0.90425	0.00998164	1.10921	NoSig	0.149528
C1L6N8	Signal peptidase complex catalytic subunit SEC11 OS=Schistosoma japonicum GN=TEgg035p13.1 PE=2 SV=1 - [C1L6N8_SCHJA]	39.55	7	0.982	1.012	1.017	0.98	0.99775	1.172	1.212	1.206	1.221	1.20275	7.54e-06	0.829557	NoSig	-0.269587
C1L6P4	25 kDa integral membrane protein OS=Schistosoma japonicum PE=2 SV=1 - [C1L6P4_SCHJA]	25.23	5	0.953	1.025	0.987	1.025	0.9975	0.815	0.817	0.814	0.818	0.816	4.49e-05	1.22243	NoSig	0.289748
C1L6P6	25 kDa integral membrane protein OS=Schistosoma japonicum PE=2 SV=1 - [C1L6P6_SCHJA]	25.23	5	1.031	1.075	1.01	0.955	1.01775	0.804	0.879	0.824	0.919	0.8565	0.00431485	1.18827	NoSig	0.248858
C1L6Q1	Inositol(Myo)-1(Or 4)-monophosphatase 2 OS=Schistosoma japonicum GN=IMPA2 PE=2 SV=1 - [C1L6Q1_SCHJA]	40.98	8	1.026	0.961	1.007	1.003	0.99925	0.816	0.837	0.829	0.832	0.8285	2.21e-05	1.2061	NoSig	0.270344
C1L6Q3	Glycine cleavage system H protein OS=Schistosoma japonicum PE=2 SV=1 - [C1L6Q3_SCHJA]	11.76	2	0.974	1.02	1.082	0.967	1.01075	0.901	0.92	0.925	0.856	0.9005	0.011612	1.12243	NoSig	0.166628
C1L6S1	Protein RMD5 homolog A OS=Schistosoma japonicum PE=2 SV=1 - [C1L6S1_SCHJA]	26.38	9	1.045	0.995	0.97	0.992	1.0005	1.128	1.22	1.198	1.144	1.1725	0.000684784	0.853305	NoSig	-0.228867
C1L6S3	Uncharacterized protein OS=Schistosoma japonicum PE=2 SV=1 - [C1L6S3_SCHJA]	7.89	1	1.048	1.098	0.903	0.957	1.0015	1.119	0.949	1.035	1.166	1.06725	0.350953	0.938393	NoSig	-0.0917357
C1L6T3	1-acyl-sn-glycerol-3-phosphate acyltransferase OS=Schistosoma japonicum PE=2 SV=1 - [C1L6T3_SCHJA]	38.55	12	1.001	1.023	1.007	0.99	1.00525	0.902	0.897	0.94	0.896	0.90875	0.000262482	1.10619	NoSig	0.145599
C1L6T6	Hypotherical protein OS=Schistosoma japonicum PE=2 SV=1 - [C1L6T6_SCHJA]	59.3	22	1.085	1.023	0.892	0.991	0.99775	0.61	0.797	0.618	0.748	0.69325	0.00264596	1.43924	NoSig	0.525303
C1L6U4	UBX domain-containing protein 2 OS=Schistosoma japonicum PE=2 SV=1 - [C1L6U4_SCHJA]	25.67	11	1.016	1.037	0.992	0.972	1.00425	0.926	0.949	0.977	0.929	0.94525	0.0179264	1.06242	NoSig	0.0873506
C1L6U9	Cupin, RmlC-type,domain-containing protein OS=Schistosoma japonicum PE=2 SV=1 - [C1L6U9_SCHJA]	46.23	4	1.021	1.029	0.993	0.987	1.0075	0.737	0.771	0.725	0.753	0.7465	1.84e-06	1.34963	NoSig	0.432566
C1L6V2	STIP1 homology and U-Box containing protein 1 OS=Schistosoma japonicum GN=stub1 PE=2 SV=1 - [C1L6V2_SCHJA]	8.67	2	0.925	1.039	1.016	0.995	0.99375	1.097	1.03	1.028	0.986	1.03525	0.268483	0.959913	NoSig	-0.0590243
C1L6V5	YME1-Like (Mitochondrial Escape) AAA protease OS=Schistosoma japonicum GN=ymel-1 PE=2 SV=1 - [C1L6V5_SCHJA]	13.4	7	0.999	1.041	0.984	0.977	1.00025	1.038	1.046	1.027	1	1.02775	0.165516	0.973243	NoSig	-0.0391287
C1L6V6	Trafficking protein particle complex subunit 4 OS=Schistosoma japonicum PE=2 SV=1 - [C1L6V6_SCHJA]	16.17	3	0.977	1.024	1.001	1.025	1.00675	0.901	0.925	0.919	0.917	0.9155	0.000352804	1.09967	NoSig	0.137074
C1L6V8	Translocon-associated protein subunit alpha OS=Schistosoma japonicum GN=TRAP-alpha PE=2 SV=1 - [C1L6V8_SCHJA]	35.69	5	1.272	0.939	0.89	0.883	0.996	1.326	1.325	1.338	1.323	1.328	0.0116297	0.75	NoSig	-0.415037
C1L6W4	Putative H/ACA ribonucleoprotein complex subunit 1-like protein OS=Schistosoma japonicum PE=2 SV=1 - [C1L6W4_SCHJA]	14.83	5	0.997	1.009	0.996	0.994	0.999	1.418	1.39	1.389	1.303	1.375	5.55e-06	0.726545	NoSig	-0.460875
C1L6X3	Zinc finger, C2H2-type domain-containing protein OS=Schistosoma japonicum PE=2 SV=1 - [C1L6X3_SCHJA]	37.31	7	0.998	1.008	0.996	1.014	1.004	1.072	1.104	1.089	1.232	1.12425	0.0170506	0.89304	NoSig	-0.163204
C1L6X9	Heterogeneous nuclear ribonucleoprotein K OS=Schistosoma japonicum GN=hnRNP-K PE=2 SV=1 - [C1L6X9_SCHJA]	23.78	10	1.047	1.015	0.979	0.975	1.004	0.95	0.878	0.96	0.865	0.91325	0.0219523	1.09937	NoSig	0.136678
C1L6Y5	P2X purinoceptor 4 OS=Schistosoma japonicum GN=P2X4 PE=2 SV=1 - [C1L6Y5_SCHJA]	2.86	1	0.994	0.945	1.037	1.033	1.00225	1.198	1.142	1.187	1.267	1.1985	0.00112988	0.836254	NoSig	-0.257987
C1L6Y6	Hypotherical protein OS=Schistosoma japonicum PE=2 SV=1 - [C1L6Y6_SCHJA]	4.32	1	0.969	1.003	1.037	0.995	1.001	0.68	0.668	0.672	0.688	0.677	5.87e-07	1.47858	NoSig	0.564214
C1L6Y8	Tetraspanin OS=Schistosoma japonicum GN=cd63-prov PE=2 SV=1 - [C1L6Y8_SCHJA]	19.82	5	1.001	0.977	1.011	1.022	1.00275	1.444	1.432	1.427	1.343	1.4115	3.37e-06	0.710414	NoSig	-0.493267
C1L6Z6	Mitochondrial processing peptidase OS=Schistosoma japonicum PE=2 SV=1 - [C1L6Z6_SCHJA]	23.46	10	1.023	1.01	0.963	0.988	0.996	1.093	1.005	1.035	1.094	1.05675	0.057166	0.942512	NoSig	-0.0854165
C1L706	Rab-protein 10 OS=Schistosoma japonicum GN=Rab10 PE=2 SV=1 - [C1L706_SCHJA]	66.83	13	1.024	0.982	0.994	1.042	1.0105	0.865	0.895	0.881	0.824	0.86625	0.00043818	1.16652	NoSig	0.222214
C1L715	Uncharacterized protein OS=Schistosoma japonicum PE=2 SV=1 - [C1L715_SCHJA]	25	5	0.958	0.985	0.98	1.026	0.98725	1.442	1.508	1.401	1.371	1.4305	1.05e-05	0.690143	NoSig	-0.535032
C1L717	Smad nuclear-interacting protein 1 OS=Schistosoma japonicum PE=2 SV=1 - [C1L717_SCHJA]	4.69	2	0.949	0.892	1.088	1.081	1.0025	1.4	1.41	1.48	1.381	1.41775	0.000234436	0.707106	NoSig	-0.500001
C1L720	Uncharacterized protein OS=Schistosoma japonicum PE=2 SV=1 - [C1L720_SCHJA]	7.56	2	0.946	1.012	1.172	0.919	1.01225	0.958	0.954	0.943	0.996	0.96275	0.425402	1.05142	NoSig	0.0723325
C1L726	Acyl carrier protein OS=Schistosoma japonicum PE=2 SV=1 - [C1L726_SCHJA]	20.71	3	1.057	1.045	0.955	0.996	1.01325	1.01	0.916	0.915	0.865	0.9265	0.0633731	1.09363	NoSig	0.129127
C1L740	Speckle-type POZ protein-like OS=Schistosoma japonicum PE=2 SV=1 - [C1L740_SCHJA]	11.47	4	1.024	1.067	0.936	0.98	1.00175	1.117	1.12	1.161	1.045	1.11075	0.0258631	0.901868	NoSig	-0.149012
C1L742	MGC69529 protein OS=Schistosoma japonicum PE=2 SV=1 - [C1L742_SCHJA]	54.05	11	1.004	1.028	0.98	0.993	1.00125	0.991	0.984	0.96	0.998	0.98325	0.218731	1.01831	NoSig	0.0261721
C1L745	Serine/threonine-protein phosphatase 2A activator OS=Schistosoma japonicum PE=2 SV=1 - [C1L745_SCHJA]	25.9	8	1.081	0.965	0.882	1.083	1.00275	1.103	1.01	1.156	1.078	1.08675	0.194091	0.922705	NoSig	-0.116058
C1L754	Salivary secreted ribonuclease OS=Schistosoma japonicum PE=2 SV=1 - [C1L754_SCHJA]	12.24	2	1.062	1.045	0.944	0.94	0.99775	1.122	1.107	1.115	1.123	1.11675	0.0107613	0.893441	NoSig	-0.162556
C1L776	Putative UDP-galactose-4-epimerase OS=Schistosoma japonicum PE=2 SV=1 - [C1L776_SCHJA]	70.37	19	1.009	1.002	1.027	0.918	0.989	0.847	0.899	0.891	0.939	0.894	0.0214474	1.10626	NoSig	0.145696
C1L781	Proteasome subunit beta type OS=Schistosoma japonicum GN=psmb4 PE=2 SV=1 - [C1L781_SCHJA]	44.53	9	0.941	1.018	1.058	0.997	1.0035	0.895	0.908	0.943	0.895	0.91025	0.0133297	1.10244	NoSig	0.140706
C1L794	Vacuolar H+ ATPase 44kD C subunit OS=Schistosoma japonicum GN=Vha44 PE=2 SV=1 - [C1L794_SCHJA]	48.99	17	0.978	1.006	0.991	1.004	0.99475	0.818	0.811	0.85	0.791	0.8175	1.48e-05	1.21682	NoSig	0.283115
C1L7A3	Hypotheticial protein OS=Schistosoma japonicum PE=2 SV=1 - [C1L7A3_SCHJA]	32.41	4	0.968	0.998	1.051	0.986	1.00075	1.189	1.16	1.153	1.257	1.18975	0.000703918	0.841143	NoSig	-0.249577
C1L7B2	Programmed cell death protein 10 OS=Schistosoma japonicum PE=2 SV=1 - [C1L7B2_SCHJA]	20.99	4	1.001	0.998	1.004	0.986	0.99725	1	1.006	1.026	0.996	1.007	0.257165	0.990318	NoSig	-0.0140366
C1L7B4	Transmembrane protein 147 OS=Schistosoma japonicum PE=2 SV=1 - [C1L7B4_SCHJA]	4.17	1	1.026	0.922	1.14	0.922	1.0025	1.234	1.255	1.395	1.209	1.27325	0.00655177	0.787355	NoSig	-0.344913
C1L7B9	Cleavage and polyadenylation specificity factor 5 OS=Schistosoma japonicum PE=2 SV=1 - [C1L7B9_SCHJA]	10.23	2	1.071	1.034	0.887	0.948	0.985	0.989	0.995	1.012	0.945	0.98525	0.995487	0.999746	NoSig	-0.00036612
C1L7D3	General transcription factor IIF, polypeptide 2 OS=Schistosoma japonicum GN=GTF2F2 PE=2 SV=1 - [C1L7D3_SCHJA]	1.97	1	0.996	0.97	1.015	1.025	1.0015	0.792	0.78	0.779	0.746	0.77425	7.18e-06	1.29351	NoSig	0.371291
C1L7E4	Protein C20orf11 homolog OS=Schistosoma japonicum PE=2 SV=1 - [C1L7E4_SCHJA]	36.33	7	1.053	0.991	0.978	0.969	0.99775	0.939	1.043	0.973	0.987	0.9855	0.6906	1.01243	NoSig	0.0178225
C1L7F8	Serine/threonine kinase-1 OS=Schistosoma japonicum PE=2 SV=1 - [C1L7F8_SCHJA]	13.03	4	0.982	1.035	0.991	1.033	1.01025	1.498	1.405	1.362	1.465	1.4325	1.48e-05	0.705236	NoSig	-0.503823
C1L7G4	Ferritin OS=Schistosoma japonicum GN=fth1 PE=2 SV=1 - [C1L7G4_SCHJA]	58.72	12	0.969	0.973	1.029	1.029	1	0.718	0.717	0.697	0.717	0.71225	3.3e-06	1.404	NoSig	0.489544
C1L7I0	Uncharacterized protein OS=Schistosoma japonicum PE=2 SV=1 - [C1L7I0_SCHJA]	69.32	28	0.982	0.999	1.016	1.007	1.001	0.88	0.919	0.891	0.828	0.8795	0.000988786	1.13815	NoSig	0.186686
C1L7I2	Saposin B domain-containing protein OS=Schistosoma japonicum PE=2 SV=1 - [C1L7I2_SCHJA]	3.55	1	1.01	1.031	0.964	1.002	1.00175	1.062	1.064	0.994	0.883	1.00075	0.985502	1.001	NoSig	0.00144089
C1L7I7	Ng-dimethylarginine dimethylaminohydrolase OS=Schistosoma japonicum PE=2 SV=1 - [C1L7I7_SCHJA]	59.23	14	1.005	1.031	0.971	1.01	1.00425	0.873	0.877	0.907	0.897	0.8885	0.000234919	1.13028	NoSig	0.176675
C1L7L5	NADH dehydrogenase (Ubiquinone) 1 beta subcomplex 10 OS=Schistosoma japonicum GN=Pdsw PE=2 SV=1 - [C1L7L5_SCHJA]	19.34	4	0.991	1.03	1.036	0.958	1.00375	1.116	1.298	1.117	1.184	1.17875	0.00929777	0.851538	NoSig	-0.231858
C1L7M1	Putative Tumor protein D54 OS=Schistosoma japonicum PE=2 SV=1 - [C1L7M1_SCHJA]	68.1	9	1.014	1.075	0.954	0.908	0.98775	1.304	1.217	1.256	1.109	1.2215	0.00544661	0.808637	NoSig	-0.306436
C1L7M7	Innexin OS=Schistosoma japonicum GN=inx PE=2 SV=1 - [C1L7M7_SCHJA]	30.79	15	0.928	1.006	1.037	0.939	0.9775	1.156	1.206	1.201	1.153	1.179	0.000511758	0.829092	NoSig	-0.270395
C1L7N9	tRNA 2'-phosphotransferase 1 OS=Schistosoma japonicum PE=2 SV=1 - [C1L7N9_SCHJA]	28.19	7	1.003	1.006	0.996	1.014	1.00475	0.879	0.898	0.87	0.802	0.86225	0.000533437	1.16527	NoSig	0.220658
C1L7P4	Estradiol 17-beta-dehydrogenase 12 OS=Schistosoma japonicum GN=KIK-I PE=2 SV=1 - [C1L7P4_SCHJA]	18.85	4	0.99	1.055	0.981	0.98	1.0015	0.784	0.748	0.781	0.78	0.77325	2.62e-05	1.29518	NoSig	0.373156
C1L7P5	T-complex protein 1 subunit beta OS=Schistosoma japonicum PE=2 SV=1 - [C1L7P5_SCHJA]	21.71	6	0.972	1.021	1.014	1.018	1.00625	0.779	0.79	0.824	0.782	0.79375	9.02e-06	1.26772	NoSig	0.342232
C1L7P9	Upstream activation factor subunit UAF30 OS=Schistosoma japonicum PE=2 SV=1 - [C1L7P9_SCHJA]	23.18	6	0.974	1.022	0.999	1.021	1.004	0.948	0.967	1.072	1.003	0.9975	0.832035	1.00652	NoSig	0.00937052
C1L7R2	Antolefinin (Antolefinine) OS=Schistosoma japonicum PE=2 SV=1 - [C1L7R2_SCHJA]	8.03	1	0.926	0.948	1.073	1.061	1.002	1.288	1.194	1.378	1.283	1.28575	0.00181827	0.779312	NoSig	-0.359728
C1L7R8	Translocon-associated protein subunit gamma OS=Schistosoma japonicum GN=TRAP-gamma PE=2 SV=1 - [C1L7R8_SCHJA]	21.67	5	0.978	0.954	1.066	1.01	1.002	1.368	1.272	1.354	1.228	1.3055	0.000323898	0.767522	NoSig	-0.38172
C1L7R9	Translocon-associated protein subunit gamma OS=Schistosoma japonicum GN=TRAP-gamma PE=2 SV=1 - [C1L7R9_SCHJA]	24.07	5	1.043	1.013	0.943	0.976	0.99375	1.117	1.16	1.142	1.134	1.13825	0.000838597	0.873051	NoSig	-0.195863
C1L7S8	Golgi phosphoprotein 3 OS=Schistosoma japonicum PE=2 SV=1 - [C1L7S8_SCHJA]	14.29	3	0.999	0.99	0.975	1.027	0.99775	1.224	1.273	1.148	1.427	1.268	0.00404013	0.786869	NoSig	-0.345804
C1L7V2	Ribosomal protein L11 OS=Schistosoma japonicum GN=RpL11 PE=2 SV=1 - [C1L7V2_SCHJA]	50.6	8	1.038	1.045	1.006	0.94	1.00725	1.183	1.155	1.172	1.141	1.16275	0.000937585	0.866265	NoSig	-0.207119
C1L7V3	Heat shock protein 67B2 OS=Schistosoma japonicum PE=2 SV=1 - [C1L7V3_SCHJA]	20.22	4	1.048	0.953	0.994	1.012	1.00175	0.926	0.993	0.983	0.922	0.956	0.144994	1.04786	NoSig	0.06744
C1L7W8	E3 ubiquitin-protein ligase synoviolin-B OS=Schistosoma japonicum PE=2 SV=1 - [C1L7W8_SCHJA]	5.13	4	0.962	0.956	1.027	1.024	0.99225	1.321	1.022	1.071	1.184	1.1495	0.0639018	0.863201	NoSig	-0.212231
C1L7Y8	H/ACA ribonucleoprotein complex subunit 2 OS=Schistosoma japonicum PE=2 SV=1 - [C1L7Y8_SCHJA]	20	2	1.024	1.008	0.947	1.028	1.00175	1.142	1.089	1.064	1.114	1.10225	0.00705352	0.908823	NoSig	-0.137929
C1L7Z1	Enhancer of zeste homolog 1 (ENX-2) OS=Schistosoma japonicum PE=2 SV=1 - [C1L7Z1_SCHJA]	58.24	20	1.052	0.961	0.974	0.956	0.98575	1.107	0.975	0.98	0.93	0.998	0.791409	0.987725	NoSig	-0.017818
C1L7Z6	Cysteine-rich protein 1 OS=Schistosoma japonicum GN=CRIP PE=2 SV=1 - [C1L7Z6_SCHJA]	59.38	4	0.907	0.911	1.098	1.093	1.00225	0.702	0.699	0.655	0.632	0.672	0.00111694	1.49144	NoSig	0.576709
C1L801	Transmembrane protein 106A OS=Schistosoma japonicum PE=2 SV=1 - [C1L801_SCHJA]	8.82	2	1.164	1.025	0.836	0.975	1	1.264	1.162	1.088	1.227	1.18525	0.0550036	0.843704	NoSig	-0.245191
C1L811	Aquaporin-9 (AQP-9) (Small solute channel 1) OS=Schistosoma japonicum PE=2 SV=1 - [C1L811_SCHJA]	11.51	5	1.093	0.994	0.945	0.966	0.9995	0.83	0.749	0.727	0.766	0.768	0.00111163	1.30143	NoSig	0.3801
C1L818	KH domain-containing, RNA-binding, signal transduction-associated protein 1 OS=Schistosoma japonicum PE=2 SV=1 - [C1L818_SCHJA]	24.84	6	1.001	1.027	0.997	0.99	1.00375	0.865	0.895	0.894	0.889	0.88575	3.14e-05	1.13322	NoSig	0.180429
C1L821	Hypotheticial protein OS=Schistosoma japonicum PE=2 SV=1 - [C1L821_SCHJA]	18.42	2	0.975	0.984	1.037	0.996	0.998	1.458	1.397	1.434	1.564	1.46325	1.89e-05	0.682043	NoSig	-0.552065
C1L836	Uncharacterized protein OS=Schistosoma japonicum PE=2 SV=1 - [C1L836_SCHJA]	67.52	30	0.999	0.997	1.006	1.06	1.0155	0.707	0.809	0.785	0.758	0.76475	7.97e-05	1.32788	NoSig	0.40913
C1L844	Protein pob OS=Schistosoma japonicum PE=2 SV=1 - [C1L844_SCHJA]	10.29	2	1.033	1.024	0.957	0.987	1.00025	1.467	1.429	1.461	1.481	1.4595	5.53e-07	0.685337	NoSig	-0.545114
C1L849	Putative Cofilin-1 OS=Schistosoma japonicum PE=2 SV=1 - [C1L849_SCHJA]	58.52	7	1.01	0.981	0.996	1.024	1.00275	0.759	0.757	0.771	0.722	0.75225	2.02e-06	1.333	NoSig	0.414678
C1L854	Uncharacterized protein OS=Schistosoma japonicum PE=2 SV=1 - [C1L854_SCHJA]	14.94	2	1.024	1.003	1.011	1.014	1.013	1.115	1.144	1.088	1.038	1.09625	0.0111579	0.924059	NoSig	-0.113943
C1L872	Uncharacterized protein OS=Schistosoma japonicum PE=2 SV=1 - [C1L872_SCHJA]	4.78	1	1.069	1.012	0.915	1.013	1.00225	1.245	1.353	1.345	1.423	1.3415	0.000434955	0.747111	NoSig	-0.420605
C1L892	Uncharacterized protein OS=Schistosoma japonicum PE=2 SV=1 - [C1L892_SCHJA]	14.63	3	0.942	1.009	1.033	1.031	1.00375	1.325	1.391	1.373	1.348	1.35925	8.98e-06	0.738459	NoSig	-0.437411
C1L896	Splicing factor, arginine/serine-rich 4 OS=Schistosoma japonicum PE=2 SV=1 - [C1L896_SCHJA]	31	11	0.986	0.983	1.035	1.007	1.00275	1.254	1.231	1.195	1.183	1.21575	4.33e-05	0.8248	NoSig	-0.277885
C1L8C6	Small subunit ribosomal protein S2e OS=Schistosoma japonicum PE=2 SV=1 - [C1L8C6_SCHJA]	70	20	1.002	1.019	0.988	0.983	0.998	1.213	1.226	1.206	1.21	1.21375	4.07e-07	0.822245	NoSig	-0.28236
C1L8D6	Putative microsomal signal peptidase 22 kDa subunit OS=Schistosoma japonicum PE=2 SV=1 - [C1L8D6_SCHJA]	12.29	3	0.988	0.946	1.029	1.042	1.00125	1.277	1.291	1.256	1.231	1.26375	4.67e-05	0.792285	NoSig	-0.335909
C1L8F4	Uncharacterized protein OS=Schistosoma japonicum PE=2 SV=1 - [C1L8F4_SCHJA]	7.06	2	0.984	1.038	0.994	0.988	1.001	1.135	1.232	1.106	1.271	1.186	0.0041014	0.844013	NoSig	-0.244662
C1L8G6	RAS-like GTP-binding protein OS=Schistosoma japonicum PE=2 SV=1 - [C1L8G6_SCHJA]	60.42	10	0.914	0.954	1.054	1.056	0.9945	0.785	0.849	0.806	0.777	0.80425	0.0028768	1.23656	NoSig	0.306327
C1L8H7	Hypotherical protein OS=Schistosoma japonicum PE=2 SV=1 - [C1L8H7_SCHJA]	36.54	11	0.998	0.997	0.965	1	0.99	0.917	0.935	0.931	0.931	0.9285	0.000574904	1.06624	NoSig	0.0925266
C1L8H8	Regulator of differentiation 1 OS=Schistosoma japonicum PE=2 SV=1 - [C1L8H8_SCHJA]	15.77	8	1.061	1.037	0.968	0.971	1.00925	1.003	1.036	1.009	0.976	1.006	0.906587	1.00323	NoSig	0.00465328
C1L8I5	Uncharacterized protein OS=Schistosoma japonicum PE=2 SV=1 - [C1L8I5_SCHJA]	38.89	5	0.961	0.983	1.036	1.006	0.9965	0.988	1.027	1.003	0.975	0.99825	0.934334	0.998247	NoSig	-0.00253136
C1L8I7	Putative phosphatidylinositol-4-phosphate 5-kinase, type I, alpha OS=Schistosoma japonicum PE=2 SV=1 - [C1L8I7_SCHJA]	38.86	13	0.976	1.002	1.021	1.024	1.00575	1.052	1.047	0.972	1.047	1.0295	0.322617	0.976931	NoSig	-0.0336721
C1L8J1	Phosphoglycerate mutase OS=Schistosoma japonicum GN=gpmA PE=2 SV=1 - [C1L8J1_SCHJA]	79.6	14	1.084	1.082	0.914	0.888	0.992	0.868	0.812	0.854	0.778	0.828	0.027254	1.19807	NoSig	0.260709
C1L8M0	Saposin-like,IPR008139 Saposin B,domain-containing protein OS=Schistosoma japonicum PE=2 SV=1 - [C1L8M0_SCHJA]	26.4	5	0.949	0.971	1.059	1.023	1.0005	1.103	1.081	1.136	1.08	1.1	0.0122054	0.909545	NoSig	-0.136782
C1L8N7	Putative Lysosomal Pro-X carboxypeptidase OS=Schistosoma japonicum PE=2 SV=1 - [C1L8N7_SCHJA]	30.93	12	1.125	0.985	0.877	1.068	1.01375	0.937	0.962	0.911	0.99	0.95	0.30194	1.06711	NoSig	0.0937025
C1L8P4	Voltage-dependent anion-selective channel protein 2 OS=Schistosoma japonicum PE=2 SV=1 - [C1L8P4_SCHJA]	78.72	20	0.9	1.053	1.045	1.001	0.99975	0.918	0.804	0.972	0.853	0.88675	0.0678215	1.12743	NoSig	0.17304
C1L8S8	Translocon-associated protein subunit beta OS=Schistosoma japonicum GN=TRAP-beta PE=2 SV=1 - [C1L8S8_SCHJA]	39.44	4	0.969	1.047	1.053	0.971	1.01	1.056	1.012	0.988	1.072	1.032	0.488971	0.978682	NoSig	-0.0310877
C1L8U9	Uncharacterized protein OS=Schistosoma japonicum PE=2 SV=1 - [C1L8U9_SCHJA]	17.45	1	1.175	0.902	0.861	1.077	1.00375	1.184	1.319	0.943	1.142	1.147	0.229772	0.875109	NoSig	-0.192465
C1L8V6	Phosphate carrier protein, mitochondrial OS=Schistosoma japonicum PE=2 SV=1 - [C1L8V6_SCHJA]	38.34	11	0.989	0.982	1.007	1.006	0.996	1.202	1.185	1.189	1.162	1.1845	1.8e-06	0.840861	NoSig	-0.250061
C1L8V7	Proliferating cell nuclear antigen OS=Schistosoma japonicum PE=2 SV=1 - [C1L8V7_SCHJA]	31.15	7	0.992	0.998	1.011	1.003	1.001	0.856	0.857	0.858	0.85	0.85525	4.69e-08	1.17042	NoSig	0.227024
C1L8W8	Ubiquinol-cytochrome c reductase, complex III subunit VII OS=Schistosoma japonicum GN=Uqcrq PE=2 SV=1 - [C1L8W8_SCHJA]	7.79	1	1.017	0.924	1.016	1.038	0.99875	1.006	1.141	1.017	1.119	1.07075	0.146285	0.932757	NoSig	-0.100426
C1L8X4	Actin 5C OS=Schistosoma japonicum GN=Act5C PE=2 SV=1 - [C1L8X4_SCHJA]	78.33	26	1.002	1.008	1.001	0.996	1.00175	1.364	1.431	1.4	1.435	1.4075	3.33e-07	0.711723	NoSig	-0.490612
C1L8Y2	Cytochrome C Oxidase OS=Schistosoma japonicum GN=cco-2 PE=2 SV=1 - [C1L8Y2_SCHJA]	58.67	9	1.021	1.028	0.969	0.974	0.998	1.044	1.049	1.037	1.042	1.043	0.0282215	0.956855	NoSig	-0.0636274
C1L8Y4	Uncharacterized protein OS=Schistosoma japonicum PE=2 SV=1 - [C1L8Y4_SCHJA]	9.09	1	0.964	1.088	1.012	0.94	1.001	0.924	0.899	0.944	0.886	0.91325	0.0469939	1.09609	NoSig	0.13236
C1L8Y6	Autophagy-related protein 3 OS=Schistosoma japonicum GN=Aut1 PE=2 SV=1 - [C1L8Y6_SCHJA]	8.71	2	1.023	0.993	1.001	0.99	1.00175	1.08	1.051	0.988	1.076	1.04875	0.0833278	0.955185	NoSig	-0.0661483
C1L8Y7	Uncharacterized protein OS=Schistosoma japonicum PE=2 SV=1 - [C1L8Y7_SCHJA]	32.93	2	0.986	1.016	1.019	0.985	1.0015	1.12	1.068	1.182	1.102	1.118	0.00391204	0.895796	NoSig	-0.158758
C1L8Z5	Uncharacterized protein OS=Schistosoma japonicum PE=2 SV=1 - [C1L8Z5_SCHJA]	45	4	0.923	0.926	1.078	1.064	0.99775	1.053	1.062	1.012	0.876	1.00075	0.962375	0.997002	NoSig	-0.00433134
C1L8Z6	Putative Stress-induced-phosphoprotein 1 OS=Schistosoma japonicum GN=STI1 PE=2 SV=1 - [C1L8Z6_SCHJA]	76.49	31	0.98	1.04	1.001	0.984	1.00125	0.761	0.731	0.849	0.729	0.7675	0.000294659	1.30456	NoSig	0.383564
C1L909	Ribosomal protein L38 OS=Schistosoma japonicum GN=RPL38 PE=2 SV=1 - [C1L909_SCHJA]	39.13	3	0.999	0.99	1.045	0.969	1.00075	1.181	1.216	1.196	1.123	1.179	0.000437469	0.848813	NoSig	-0.236482
C1L929	Histone H2A OS=Schistosoma japonicum PE=2 SV=1 - [C1L929_SCHJA]	41.6	5	0.977	1.01	0.973	1.068	1.007	1.473	1.375	1.413	1.297	1.3895	0.000109024	0.724721	NoSig	-0.464502
C1L936	Polyubiquitin OS=Schistosoma japonicum GN=Ubb PE=2 SV=1 - [C1L936_SCHJA]	91.78	10	0.984	1	1.024	1.018	1.0065	0.89	0.859	0.879	0.849	0.86925	4.17e-05	1.15789	NoSig	0.211504
C1L942	Putative beta thymosin OS=Schistosoma japonicum PE=2 SV=1 - [C1L942_SCHJA]	77.22	9	0.997	0.993	1.007	1.006	1.00075	1.147	1.159	1.168	1.124	1.1495	6.23e-06	0.870596	NoSig	-0.199925
C1L955	Trematode Eggshell Synthesis,domain-containing protein OS=Schistosoma japonicum PE=2 SV=1 - [C1L955_SCHJA]	2.71	1	0.902	1.005	1.085	1.011	1.00075	1.407	1.476	1.333	1.211	1.35675	0.00195835	0.737608	NoSig	-0.439073
C1L9A5	Immunoglobulin-like domain-containing protein OS=Schistosoma japonicum PE=2 SV=1 - [C1L9A5_SCHJA]	31.16	7	1.042	1.026	0.984	0.983	1.00875	1.033	1.018	1.044	1.023	1.0295	0.237124	0.979845	NoSig	-0.0293752
C1L9B3	Calreticulin OS=Schistosoma japonicum GN=calr PE=2 SV=1 - [C1L9B3_SCHJA]	62.37	28	1.023	0.992	1.012	1.014	1.01025	1.136	1.14	1.178	1.157	1.15275	1.69e-05	0.876383	NoSig	-0.190367
C1L9D7	Receptor expression-enhancing protein OS=Schistosoma japonicum PE=2 SV=1 - [C1L9D7_SCHJA]	34.39	10	0.949	0.982	1.058	0.991	0.995	0.896	0.869	0.876	0.866	0.87675	0.00248281	1.13487	NoSig	0.182531
C1L9F4	Mitochondrial import receptor subunit TOM34 OS=Schistosoma japonicum PE=2 SV=1 - [C1L9F4_SCHJA]	47.22	15	1.001	0.991	0.995	1.013	1	0.886	0.89	0.89	0.88	0.8865	7.46e-07	1.12803	NoSig	0.173807
C1L9H4	Saposin-like,IPR008139 Saposin B,domain-containing protein OS=Schistosoma japonicum PE=2 SV=1 - [C1L9H4_SCHJA]	43.93	9	1.017	1.028	0.986	0.978	1.00225	1.128	1.148	1.152	1.102	1.1325	0.000233218	0.884989	NoSig	-0.176269
C1L9L0	Huntingtin-interacting protein HYPK OS=Schistosoma japonicum PE=2 SV=1 - [C1L9L0_SCHJA]	51.38	4	1.014	0.972	0.986	0.969	0.98525	0.893	0.86	0.922	0.9	0.89375	0.00149897	1.10238	NoSig	0.140619
C1L9L6	Heterogeneous nuclear ribonucleoprotein K OS=Schistosoma japonicum GN=hnRNP-K PE=2 SV=1 - [C1L9L6_SCHJA]	58.63	24	1.029	1.02	0.956	0.987	0.998	0.949	1.004	0.974	1.018	0.98625	0.636252	1.01191	NoSig	0.0170864
C1L9L9	Hypotheticial protein OS=Schistosoma japonicum PE=2 SV=1 - [C1L9L9_SCHJA]	21.43	2	1.009	1.026	0.966	0.984	0.99625	0.748	0.833	0.746	0.852	0.79475	0.000612035	1.25354	NoSig	0.326007
C1L9N2	Uncharacterized protein OS=Schistosoma japonicum PE=2 SV=1 - [C1L9N2_SCHJA]	29.69	2	0.938	0.988	1.031	1.018	0.99375	1.185	1.137	1.151	1.056	1.13225	0.00674679	0.877677	NoSig	-0.188238
C1L9R8	Uncharacterized protein OS=Schistosoma japonicum PE=2 SV=1 - [C1L9R8_SCHJA]	57.88	15	0.986	1.003	1.031	0.988	1.002	1.416	1.419	1.465	1.387	1.42175	5.87e-07	0.704765	NoSig	-0.504785
C1L9Z0	Lethal (2) 06225 OS=Schistosoma japonicum PE=2 SV=1 - [C1L9Z0_SCHJA]	28.57	4	1.025	1.032	0.979	0.998	1.0085	1.149	1.186	1.157	1.047	1.13475	0.00837977	0.888742	NoSig	-0.170163
C1LA19	Solute carrier family 31 (Copper transporters), member 1 OS=Schistosoma japonicum PE=2 SV=1 - [C1LA19_SCHJA]	14.72	2	1.012	0.972	1.017	1.007	1.002	1.224	1.188	1.194	1.229	1.20875	7.98e-06	0.828956	NoSig	-0.270633
C1LA53	Ribosomal protein S10 OS=Schistosoma japonicum GN=rps10-prov PE=2 SV=1 - [C1LA53_SCHJA]	45.28	7	1.006	0.99	0.98	1.002	0.9945	1.239	1.36	1.215	1.289	1.27575	0.000131976	0.779541	NoSig	-0.359302
C1LA68	Hypotheticial protein OS=Schistosoma japonicum PE=2 SV=1 - [C1LA68_SCHJA]	14.29	1	1.046	0.947	1.027	0.967	0.99675	1.289	1.339	1.309	1.254	1.29775	5.43e-05	0.76806	NoSig	-0.380709
C1LA75	Hypotheticial protein OS=Schistosoma japonicum PE=2 SV=1 - [C1LA75_SCHJA]	24	2	0.97	1.017	1.038	1.012	1.00925	1.276	1.299	1.276	1.189	1.26	0.000110311	0.800992	NoSig	-0.32014
C1LA78	40S ribosomal protein SA OS=Schistosoma japonicum GN=sta PE=2 SV=1 - [C1LA78_SCHJA]	48.75	10	1.001	0.972	1.018	0.982	0.99325	1.125	1.078	1.078	1.097	1.0945	0.000525182	0.907492	NoSig	-0.140043
C1LA81	Uncharacterized protein OS=Schistosoma japonicum PE=2 SV=1 - [C1LA81_SCHJA]	12.41	3	1.044	0.93	1.056	0.991	1.00525	1.097	1.157	1.086	1.065	1.10125	0.0328076	0.912826	NoSig	-0.131588
C1LA87	Translationally-controlled tumor protein homolog OS=Schistosoma japonicum GN=TCTP PE=2 SV=1 - [C1LA87_SCHJA]	58.58	8	0.999	0.992	1.006	0.984	0.99525	0.855	0.855	0.838	0.838	0.8465	5.67e-07	1.17572	NoSig	0.233549
C1LA96	Large subunit ribosomal protein L7e OS=Schistosoma japonicum PE=2 SV=1 - [C1LA96_SCHJA]	48.62	16	0.998	1.005	0.981	0.995	0.99475	1.364	1.273	1.261	1.26	1.2895	2.49e-05	0.771423	NoSig	-0.374406
C1LA99	Cytochrome c oxidase subunit IV OS=Schistosoma japonicum PE=2 SV=1 - [C1LA99_SCHJA]	35.64	8	1.017	1.032	1.006	0.993	1.012	1.064	1.053	1.018	0.971	1.0265	0.540785	0.985874	NoSig	-0.0205243
C1LAA7	Saposin B domain-containing protein OS=Schistosoma japonicum PE=2 SV=1 - [C1LAA7_SCHJA]	38.36	5	1.041	1.003	0.989	0.972	1.00125	0.921	0.921	0.904	0.956	0.9255	0.00623155	1.08185	NoSig	0.113497
C1LAB7	Proteinase inhibitor I25, cystatin,domain-containing protein OS=Schistosoma japonicum PE=2 SV=1 - [C1LAB7_SCHJA]	9.59	1	1.059	0.955	1.046	0.95	1.0025	0.984	0.971	0.83	1.144	0.98225	0.781292	1.02062	NoSig	0.0294401
C1LAC2	Casein kinase II subunit beta OS=Schistosoma japonicum PE=2 SV=1 - [C1LAC2_SCHJA]	12.9	2	0.995	1.002	0.976	1.021	0.9985	1.294	1.245	1.322	1.242	1.27575	1.4e-05	0.782677	NoSig	-0.353511
C1LAD6	Ribosomal protein S5a OS=Schistosoma japonicum GN=RpS5a PE=2 SV=1 - [C1LAD6_SCHJA]	52.06	10	0.995	0.986	1.006	0.998	0.99625	1.06	1.048	1.034	0.978	1.03	0.118502	0.967233	NoSig	-0.0480646
C1LAE7	Proteinase inhibitor I32, inhibitor of apoptosis,domain-containing protein OS=Schistosoma japonicum PE=2 SV=1 - [C1LAE7_SCHJA]	4.07	2	0.981	0.901	1.045	1.076	1.00075	0.899	0.95	0.893	0.87	0.903	0.0596329	1.10825	NoSig	0.148284
C1LAJ0	Phosphoglycerate kinase OS=Schistosoma japonicum GN=PGK1 PE=2 SV=1 - [C1LAJ0_SCHJA]	78.61	28	1.004	0.995	1.004	0.984	0.99675	0.811	0.84	0.838	0.87	0.83975	1.85e-05	1.18696	NoSig	0.247272
C1LAN7	Superoxide dismutase [Cu-Zn] OS=Schistosoma japonicum GN=EC-SOD PE=2 SV=1 - [C1LAN7_SCHJA]	71.72	7	1.065	1.026	0.942	0.958	0.99775	1.018	1.038	0.975	1.009	1.01	0.711172	0.987871	NoSig	-0.017605
C1LAN9	Superoxide dismutase [Cu-Zn] OS=Schistosoma japonicum GN=EC-SOD PE=2 SV=1 - [C1LAN9_SCHJA]	53.8	10	0.97	1.016	1.023	0.977	0.9965	1.189	1.209	1.164	1.15	1.178	7.06e-05	0.845925	NoSig	-0.241398
C1LAT8	Putative 60S ribosomal protein L6 OS=Schistosoma japonicum PE=2 SV=1 - [C1LAT8_SCHJA]	52.52	15	1.004	1.012	1.009	0.965	0.9975	1.254	1.287	1.273	1.17	1.246	0.000125197	0.800562	NoSig	-0.320915
C1LAX9	Putative ATP synthase, H+ transporting, mitochondrial F0 complex, subunit c isoform 2a OS=Schistosoma japonicum PE=2 SV=1 - [C1LAX9_SCHJA]	5.79	1	0.958	0.961	1.033	1.062	1.0035	1.442	1.458	1.408	1.384	1.423	1.01e-05	0.7052	NoSig	-0.503895
C1LAZ1	Ribosomal Protein, Small subunit OS=Schistosoma japonicum GN=rps-26 PE=2 SV=1 - [C1LAZ1_SCHJA]	45.61	7	0.927	1.029	1.015	1.031	1.0005	1.308	1.353	1.384	1.395	1.36	2.71e-05	0.735662	NoSig	-0.442885
C1LB25	40S ribosomal protein S6 OS=Schistosoma japonicum PE=2 SV=1 - [C1LB25_SCHJA]	48.99	15	0.996	1.006	1.003	0.989	0.9985	1.156	1.138	1.17	1.039	1.12575	0.00517704	0.886964	NoSig	-0.173052
C1LB26	60S ribosomal protein L18a OS=Schistosoma japonicum GN=RPL18A PE=2 SV=1 - [C1LB26_SCHJA]	54.55	12	1.011	1.004	0.996	0.985	0.999	1.241	1.236	1.234	1.157	1.217	4.37e-05	0.820871	NoSig	-0.284773
C1LB56	Eukaryotic translation elongation factor 1 gamma OS=Schistosoma japonicum GN=eef1g PE=2 SV=1 - [C1LB56_SCHJA]	54.78	26	0.99	1.009	0.998	1.01	1.00175	0.856	0.841	0.85	0.814	0.84025	4.56e-06	1.1922	NoSig	0.253632
C1LB60	Small subunit ribosomal protein S20e OS=Schistosoma japonicum PE=2 SV=1 - [C1LB60_SCHJA]	51.69	7	0.967	0.978	1.043	1.02	1.002	1.23	1.257	1.224	1.18	1.22275	9.35e-05	0.819464	NoSig	-0.287247
C1LB93	Fructose-bisphosphate aldolase OS=Schistosoma japonicum GN=Ald PE=2 SV=1 - [C1LB93_SCHJA]	88.98	27	0.998	0.972	1.004	1.032	1.0015	1.029	0.979	1.041	1.054	1.02575	0.277358	0.976359	NoSig	-0.0345167
C1LBD9	ADP-ribosylation factor 1-like protein OS=Schistosoma japonicum GN=ARF PE=2 SV=1 - [C1LBD9_SCHJA]	68.36	10	1.056	1.002	1.002	0.956	1.004	1.092	1.068	1.113	1.025	1.0745	0.0447716	0.934388	NoSig	-0.0979062
C1LBI2	Actin depolymerizing factor-like protein OS=Schistosoma japonicum GN=tsr PE=2 SV=1 - [C1LBI2_SCHJA]	61.87	8	0.972	0.98	1.034	1.032	1.0045	0.807	0.829	0.798	0.739	0.79325	0.000163436	1.26631	NoSig	0.34063
C1LBK2	Tetraspanin OS=Schistosoma japonicum GN=cd63-prov PE=2 SV=1 - [C1LBK2_SCHJA]	44.5	9	1.007	0.996	1.012	0.991	1.0015	1.279	1.327	1.294	1.283	1.29575	2.91e-07	0.772911	NoSig	-0.371625
C1LBM7	Uncharacterized protein OS=Schistosoma japonicum PE=2 SV=1 - [C1LBM7_SCHJA]	18.8	3	1.045	0.942	0.996	1.027	1.0025	1.158	1.191	1.14	1.145	1.1585	0.000856341	0.865343	NoSig	-0.208656
C1LBQ6	Ribosomal protein L18 OS=Schistosoma japonicum GN=rpl18 PE=2 SV=1 - [C1LBQ6_SCHJA]	39.36	8	1.029	1.014	0.981	1.008	1.008	1.213	1.257	1.223	1.256	1.23725	5.17e-06	0.81471	NoSig	-0.295641
C1LBQ7	Ribosomal protein S15 OS=Schistosoma japonicum GN=TNeu055f11.1 PE=2 SV=1 - [C1LBQ7_SCHJA]	32.2	4	0.97	1.021	0.992	1.002	0.99625	1.078	1.108	1.1	1.083	1.09225	0.000287527	0.912108	NoSig	-0.132723
C1LBX1	Malate dehydrogenase OS=Schistosoma japonicum GN=MDH1 PE=2 SV=1 - [C1LBX1_SCHJA]	76.67	25	0.996	1	1.004	1.005	1.00125	0.819	0.818	0.824	0.799	0.815	5.28e-08	1.22853	NoSig	0.29693
C1LBY5	Histone H1-delta OS=Schistosoma japonicum PE=2 SV=1 - [C1LBY5_SCHJA]	31.28	7	1.211	1.113	0.753	0.932	1.00225	1.301	1.213	1.261	1.425	1.3	0.036428	0.770962	NoSig	-0.375269
C1LC06	Uncharacterized protein OS=Schistosoma japonicum PE=2 SV=1 - [C1LC06_SCHJA]	63.64	3	0.969	0.963	1.048	1.012	0.998	1.151	1.073	1.063	0.993	1.07	0.106643	0.93271	NoSig	-0.100499
C1LC24	Ribosomal protein S3 OS=Schistosoma japonicum PE=2 SV=1 - [C1LC24_SCHJA]	76.09	17	1.049	0.957	1.031	0.936	0.99325	1.242	1.276	1.193	1.219	1.2325	0.000328309	0.805882	NoSig	-0.311359
C1LCA7	Cathepsin D (Lysosomal aspartyl protease) OS=Schistosoma japonicum GN=ctsd PE=2 SV=1 - [C1LCA7_SCHJA]	39.86	15	0.981	1.067	0.959	0.998	1.00125	0.88	0.871	0.911	0.904	0.8915	0.00479503	1.12311	NoSig	0.167496
C1LCD1	Uncharacterized protein OS=Schistosoma japonicum PE=2 SV=1 - [C1LCD1_SCHJA]	21.23	6	1.009	0.991	0.982	1	0.9955	1.26	1.257	1.251	1.18	1.237	2.03e-05	0.80477	NoSig	-0.313352
C1LCF9	Putative small subunit ribosomal protein S27Ae OS=Schistosoma japonicum PE=2 SV=1 - [C1LCF9_SCHJA]	24.18	5	0.942	1.028	1.013	0.992	0.99375	1.135	1.135	1.079	1.058	1.10175	0.00724849	0.901974	NoSig	-0.148842
C1LCG9	Uncharacterized protein OS=Schistosoma japonicum PE=2 SV=1 - [C1LCG9_SCHJA]	48.94	12	0.995	0.981	1.02	1.002	0.9995	0.86	0.897	0.882	0.838	0.86925	0.000134697	1.14984	NoSig	0.201435
C1LCL4	Uncharacterized protein OS=Schistosoma japonicum PE=2 SV=1 - [C1LCL4_SCHJA]	60.23	8	1.005	1.001	0.964	1.038	1.002	0.709	0.723	0.75	0.721	0.72575	4.04e-06	1.38064	NoSig	0.465338
C1LCM0	Uncharacterized protein OS=Schistosoma japonicum PE=2 SV=1 - [C1LCM0_SCHJA]	52.84	6	1.032	1.008	0.985	0.983	1.002	0.84	1.041	0.862	1.325	1.017	0.899018	0.985251	NoSig	-0.0214372
C1LCW2	Keratin 9 OS=Schistosoma japonicum GN=Krt9 PE=2 SV=1 - [C1LCW2_SCHJA]	19.67	3	1.058	1.081	0.942	0.872	0.98825	1.259	1.234	1.315	1.198	1.2515	0.00304708	0.789652	NoSig	-0.34071
C1LCZ7	Ribosomal protein L30 OS=Schistosoma japonicum GN=Rpl30 PE=2 SV=1 - [C1LCZ7_SCHJA]	63.64	8	1.032	0.992	0.978	0.981	0.99575	1.086	1.099	1.053	1.065	1.07575	0.00261521	0.925633	NoSig	-0.111487
C1LD05	Na pump subunit OS=Schistosoma japonicum GN=Atpalpha PE=2 SV=1 - [C1LD05_SCHJA]	37.31	5	0.961	1.004	1.012	0.987	0.991	0.706	0.686	0.748	0.721	0.71525	3.86e-06	1.38553	NoSig	0.470437
C1LD44	Glyceraldehyde 3-phosphate dehydrogenase OS=Schistosoma japonicum PE=2 SV=1 - [C1LD44_SCHJA]	78.4	24	1.043	0.79	1.069	1.115	1.00425	0.823	0.901	1.163	0.916	0.95075	0.626369	1.05627	NoSig	0.0789805
C1LD57	Acetyltransferase component of pyruvate dehydrogenase complex OS=Schistosoma japonicum PE=2 SV=1 - [C1LD57_SCHJA]	35.81	15	0.999	1.028	0.977	0.975	0.99475	1.038	1.06	1.06	0.99	1.037	0.085941	0.959257	NoSig	-0.06001
C1LD58	5'-AMP-activated protein kinase subunit gamma-2 (AMPK gamma-2 chain) (AMPK gamma2) OS=Schistosoma japonicum PE=2 SV=1 - [C1LD58_SCHJA]	21.63	6	1.011	1.052	0.95	1.003	1.004	1.025	0.94	0.958	0.988	0.97775	0.382749	1.02685	NoSig	0.0382217
C1LD65	Cullin OS=Schistosoma japonicum GN=cul-4 PE=2 SV=1 - [C1LD65_SCHJA]	13.2	8	1.031	0.992	0.976	1.006	1.00125	0.935	0.934	0.985	0.98	0.9585	0.0557405	1.0446	NoSig	0.0629519
C1LD67	Endothelin-converting enzyme 1 OS=Schistosoma japonicum PE=2 SV=1 - [C1LD67_SCHJA]	14.58	12	1.011	1.022	1.013	0.988	1.0085	1.28	1.267	1.279	1.293	1.27975	8.12e-08	0.788045	NoSig	-0.343651
C1LD68	Hypotheticial protein OS=Schistosoma japonicum PE=2 SV=1 - [C1LD68_SCHJA]	53.09	4	1.004	0.991	1.031	1.014	1.01	1.499	1.462	1.435	1.385	1.44525	2.58e-06	0.698841	NoSig	-0.516964
C1LD69	Hypotheticial protein OS=Schistosoma japonicum PE=2 SV=1 - [C1LD69_SCHJA]	5.44	2	1.026	1.026	0.972	0.978	1.0005	1.006	0.991	0.985	0.982	0.991	0.565298	1.00959	NoSig	0.0137642
C1LD72	Ectonucleotide pyrophosphatase/phosphodiesterase family member 5 OS=Schistosoma japonicum PE=2 SV=1 - [C1LD72_SCHJA]	39.04	16	1.012	1.012	1.004	0.982	1.0025	0.774	0.767	0.773	0.737	0.76275	7.2e-07	1.31432	NoSig	0.39432
C1LD76	Putative eukaryotic translation initiation factor 4 gamma, 3 OS=Schistosoma japonicum PE=2 SV=1 - [C1LD76_SCHJA]	62.16	3	1.029	1.013	0.989	0.969	1	0.89	0.884	0.802	0.964	0.885	0.0183362	1.12994	NoSig	0.176251
C1LD78	Sorting nexin-6 OS=Schistosoma japonicum PE=2 SV=1 - [C1LD78_SCHJA]	24.73	11	1.018	1.004	0.937	0.998	0.98925	0.915	0.867	0.894	0.89	0.8915	0.003002	1.10965	NoSig	0.1501
C1LD79	Putative Ezrin OS=Schistosoma japonicum PE=2 SV=1 - [C1LD79_SCHJA]	58.39	36	0.983	0.996	1.013	1.008	1	0.963	0.951	0.957	0.942	0.95325	0.00108098	1.04904	NoSig	0.0690735
C1LD81	Uncharacterized protein OS=Schistosoma japonicum PE=2 SV=1 - [C1LD81_SCHJA]	24.66	7	1.004	1.037	0.962	0.992	0.99875	1.162	1.179	1.133	1.211	1.17125	0.000257307	0.852721	NoSig	-0.229854
C1LD83	Uncharacterized protein OS=Schistosoma japonicum PE=2 SV=1 - [C1LD83_SCHJA]	11.21	1	0.942	0.975	1.058	1.031	1.0015	0.871	0.851	0.865	0.781	0.842	0.00312757	1.18943	NoSig	0.25027
C1LD87	Mitogen-activated protein kinase kinase kinase kinase 3 (Germinal center kinase-related protein kinase) (GLK) OS=Schistosoma japonicum PE=2 SV=1 - [C1LD87_SCHJA]	8.46	2	0.984	1.065	1.022	0.923	0.9985	0.932	0.848	0.793	0.872	0.86125	0.0166844	1.15936	NoSig	0.21333
C1LD95	Putative FKBP12-rapamycin complex-associated protein OS=Schistosoma japonicum PE=2 SV=1 - [C1LD95_SCHJA]	7.77	2	1.097	1	0.888	1.023	1.002	1.368	1.421	1.376	1.504	1.41725	0.000232014	0.707003	NoSig	-0.500212
C1LDA3	Vacuolar H ATPase OS=Schistosoma japonicum GN=vha-16 PE=2 SV=1 - [C1LDA3_SCHJA]	28.37	8	1.015	1.029	1.002	0.99	1.009	0.982	0.984	0.971	0.949	0.9715	0.0179013	1.0386	NoSig	0.0546403
C1LDA4	Ferritin OS=Schistosoma japonicum PE=2 SV=1 - [C1LDA4_SCHJA]	48.44	9	0.982	0.981	1.018	1.032	1.00325	1.053	1.046	1.066	1.052	1.05425	0.00921941	0.951624	NoSig	-0.0715359
C1LDC0	Hypotheticial protein OS=Schistosoma japonicum PE=2 SV=1 - [C1LDC0_SCHJA]	15.96	1	1.155	0.909	0.962	0.988	1.0035	1.082	1.087	1.037	1.027	1.05825	0.35961	0.948264	NoSig	-0.0766399
C1LDE8	RAB family OS=Schistosoma japonicum GN=rab-6.2 PE=2 SV=1 - [C1LDE8_SCHJA]	65.85	14	0.981	0.989	0.998	1.008	0.994	1.007	1.062	0.998	0.991	1.0145	0.283595	0.979793	NoSig	-0.0294511
C1LDF9	Dyskeratosis congenita 1, dyskerin OS=Schistosoma japonicum PE=2 SV=1 - [C1LDF9_SCHJA]	42.48	17	0.973	1.014	0.989	1.01	0.9965	1.138	1.183	1.21	1.122	1.16325	0.000300147	0.856652	NoSig	-0.223219
C1LDH2	Flap endonuclease 1 OS=Schistosoma japonicum GN=Fen1 PE=2 SV=1 - [C1LDH2_SCHJA]	18.25	6	1.01	1.026	0.951	1.02	1.00175	1.055	1.105	1.048	1.029	1.05925	0.0512759	0.945716	NoSig	-0.0805206
C1LDI0	Putative aryl-hydrocarbon receptor-interacting protein 254 OS=Schistosoma japonicum PE=2 SV=1 - [C1LDI0_SCHJA]	3.82	2	1.017	1.039	0.899	1.048	1.00075	1.074	1.077	0.946	1.009	1.0265	0.597556	0.974915	NoSig	-0.036652
C1LDJ3	Kinase OS=Schistosoma japonicum GN=IPMK PE=2 SV=1 - [C1LDJ3_SCHJA]	15.54	1	1.261	0.509	1.276	0.982	1.007	1.566	0.606	0.619	1.132	0.98075	0.930626	1.02677	NoSig	0.0381063
C1LDK6	Pleckstrin homology domain-containing family B OS=Schistosoma japonicum PE=2 SV=1 - [C1LDK6_SCHJA]	20.85	6	1.058	0.973	0.991	0.994	1.004	0.965	0.976	0.948	0.96	0.96225	0.0742719	1.04339	NoSig	0.0612756
C1LDL0	RuvB-like helicase OS=Schistosoma japonicum GN=ruvbl2-prov PE=2 SV=1 - [C1LDL0_SCHJA]	48.46	18	1.012	1.012	0.978	0.976	0.9945	1.007	1.054	1.003	0.99	1.0135	0.311414	0.981253	NoSig	-0.0273028
C1LDL7	DCP2 decapping enzyme homolog OS=Schistosoma japonicum PE=2 SV=1 - [C1LDL7_SCHJA]	3.9	1	1.03	0.981	1	0.997	1.002	1.084	1.09	1.036	1.006	1.054	0.0606355	0.950664	NoSig	-0.0729924
C1LDN2	Hypotheticial protein OS=Schistosoma japonicum PE=2 SV=1 - [C1LDN2_SCHJA]	23.21	1	1.031	0.987	1.019	0.972	1.00225	0.83	0.834	0.797	0.749	0.8025	0.000158933	1.24891	NoSig	0.320669
C1LDN6	Uncharacterized protein OS=Schistosoma japonicum PE=2 SV=1 - [C1LDN6_SCHJA]	1.75	1	1.015	1	1.006	0.987	1.002	0.75	0.747	0.758	0.703	0.7395	1.27e-06	1.35497	NoSig	0.43826
C1LDP5	RNA terminal phosphate cyclase domain 1 OS=Schistosoma japonicum GN=Rtcd1 PE=2 SV=1 - [C1LDP5_SCHJA]	16.89	6	1.034	0.991	1.012	0.971	1.002	0.952	0.998	1.011	0.969	0.9825	0.346393	1.01985	NoSig	0.0283532
C1LDQ2	SARAH,domain-containing protein OS=Schistosoma japonicum PE=2 SV=1 - [C1LDQ2_SCHJA]	3.09	1	1.018	1.039	0.997	0.946	1	1.182	1.164	1.352	1.235	1.23325	0.00251464	0.810866	NoSig	-0.302465
C1LDQ5	Hypotheticial protein OS=Schistosoma japonicum PE=2 SV=1 - [C1LDQ5_SCHJA]	29.55	3	0.986	1.028	1.01	0.95	0.9935	1.305	1.28	1.293	1.25	1.282	8.24e-06	0.774961	NoSig	-0.367804
C1LDQ6	Stress protein DDR48 (DNA damage-responsive protein 48) OS=Schistosoma japonicum PE=2 SV=1 - [C1LDQ6_SCHJA]	7.66	5	0.961	0.984	1.047	1.006	0.9995	1.272	1.344	1.354	1.392	1.3405	3.34e-05	0.745617	NoSig	-0.423493
C1LDR4	Ankyrin repeat and zinc finger domain-containing protein 1 OS=Schistosoma japonicum PE=2 SV=1 - [C1LDR4_SCHJA]	2.55	2	1.058	1.096	0.915	0.927	0.999	0.956	0.982	1.024	1.011	0.99325	0.900898	1.00579	NoSig	0.00832779
C1LDU2	Mitogen-activated protein kinase OS=Schistosoma japonicum PE=2 SV=1 - [C1LDU2_SCHJA]	17.96	4	0.94	0.929	1.048	1.05	0.99175	0.973	0.923	1.008	0.929	0.95825	0.419808	1.03496	NoSig	0.0495744
C1LDU4	Putative ATP-dependent RNA helicase DDX31 OS=Schistosoma japonicum PE=2 SV=1 - [C1LDU4_SCHJA]	1.8	1	1.058	1.033	0.975	0.941	1.00175	1.131	1.062	1.033	1.092	1.0795	0.0625161	0.927976	NoSig	-0.107841
C1LDV0	Toll interacting protein OS=Schistosoma japonicum GN=tollip PE=2 SV=1 - [C1LDV0_SCHJA]	29.8	6	1.033	0.993	0.991	0.994	1.00275	1.016	1.004	0.955	1.071	1.0115	0.744092	0.991349	NoSig	-0.0125344
C1LDV1	Ankyrin repeat domain-containing protein 15 (Kidney ankyrin repeat-containing protein) OS=Schistosoma japonicum PE=2 SV=1 - [C1LDV1_SCHJA]	5.69	4	1.087	1.015	0.922	0.972	0.999	1.013	1.098	1.075	1.087	1.06825	0.13296	0.935174	NoSig	-0.0966927
C1LDV2	UBX domain-containing protein 1 OS=Schistosoma japonicum PE=2 SV=1 - [C1LDV2_SCHJA]	10.74	4	1.058	1.029	0.982	0.97	1.00975	1.005	0.932	0.951	0.942	0.9575	0.0939199	1.05457	NoSig	0.0766538
C1LDV7	DNA ligase OS=Schistosoma japonicum GN=LIG1 PE=2 SV=1 - [C1LDV7_SCHJA]	9.88	7	1.071	1.011	0.944	0.976	1.0005	0.931	0.983	0.888	0.986	0.947	0.184639	1.05649	NoSig	0.0792848
C1LDV8	Polynucleotide kinase 3'-phosphatase OS=Schistosoma japonicum GN=Pnkp PE=2 SV=1 - [C1LDV8_SCHJA]	3.87	1	0.988	1.002	1.033	0.984	1.00175	0.907	1.029	0.988	0.939	0.96575	0.261044	1.03728	NoSig	0.0528008
C1LDW8	Histone deacetylase OS=Schistosoma japonicum GN=Rpd3 PE=2 SV=1 - [C1LDW8_SCHJA]	27.19	12	1.039	1	1.012	0.987	1.0095	0.997	1.013	0.948	1.025	0.99575	0.512851	1.01381	NoSig	0.0197854
C1LDX4	La-related protein 1 OS=Schistosoma japonicum PE=2 SV=1 - [C1LDX4_SCHJA]	1.47	2	0.979	0.941	0.988	1.024	0.983	0.769	0.784	0.798	0.768	0.77975	3.44e-05	1.26066	NoSig	0.33418
C1LDX6	Ubiquitin specific peptidase 5 OS=Schistosoma japonicum GN=USP5 PE=2 SV=1 - [C1LDX6_SCHJA]	25.66	20	0.993	1.003	1.005	0.99	0.99775	0.943	0.933	0.936	0.888	0.925	0.00147804	1.07865	NoSig	0.109225
C1LDY0	F-box-like/WD repeat protein TBL1X OS=Schistosoma japonicum PE=2 SV=1 - [C1LDY0_SCHJA]	7.73	4	1.004	1.012	0.96	1.024	1	1.044	1.063	1.052	1.001	1.04	0.0849538	0.961538	NoSig	-0.0565835
C1LDY8	Spastic paraplegia 7 OS=Schistosoma japonicum PE=2 SV=1 - [C1LDY8_SCHJA]	2.76	2	1.079	1.021	0.895	1.012	1.00175	1.13	1.263	1.174	1.174	1.18525	0.00850681	0.84518	NoSig	-0.242669
C1LDY9	Putative pericentrin 1 OS=Schistosoma japonicum PE=2 SV=1 - [C1LDY9_SCHJA]	4.43	2	1.062	0.984	0.947	1.015	1.002	0.951	0.99	0.859	0.993	0.94825	0.223612	1.05668	NoSig	0.0795431
C1LDZ2	Dynein light chain Tctex-type 1 (T-complex testis-specific protein 1 homolog) OS=Schistosoma japonicum PE=2 SV=1 - [C1LDZ2_SCHJA]	24.78	2	0.983	0.993	0.98	1.051	1.00175	0.816	0.841	0.853	0.856	0.8415	0.000148003	1.19043	NoSig	0.251487
C1LDZ3	DEAD (Asp-Glu-Ala-Asp) box polypeptide 18 OS=Schistosoma japonicum GN=DDX18 PE=2 SV=1 - [C1LDZ3_SCHJA]	1.71	1	0.935	0.923	1.069	1.082	1.00225	1.159	1.132	1.053	1.039	1.09575	0.12051	0.91467	NoSig	-0.128676
C1LDZ5	Mitochondrial ornithine transporter 1 OS=Schistosoma japonicum PE=2 SV=1 - [C1LDZ5_SCHJA]	7.37	2	1.058	1.05	0.992	0.891	0.99775	0.945	0.876	0.936	0.926	0.92075	0.111274	1.08363	NoSig	0.115869
C1LDZ6	Elongation factor Ts, mitochondrial OS=Schistosoma japonicum GN=Tsfm PE=2 SV=1 - [C1LDZ6_SCHJA]	24	6	0.998	0.982	1.01	1.013	1.00075	0.93	0.976	0.977	1.008	0.97275	0.167839	1.02878	NoSig	0.0409406
C1LDZ8	Mitogen-activated protein-binding protein-interacting protein OS=Schistosoma japonicum PE=2 SV=1 - [C1LDZ8_SCHJA]	24.8	2	1.02	1.014	0.966	0.988	0.997	1.31	1.242	1.259	1.425	1.309	0.000350287	0.76165	NoSig	-0.3928
C1LE02	Protein TSSC1 OS=Schistosoma japonicum PE=2 SV=1 - [C1LE02_SCHJA]	3.95	1	1.021	0.97	0.943	1.073	1.00175	1.27	1.265	1.065	1.4	1.25	0.0161554	0.8014	NoSig	-0.319406
C1LE06	Ras homolog gene family, member T1 OS=Schistosoma japonicum GN=rhot1 PE=2 SV=1 - [C1LE06_SCHJA]	4.79	4	1.041	0.994	0.949	1.012	0.999	0.937	0.886	0.958	0.915	0.924	0.0226514	1.08117	NoSig	0.112592
C1LE07	Serine/arginine repetitive matrix protein 2 OS=Schistosoma japonicum PE=2 SV=1 - [C1LE07_SCHJA]	0.58	1	1.08	0.931	0.915	1.088	1.0035	0.895	1.091	1.211	1.451	1.162	0.25111	0.863597	NoSig	-0.211569
C1LE08	Fucosyltransferase 8 (Alpha (1,6) fucosyltransferase) OS=Schistosoma japonicum GN=FUT8 PE=2 SV=1 - [C1LE08_SCHJA]	11.43	6	1.09	1.143	0.844	0.928	1.00125	0.97	0.923	0.934	0.97	0.94925	0.48964	1.05478	NoSig	0.0769422
C1LE16	Putative TatD DNase domain containing 1 OS=Schistosoma japonicum PE=2 SV=1 - [C1LE16_SCHJA]	40.48	7	0.984	0.989	0.974	1.001	0.987	0.918	0.892	0.879	0.871	0.89	0.000168544	1.10899	NoSig	0.149245
C1LE28	Armadillo repeat-containing protein 6 OS=Schistosoma japonicum PE=2 SV=1 - [C1LE28_SCHJA]	13.32	4	1.093	0.972	0.961	0.982	1.002	0.935	0.895	0.949	0.992	0.94275	0.153167	1.06285	NoSig	0.0879354
C1LE36	Testis-specific protein PBS13 OS=Schistosoma japonicum PE=2 SV=1 - [C1LE36_SCHJA]	15.14	4	1.047	1.005	0.929	0.987	0.992	0.999	0.917	0.952	0.927	0.94875	0.206014	1.04559	NoSig	0.0643121
C1LE39	Serine/threonine-protein kinase PLK OS=Schistosoma japonicum GN=Plk1 PE=2 SV=1 - [C1LE39_SCHJA]	8.93	4	0.966	1	1.019	0.985	0.9925	0.97	0.943	0.928	0.928	0.94225	0.0158187	1.05333	NoSig	0.0749572
C1LE42	Digestive organ expansion factor homolog OS=Schistosoma japonicum PE=2 SV=1 - [C1LE42_SCHJA]	1.46	1	1.111	0.97	0.935	0.995	1.00275	1.003	1.127	1.166	1.042	1.0845	0.17716	0.92462	NoSig	-0.113068
C1LE43	Hypotheticial protein OS=Schistosoma japonicum PE=2 SV=1 - [C1LE43_SCHJA]	26.04	2	1.005	0.97	1.044	0.996	1.00375	1.311	1.376	1.331	1.367	1.34625	4.05e-06	0.74559	NoSig	-0.423546
C1LE44	U3 small nucleolar RNA-associated protein 18 homolog OS=Schistosoma japonicum PE=2 SV=1 - [C1LE44_SCHJA]	3.63	1	1.09	1.008	0.979	0.932	1.00225	1.191	0.97	0.907	0.937	1.00125	0.986286	1.001	NoSig	0.00144017
C1LE51	Protein FAM76A OS=Schistosoma japonicum PE=2 SV=1 - [C1LE51_SCHJA]	3.96	1	1.041	1.031	0.917	1.018	1.00175	1.012	1.132	1.038	1.055	1.05925	0.189803	0.945716	NoSig	-0.0805206
C1LE54	Uncharacterized protein OS=Schistosoma japonicum PE=2 SV=1 - [C1LE54_SCHJA]	1.83	1	0.878	0.84	1.139	1.153	1.0025	0.95	1.031	0.962	0.953	0.974	0.748845	1.02926	NoSig	0.0416086
C1LE55	RNA polymerase II elongation factor OS=Schistosoma japonicum GN=TfIIS PE=2 SV=1 - [C1LE55_SCHJA]	24.92	6	1.033	1.034	0.96	0.951	0.9945	1.016	0.961	0.975	0.962	0.9785	0.564056	1.01635	NoSig	0.0233995
C1LE56	Malic enzyme OS=Schistosoma japonicum PE=2 SV=1 - [C1LE56_SCHJA]	23.97	11	0.979	1.015	1.054	0.967	1.00375	0.861	0.85	0.915	0.878	0.876	0.00182095	1.14583	NoSig	0.196397
C1LE59	Ezrin-radixin-moesin-binding phosphoprotein 50 OS=Schistosoma japonicum GN=EBP50 PE=2 SV=1 - [C1LE59_SCHJA]	19.58	4	0.973	1.03	0.983	1.004	0.9975	1.005	0.943	0.998	1.013	0.98975	0.725272	1.00783	NoSig	0.0112527
C1LE63	Parafibromin OS=Schistosoma japonicum PE=2 SV=1 - [C1LE63_SCHJA]	4.59	3	1.055	0.961	0.992	1.001	1.00225	1.19	1.16	1.193	1.213	1.189	0.00016627	0.842935	NoSig	-0.246506
C1LE66	Peptidylprolyl isomerase OS=Schistosoma japonicum GN=Ppil2 PE=2 SV=1 - [C1LE66_SCHJA]	4.88	1	1.049	0.984	0.906	1.071	1.0025	0.876	0.885	0.789	0.826	0.844	0.0106442	1.1878	NoSig	0.248287
C1LE67	Poly (A) polymerase beta OS=Schistosoma japonicum GN=PAPOLB PE=2 SV=1 - [C1LE67_SCHJA]	1.7	1	0.971	0.992	1.007	1.045	1.00375	0.821	0.868	0.92	0.85	0.86475	0.0017726	1.16074	NoSig	0.215045
C1LE71	Eukaryotic translation initiation factor 3 subunit A OS=Schistosoma japonicum PE=2 SV=1 - [C1LE71_SCHJA]	25.71	26	1.001	1.013	0.999	0.99	1.00075	1.065	1.083	1.042	1.046	1.059	0.00147824	0.944995	NoSig	-0.081621
C1LE79	Calcium-transporting ATPase OS=Schistosoma japonicum GN=Ca-P60A PE=2 SV=1 - [C1LE79_SCHJA]	55.89	53	1.004	0.988	0.994	0.995	0.99525	1.409	1.457	1.401	1.431	1.4245	4.97e-08	0.698666	NoSig	-0.517325
C1LE84	Glutamine:fructose-6-phosphate aminotransferase 2 OS=Schistosoma japonicum GN=Gfat2 PE=2 SV=1 - [C1LE84_SCHJA]	11.95	7	1.034	1.024	0.972	0.974	1.001	0.985	1.012	0.984	0.966	0.98675	0.477771	1.01444	NoSig	0.0206855
C1LE86	WD repeat and SOCS box-containing protein 1 OS=Schistosoma japonicum GN=WSB-1 PE=2 SV=1 - [C1LE86_SCHJA]	4.34	1	1.045	1.099	0.914	0.947	1.00125	0.682	0.672	0.638	0.805	0.69925	0.00171224	1.43189	NoSig	0.517922
C1LE88	Structure specific recognition protein 1 OS=Schistosoma japonicum GN=Ssrp1 PE=2 SV=1 - [C1LE88_SCHJA]	15.02	10	1.009	0.996	0.992	0.996	0.99825	1.058	1.105	1.036	1.105	1.076	0.00482251	0.927742	NoSig	-0.108205
C1LE91	Eukaryotic translation initiation factor 2A OS=Schistosoma japonicum GN=eIF-2A PE=2 SV=1 - [C1LE91_SCHJA]	20.17	9	0.992	0.994	0.922	1.096	1.001	1.004	1.05	1.028	1.004	1.0215	0.606211	0.979931	NoSig	-0.0292472
C1LE95	Protein arginine N-methyltransferase OS=Schistosoma japonicum GN=Prmt5 PE=2 SV=1 - [C1LE95_SCHJA]	6.85	3	0.988	0.981	0.984	1.025	0.9945	1.209	1.168	1.187	1.25	1.2035	4.99e-05	0.82634	NoSig	-0.275193
C1LEA0	TNF receptor-associated protein 1 OS=Schistosoma japonicum GN=TRAP1 PE=2 SV=1 - [C1LEA0_SCHJA]	30.26	19	1.005	0.993	1.003	1.02	1.00525	1.038	1.104	1.076	1.122	1.085	0.00577328	0.926498	NoSig	-0.110141
C1LEA3	Epidermal growth factor receptor pathway substrate 8 OS=Schistosoma japonicum PE=2 SV=1 - [C1LEA3_SCHJA]	51.2	23	1.016	0.986	1.016	1.003	1.00525	0.695	0.719	0.71	0.693	0.70425	6.8e-08	1.42741	NoSig	0.513395
C1LEB0	Proline HYdroxylase OS=Schistosoma japonicum GN=phy-2 PE=2 SV=1 - [C1LEB0_SCHJA]	10.53	3	0.972	1.051	0.916	1.017	0.989	0.819	0.868	0.856	0.868	0.85275	0.00503961	1.15978	NoSig	0.213848
C1LEB1	Putative pre-mRNA-splicing factor ATP-dependent RNA helicase OS=Schistosoma japonicum PE=2 SV=1 - [C1LEB1_SCHJA]	21.42	13	1.017	1.001	0.976	1.019	1.00325	1.048	1.057	1.077	1.06	1.0605	0.00260565	0.946016	NoSig	-0.0800635
C1LEB7	COP9 complex homolog subunit 5 OS=Schistosoma japonicum GN=CSN5 PE=2 SV=1 - [C1LEB7_SCHJA]	44.26	7	0.988	1	1.037	1.021	1.0115	0.993	1.104	1.037	1.087	1.05525	0.160647	0.958541	NoSig	-0.0610885
C1LEB9	DnaJ (Hsp40) homolog, subfamily C, member 1 OS=Schistosoma japonicum GN=dnajc1 PE=2 SV=1 - [C1LEB9_SCHJA]	12.95	6	0.968	1.035	1.019	0.97	0.998	0.996	1.042	1.086	1.089	1.05325	0.0939034	0.947543	NoSig	-0.0777362
C1LEC0	G-protein, gamma subunit,domain-containing protein OS=Schistosoma japonicum PE=2 SV=1 - [C1LEC0_SCHJA]	78.79	6	0.983	1.022	0.952	0.99	0.98675	1.152	1.123	1.172	1.109	1.139	0.000272512	0.86633	NoSig	-0.207011
C1LEC2	Budding uninhibited by benzimidazoles 3 homolog OS=Schistosoma japonicum GN=Bub3 PE=2 SV=1 - [C1LEC2_SCHJA]	22.71	5	0.942	0.98	1.039	1.044	1.00125	1.008	1.04	0.972	0.946	0.9915	0.77209	1.00983	NoSig	0.0141176
C1LED2	Calcium-binding EF-hand,domain-containing protein OS=Schistosoma japonicum PE=2 SV=1 - [C1LED2_SCHJA]	84.47	7	1.044	1.015	0.957	0.983	0.99975	0.925	0.905	0.88	0.895	0.90125	0.00340962	1.10929	NoSig	0.14964
C1LED3	Laminin, beta 1 OS=Schistosoma japonicum GN=LAMB1 PE=2 SV=1 - [C1LED3_SCHJA]	10.65	5	0.952	0.992	1.021	1.037	1.0005	1.491	1.452	1.396	1.484	1.45575	3.88e-06	0.687275	NoSig	-0.541041
C1LED7	ATP-dependent 6-phosphofructokinase OS=Schistosoma japonicum GN=Pfk PE=2 SV=1 - [C1LED7_SCHJA]	55.7	39	1.033	0.996	0.984	0.998	1.00275	0.917	0.919	0.911	0.918	0.91625	0.000187377	1.09441	NoSig	0.130149
C1LED9	NFS1 nitrogen fixation 1 OS=Schistosoma japonicum GN=NFS1 PE=2 SV=1 - [C1LED9_SCHJA]	52.48	17	0.997	0.989	1.009	1.024	1.00475	1.012	1	0.961	0.973	0.9865	0.23971	1.0185	NoSig	0.0264456
C1LEE4	Uncharacterized protein OS=Schistosoma japonicum PE=2 SV=1 - [C1LEE4_SCHJA]	22.08	3	1.008	0.931	1.036	1.032	1.00175	1.04	1.056	1.085	1.046	1.05675	0.0811923	0.947954	NoSig	-0.0771116
C1LEE6	Putative GMP synthase OS=Schistosoma japonicum PE=2 SV=1 - [C1LEE6_SCHJA]	62.52	38	1.01	0.989	1.007	0.998	1.001	1.011	1.017	0.986	0.975	0.99725	0.713889	1.00376	NoSig	0.00541485
C1LEE9	Ubiquitin-fold modifier 1 OS=Schistosoma japonicum PE=2 SV=1 - [C1LEE9_SCHJA]	28.24	2	1.01	0.962	1.01	1.026	1.002	1.046	1.008	1.085	0.913	1.013	0.78736	0.989141	NoSig	-0.0157517
C1LEF0	Uncharacterized protein OS=Schistosoma japonicum PE=2 SV=1 - [C1LEF0_SCHJA]	0.78	1	0.99	0.909	1.078	1.033	1.0025	1.202	1.216	1.188	1.091	1.17425	0.00944981	0.853736	NoSig	-0.228137
C1LEF7	Putative cofactor A protein OS=Schistosoma japonicum PE=2 SV=1 - [C1LEF7_SCHJA]	77.06	9	1.01	1.031	0.974	1.009	1.006	0.712	0.729	0.758	0.745	0.736	2.16e-06	1.36685	NoSig	0.450853
C1LEF8	F-box and leucine-rich repeat protein 20 OS=Schistosoma japonicum GN=Fbxl20 PE=2 SV=1 - [C1LEF8_SCHJA]	11.41	4	0.941	0.983	1.011	1.038	0.99325	1.06	1.043	1.065	1.044	1.053	0.0321057	0.943257	NoSig	-0.0842766
C1LEG5	Uncharacterized protein OS=Schistosoma japonicum PE=2 SV=1 - [C1LEG5_SCHJA]	2.61	2	0.921	0.995	0.997	1.092	1.00125	1.098	1.23	1.135	1.218	1.17025	0.0120141	0.855586	NoSig	-0.225015
C1LEG9	2-acylglycerol O-acyltransferase 2-A OS=Schistosoma japonicum PE=2 SV=1 - [C1LEG9_SCHJA]	9.86	3	0.988	1.048	0.993	0.977	1.0015	1.278	0.931	1.056	1.095	1.09	0.275507	0.918807	NoSig	-0.122166
C1LEH1	Four and a half LIM domains protein 2 OS=Schistosoma japonicum GN=FHL-2 PE=2 SV=1 - [C1LEH1_SCHJA]	57.19	15	0.987	0.974	1.029	0.998	0.997	0.968	0.935	0.96	0.901	0.941	0.0266613	1.05951	NoSig	0.0833988
C1LEH3	Nuclear cap-binding protein subunit 1 OS=Schistosoma japonicum PE=2 SV=1 - [C1LEH3_SCHJA]	5.54	5	0.988	0.966	1.05	1.016	1.005	1.009	0.982	1.007	1.067	1.01625	0.659178	0.98893	NoSig	-0.0160599
C1LEI6	Uncharacterized protein OS=Schistosoma japonicum PE=2 SV=1 - [C1LEI6_SCHJA]	8.88	4	0.964	1.023	1.031	0.96	0.9945	0.855	0.787	0.781	0.798	0.80525	0.000293208	1.23502	NoSig	0.304535
C1LEJ1	Coiled-coil domain-containing protein 65 OS=Schistosoma japonicum PE=2 SV=1 - [C1LEJ1_SCHJA]	1.56	1	0.925	0.88	1.111	1.093	1.00225	0.778	0.822	0.788	0.776	0.791	0.0119698	1.26707	NoSig	0.341493
C1LEJ8	DDI1 homolog 2 OS=Schistosoma japonicum PE=2 SV=1 - [C1LEJ8_SCHJA]	29.11	9	1.071	0.999	0.956	0.981	1.00175	0.882	0.891	0.917	0.978	0.917	0.0419688	1.09242	NoSig	0.127529
C1LEK1	Cleavage stimulation factor 77 kDa subunit OS=Schistosoma japonicum GN=CstF-77 PE=2 SV=1 - [C1LEK1_SCHJA]	6.13	3	0.939	0.961	1.029	1.068	0.99925	1.143	1.158	1.172	1.112	1.14625	0.0040102	0.871756	NoSig	-0.198004
C1LEK4	Calcium-binding EF-hand,domain-containing protein OS=Schistosoma japonicum PE=2 SV=1 - [C1LEK4_SCHJA]	57.71	8	1.012	1.029	0.952	0.993	0.9965	0.797	0.768	0.821	0.794	0.795	5.15e-05	1.25346	NoSig	0.325915
C1LEL6	Uncharacterized protein OS=Schistosoma japonicum PE=2 SV=1 - [C1LEL6_SCHJA]	22.82	7	0.986	0.982	1.007	1.044	1.00475	1.026	1.037	1.037	1.05	1.0375	0.0705473	0.968434	NoSig	-0.0462748
C1LEL7	Translocase of outer membrane 34 OS=Schistosoma japonicum GN=Tom34 PE=2 SV=1 - [C1LEL7_SCHJA]	11.91	5	1.015	1.004	1.006	0.962	0.99675	0.986	0.985	1.03	1.012	1.00325	0.702065	0.993521	NoSig	-0.00937755
C1LEM1	CDW92 antigen OS=Schistosoma japonicum PE=2 SV=1 - [C1LEM1_SCHJA]	5.92	2	0.992	0.932	0.995	1.088	1.00175	1.302	1.345	1.275	1.255	1.29425	0.000237218	0.774	NoSig	-0.369594
C1LEM4	Uncharacterized protein OS=Schistosoma japonicum PE=2 SV=1 - [C1LEM4_SCHJA]	20.15	3	0.946	0.958	1.02	1.049	0.99325	1.221	1.246	1.207	1.134	1.202	0.000915413	0.826331	NoSig	-0.275208
C1LEM5	Putative exocyst complex component Sec6 OS=Schistosoma japonicum PE=2 SV=1 - [C1LEM5_SCHJA]	4.88	3	1.064	0.989	0.97	1.038	1.01525	1.025	1.012	1.016	1.095	1.037	0.479445	0.979026	NoSig	-0.0305809
C1LEN0	Fatty acid desaturase 1 OS=Schistosoma japonicum GN=FADS1 PE=2 SV=1 - [C1LEN0_SCHJA]	8.11	3	0.99	1.005	0.963	1.023	0.99525	1.166	1.097	1.136	1.148	1.13675	0.000328553	0.875522	NoSig	-0.191784
C1LEN2	SH3 domain-binding glutamic acid-rich-like protein OS=Schistosoma japonicum PE=2 SV=1 - [C1LEN2_SCHJA]	40.57	4	0.973	1.081	0.932	1.011	0.99925	1.046	1.02	1.001	0.932	0.99975	0.995803	0.9995	NoSig	-0.000721708
C1LEP2	Rab proteins geranylgeranyltransferase component A 2 OS=Schistosoma japonicum PE=2 SV=1 - [C1LEP2_SCHJA]	14.01	7	0.988	1.021	0.989	1.032	1.0075	0.974	0.992	0.934	0.98	0.97	0.066788	1.03866	NoSig	0.0547232
C1LEP5	Putative ATP-dependent RNA helicase T26G10.1 OS=Schistosoma japonicum PE=2 SV=1 - [C1LEP5_SCHJA]	1.59	2	0.981	1.002	1.004	1.02	1.00175	1.033	1.058	1.08	0.951	1.0305	0.358291	0.972101	NoSig	-0.040822
C1LEQ1	Nucleotidyltransferase OS=Schistosoma japonicum PE=2 SV=1 - [C1LEQ1_SCHJA]	17.16	6	1.058	1.022	0.939	0.98	0.99975	0.978	0.949	0.993	0.939	0.96475	0.267421	1.03628	NoSig	0.0514122
C1LEQ4	Translation initiation factor IF-2 unclassified subunit OS=Schistosoma japonicum GN=eIF5B PE=2 SV=1 - [C1LEQ4_SCHJA]	30.35	23	0.988	1.031	0.982	0.984	0.99625	0.878	0.896	0.884	0.935	0.89825	0.00129096	1.1091	NoSig	0.149391
C1LEQ8	NADH dehydrogenase (Ubiquinone) Fe-S protein 1 OS=Schistosoma japonicum PE=2 SV=1 - [C1LEQ8_SCHJA]	29.44	19	1.015	0.998	0.982	1.005	1	1.065	1.053	1.074	1.053	1.06125	0.000402409	0.942285	NoSig	-0.0857646
C1LEQ9	Endoplasmic reticulum-Golgi intermediate compartment protein 2 OS=Schistosoma japonicum PE=2 SV=1 - [C1LEQ9_SCHJA]	6.1	2	0.995	1.038	0.984	0.987	1.001	1.099	1.192	1.106	1.084	1.12025	0.00474904	0.893551	NoSig	-0.162379
C1LER1	Putative GDP-mannose pyrophosphorylase B isoform 2 OS=Schistosoma japonicum PE=2 SV=1 - [C1LER1_SCHJA]	28.57	10	1.032	1.015	0.972	0.997	1.004	0.92	0.828	0.907	0.858	0.87825	0.00233746	1.14318	NoSig	0.193056
C1LER3	RNA polymerase-associated protein LEO1 OS=Schistosoma japonicum PE=2 SV=1 - [C1LER3_SCHJA]	2.01	1	1.039	1	0.957	1.014	1.0025	1.309	1.04	1.168	1.142	1.16475	0.0310052	0.8607	NoSig	-0.216418
C1LES2	Uncharacterized protein OS=Schistosoma japonicum PE=2 SV=1 - [C1LES2_SCHJA]	9.15	5	1.054	1.055	0.954	0.949	1.003	0.939	0.913	0.971	0.905	0.932	0.0768248	1.07618	NoSig	0.10592
C1LES4	Ribosome biogenesis regulatory protein homolog OS=Schistosoma japonicum PE=2 SV=1 - [C1LES4_SCHJA]	15.05	2	0.956	0.972	1.057	1.016	1.00025	0.924	0.886	0.873	0.993	0.919	0.0610887	1.08841	NoSig	0.122224
C1LET2	Putative DNA helicase INO80 OS=Schistosoma japonicum PE=2 SV=1 - [C1LET2_SCHJA]	3.02	1	1.028	1.056	0.972	0.95	1.0015	0.918	0.903	0.911	0.869	0.90025	0.00935103	1.11247	NoSig	0.153765
C1LET5	Putative RNA-binding protein Raly OS=Schistosoma japonicum PE=2 SV=1 - [C1LET5_SCHJA]	3.45	2	0.929	0.97	1.047	1.028	0.9935	0.989	0.98	1.094	1.057	1.03	0.377791	0.964563	NoSig	-0.0520525
C1LET9	Annexin OS=Schistosoma japonicum PE=2 SV=1 - [C1LET9_SCHJA]	3.98	2	1.043	0.99	0.946	1.027	1.0015	0.766	0.759	0.781	0.76	0.7665	4.03e-05	1.30659	NoSig	0.385805
C1LEU2	Pleiotropic regulator 1 OS=Schistosoma japonicum PE=2 SV=1 - [C1LEU2_SCHJA]	6.33	2	0.983	0.944	1.047	1.03	1.001	1.137	1.159	1.027	1.219	1.1355	0.0270764	0.88155	NoSig	-0.181886
C1LEU3	Uncharacterized protein OS=Schistosoma japonicum PE=2 SV=1 - [C1LEU3_SCHJA]	9.5	2	1.153	0.98	0.955	0.978	1.0165	1.002	0.919	0.975	0.927	0.95575	0.270534	1.06356	NoSig	0.088905
C1LEU5	Coiled-coil domain-containing protein 13 OS=Schistosoma japonicum PE=2 SV=1 - [C1LEU5_SCHJA]	1.39	1	0.928	0.897	1.045	1.034	0.976	0.907	0.872	0.942	0.904	0.90625	0.131991	1.07697	NoSig	0.106972
C1LEU6	Glutathione dehydrogenase OS=Schistosoma japonicum PE=2 SV=1 - [C1LEU6_SCHJA]	31.15	8	1.011	1.009	1.017	0.977	1.0035	0.783	0.714	0.749	0.737	0.74575	5.05e-06	1.34563	NoSig	0.428277
C1LEU7	Density-regulated protein OS=Schistosoma japonicum GN=DRP PE=2 SV=1 - [C1LEU7_SCHJA]	16.67	3	0.936	0.986	1.071	0.994	0.99675	0.817	0.746	0.824	0.775	0.7905	0.000834597	1.26091	NoSig	0.334466
C1LEV4	Putative Proline synthetase co-transcribed bacterial homolog protein OS=Schistosoma japonicum PE=2 SV=1 - [C1LEV4_SCHJA]	12.25	3	0.953	1.024	0.994	1.015	0.9965	0.705	0.716	0.689	0.688	0.6995	2.45e-06	1.42459	NoSig	0.510546
C1LEV6	Charged multivesicular body protein 3 (Chromatin-modifying protein 3) OS=Schistosoma japonicum PE=2 SV=1 - [C1LEV6_SCHJA]	44.7	8	0.99	1	1.015	1.006	1.00275	0.889	0.834	0.902	0.837	0.8655	0.000285861	1.15858	NoSig	0.212356
C1LEW0	Uncharacterized protein OS=Schistosoma japonicum PE=2 SV=1 - [C1LEW0_SCHJA]	3.4	2	0.943	1.049	1.021	0.989	1.0005	0.915	0.915	1.084	1.009	0.98075	0.68761	1.02014	NoSig	0.0287638
C1LEW3	TIM21-like protein, mitochondrial OS=Schistosoma japonicum PE=2 SV=1 - [C1LEW3_SCHJA]	8.14	2	0.967	0.967	1.047	0.956	0.98425	1.081	1.018	1.05	0.999	1.037	0.108312	0.949132	NoSig	-0.0753192
C1LEW4	Proteasome assembly chaperone 2 OS=Schistosoma japonicum PE=2 SV=1 - [C1LEW4_SCHJA]	15.47	4	0.985	1.03	1.001	0.955	0.99275	0.914	0.921	0.873	0.843	0.88775	0.0048054	1.11828	NoSig	0.161277
C1LEW6	Fragile X mental retardation protein 1 homolog OS=Schistosoma japonicum GN=FMRP PE=2 SV=1 - [C1LEW6_SCHJA]	17.08	9	0.997	1.029	0.985	1.001	1.003	1.044	1.198	1.154	1.145	1.13525	0.00791584	0.883506	NoSig	-0.178688
C1LEX0	Tyrosine--tRNA ligase OS=Schistosoma japonicum PE=2 SV=1 - [C1LEX0_SCHJA]	10.66	3	1.068	1.022	0.982	0.922	0.9985	1.108	1.118	1.098	1.245	1.14225	0.0209959	0.874152	NoSig	-0.194044
C1LEX8	TBC1 domain family member 15 OS=Schistosoma japonicum PE=2 SV=1 - [C1LEX8_SCHJA]	5.68	2	1.028	1.062	0.95	0.962	1.0005	0.769	0.778	0.772	0.758	0.76925	0.000138569	1.30062	NoSig	0.379197
C1LEY1	Uncharacterized protein OS=Schistosoma japonicum PE=2 SV=1 - [C1LEY1_SCHJA]	5.91	1	0.947	0.958	1.084	1.018	1.00175	1.245	1.26	1.325	1.21	1.26	0.000628319	0.79504	NoSig	-0.330901
C1LEY5	Translation initiation factor eIF-3 subunit P62 OS=Schistosoma japonicum GN=CGI-09 PE=2 SV=1 - [C1LEY5_SCHJA]	5.47	2	0.984	0.975	1.082	0.998	1.00975	1.07	1.13	0.974	1.068	1.0605	0.25291	0.952145	NoSig	-0.0707465
C1LEY7	Pre-mRNA-splicing factor CWC22 OS=Schistosoma japonicum PE=2 SV=1 - [C1LEY7_SCHJA]	6.75	3	0.996	1.014	1.01	0.969	0.99725	0.963	1.001	1.068	0.968	1	0.91892	0.99725	NoSig	-0.00397288
C1LEY9	Dynamin 1-like protein OS=Schistosoma japonicum GN=DNM1L PE=2 SV=1 - [C1LEY9_SCHJA]	34.98	21	1.01	1.021	0.98	0.981	0.998	0.891	0.904	0.899	0.939	0.90825	0.000882984	1.09882	NoSig	0.13595
C1LEZ4	Tegumental protein OS=Schistosoma japonicum PE=2 SV=1 - [C1LEZ4_SCHJA]	62.14	12	1.003	0.981	0.992	1.011	0.99675	0.757	0.76	0.771	0.79	0.7695	4.48e-07	1.29532	NoSig	0.37331
C1LEZ8	Immunoglobulin-binding protein 1 OS=Schistosoma japonicum PE=2 SV=1 - [C1LEZ8_SCHJA]	8.37	1	0.979	0.96	1.001	1.069	1.00225	1.106	1.105	1.105	1.054	1.0925	0.0156384	0.917391	NoSig	-0.124391
C1LEZ9	Putative TyrA protein OS=Schistosoma japonicum PE=2 SV=1 - [C1LEZ9_SCHJA]	60.75	22	1.048	1.052	0.895	1.012	1.00175	0.878	0.939	0.887	0.9	0.901	0.0415665	1.11182	NoSig	0.152923
C1LF00	Glutaminyl-peptide cyclotransferase OS=Schistosoma japonicum GN=Qpct PE=2 SV=1 - [C1LF00_SCHJA]	13.69	5	0.982	1.002	1.003	1.004	0.99775	1.015	1.036	0.956	0.912	0.97975	0.552484	1.01837	NoSig	0.0262647
C1LF03	Translation machinery-associated protein 46 OS=Schistosoma japonicum PE=2 SV=1 - [C1LF03_SCHJA]	7.89	3	1.059	0.962	0.965	0.995	0.99525	0.835	0.9	0.912	0.83	0.86925	0.00661493	1.14495	NoSig	0.195288
C1LF04	Putative vertebrate brain-enriched guanylate kinase-associated protein OS=Schistosoma japonicum PE=2 SV=1 - [C1LF04_SCHJA]	9.47	2	0.981	0.941	1.018	1.054	0.9985	0.967	0.885	0.97	0.928	0.9375	0.101732	1.06507	NoSig	0.0909437
C1LF06	PCI domain-containing protein 2 OS=Schistosoma japonicum PE=2 SV=1 - [C1LF06_SCHJA]	9.34	3	0.988	1.003	0.968	1.009	0.992	1.033	0.985	1.094	1.036	1.037	0.112249	0.956606	NoSig	-0.0640039
C1LF08	Cirhin OS=Schistosoma japonicum PE=2 SV=1 - [C1LF08_SCHJA]	1.36	1	1.08	0.887	1.081	0.964	1.003	1.061	0.97	1.053	1.15	1.0585	0.392819	0.947567	NoSig	-0.0776997
C1LF17	Uncharacterized protein OS=Schistosoma japonicum PE=2 SV=1 - [C1LF17_SCHJA]	15.11	4	1.115	0.993	0.919	0.979	1.0015	0.953	0.934	0.942	0.973	0.9505	0.272623	1.05366	NoSig	0.0754039
C1LF18	Hypotheticial protein OS=Schistosoma japonicum PE=2 SV=1 - [C1LF18_SCHJA]	9.93	1	1.049	1.056	0.963	0.938	1.0015	1.294	1.313	1.161	1.403	1.29275	0.002419	0.774705	NoSig	-0.368281
C1LF25	DNA-directed RNA polymerase subunit beta OS=Schistosoma japonicum PE=2 SV=1 - [C1LF25_SCHJA]	3.34	3	0.974	1.08	1.038	0.935	1.00675	1.004	0.925	0.999	1.075	1.00075	0.904298	1.006	NoSig	0.00862386
C1LF27	Pyrroline-5-carboxylate reductase OS=Schistosoma japonicum PE=2 SV=1 - [C1LF27_SCHJA]	11.81	2	1.018	1.003	0.978	1.001	1	1.024	0.915	0.986	0.958	0.97075	0.275082	1.03013	NoSig	0.0428283
C1LF32	Intraflagellar transport 74 homolog OS=Schistosoma japonicum GN=CMG-1 PE=2 SV=1 - [C1LF32_SCHJA]	2.07	2	0.962	0.989	1.061	0.995	1.00175	1.25	1.207	1.164	1.122	1.18575	0.00182293	0.844824	NoSig	-0.243277
C1LF34	ATP binding domain 1 family, member C OS=Schistosoma japonicum GN=Atpbd1c PE=2 SV=1 - [C1LF34_SCHJA]	11.11	1	0.871	1.149	1.093	0.887	1	1.105	1.273	0.89	1.038	1.0765	0.496543	0.928936	NoSig	-0.106348
C1LF35	Protein bicaudal D OS=Schistosoma japonicum PE=2 SV=1 - [C1LF35_SCHJA]	17.86	14	1.005	0.977	0.992	1.01	0.996	1.034	1.019	1.023	1.047	1.03075	0.0117044	0.966287	NoSig	-0.0494768
C1LF39	ADP-ribosylation factor-like 3 OS=Schistosoma japonicum GN=ARL3 PE=2 SV=1 - [C1LF39_SCHJA]	24.46	3	1.09	0.856	1.018	1.069	1.00825	0.888	0.87	1.015	0.965	0.9345	0.284645	1.07892	NoSig	0.109587
C1LF42	Mitochondrial carrier homolog 2 OS=Schistosoma japonicum PE=2 SV=1 - [C1LF42_SCHJA]	21.97	6	0.996	1.023	1.023	0.953	0.99875	0.983	1.095	0.978	0.939	0.99875	0.992724	1	NoSig	-1.60171e-16
C1LF43	Small subunit ribosomal protein S5 OS=Schistosoma japonicum PE=2 SV=1 - [C1LF43_SCHJA]	5.79	2	0.922	0.946	1.08	1.056	1.001	0.948	1.024	0.988	0.918	0.9695	0.51435	1.03249	NoSig	0.0461292
C1LF44	Protein C14orf166 homolog OS=Schistosoma japonicum PE=2 SV=1 - [C1LF44_SCHJA]	33.33	4	0.974	1.016	0.975	1.036	1.00025	1.324	1.275	1.136	1.324	1.26475	0.00135914	0.790868	NoSig	-0.338492
C1LF51	Uncharacterized protein OS=Schistosoma japonicum PE=2 SV=1 - [C1LF51_SCHJA]	6	1	0.935	0.964	1.012	1.096	1.00175	1.166	1.118	1.182	1.179	1.16125	0.00588526	0.862648	NoSig	-0.213156
C1LF53	SH3 adapter protein SPIN90 (NCK-interacting protein with SH3 domain) OS=Schistosoma japonicum PE=2 SV=1 - [C1LF53_SCHJA]	28.29	15	1.001	1.013	0.967	0.997	0.9945	0.782	0.771	0.82	0.771	0.786	8.74e-06	1.26527	NoSig	0.339442
C1LF55	Uncharacterized protein OS=Schistosoma japonicum PE=2 SV=1 - [C1LF55_SCHJA]	8.85	2	0.929	0.971	1.05	1.05	1	0.937	0.955	0.94	0.922	0.9385	0.0947377	1.06553	NoSig	0.0915713
C1LF59	ZW10 homolog, centromere/kinetochore protein OS=Schistosoma japonicum PE=2 SV=1 - [C1LF59_SCHJA]	9.27	7	0.972	1.039	0.996	0.961	0.992	1.091	1.087	1.071	1.161	1.1025	0.00594354	0.899773	NoSig	-0.152367
C1LF60	Hypotherical protein OS=Schistosoma japonicum PE=2 SV=1 - [C1LF60_SCHJA]	5.66	3	1.037	1.04	0.981	0.947	1.00125	0.976	1.022	1.033	1.084	1.02875	0.415626	0.973269	NoSig	-0.0390902
C1LF61	NEM-sensitive fusion protein 2 OS=Schistosoma japonicum GN=Nsf2 PE=2 SV=1 - [C1LF61_SCHJA]	42.93	31	0.994	1.01	1.006	1.001	1.00275	0.921	0.965	0.932	0.923	0.93525	0.00073436	1.07217	NoSig	0.100538
C1LF67	Putative eukaryotic translation initiation factor 2, subunit 3, structural gene X-linked OS=Schistosoma japonicum PE=2 SV=1 - [C1LF67_SCHJA]	37.23	14	0.995	0.989	1.01	0.988	0.9955	0.938	0.966	0.97	0.988	0.9655	0.0380377	1.03107	NoSig	0.0441451
C1LF69	Uncharacterized protein OS=Schistosoma japonicum PE=2 SV=1 - [C1LF69_SCHJA]	19.1	8	0.965	0.981	1.027	1.015	0.997	0.889	0.904	0.915	0.891	0.89975	0.000819768	1.10809	NoSig	0.148069
C1LF71	Elongation factor Tu OS=Schistosoma japonicum GN=EfTuM PE=2 SV=1 - [C1LF71_SCHJA]	51.37	17	1.017	1.027	0.961	0.989	0.9985	1.058	1.063	1.085	1.032	1.0595	0.0160348	0.942426	NoSig	-0.0855493
C1LF72	26 proteasome complex subunit DSS1 OS=Schistosoma japonicum PE=2 SV=1 - [C1LF72_SCHJA]	58.33	3	1.014	1.01	0.984	1.005	1.00325	0.931	1.003	0.904	1.077	0.97875	0.551916	1.02503	NoSig	0.0356688
C1LF75	Replication protein A 32 kDa subunit OS=Schistosoma japonicum PE=2 SV=1 - [C1LF75_SCHJA]	5.44	1	1.151	0.999	0.918	0.942	1.0025	0.858	1.007	0.848	0.824	0.88425	0.126442	1.13373	NoSig	0.181076
C1LF80	BTB/POZ domain-containing protein TNFAIP1 (Tumor necrosis factor, alpha-induced protein 1, endothelial) OS=Schistosoma japonicum PE=2 SV=1 - [C1LF80_SCHJA]	4	1	0.986	1.063	0.921	1.036	1.0015	1.019	0.882	0.967	1.053	0.98025	0.678171	1.02168	NoSig	0.0309408
C1LF82	Putative beta-arrestin OS=Schistosoma japonicum PE=2 SV=1 - [C1LF82_SCHJA]	36.28	14	1.013	0.989	1.003	0.995	1	1.03	1.008	0.994	0.995	1.00675	0.513573	0.993295	NoSig	-0.00970547
C1LF85	Nucleolar phosphoprotein p130 OS=Schistosoma japonicum PE=2 SV=1 - [C1LF85_SCHJA]	25.97	5	0.955	0.973	1.024	0.998	0.9875	0.986	1.072	0.965	0.949	0.993	0.866121	0.994461	NoSig	-0.00801297
C1LF88	Putative transcription factor OS=Schistosoma japonicum PE=2 SV=1 - [C1LF88_SCHJA]	5.56	1	0.873	1.116	1.118	0.893	1	1.16	0.966	1.056	2.092	1.3185	0.281769	0.758438	NoSig	-0.398898
C1LF90	Solute carrier family 12 member 6 OS=Schistosoma japonicum PE=2 SV=1 - [C1LF90_SCHJA]	7.35	4	0.995	0.987	1.043	0.976	1.00025	1.363	1.357	1.273	1.257	1.3125	5.77e-05	0.762095	NoSig	-0.391957
C1LF93	RAP1B, member of RAS oncogene family OS=Schistosoma japonicum GN=RAP1B PE=2 SV=1 - [C1LF93_SCHJA]	13.4	3	1.012	1.046	0.918	1.022	0.9995	1.188	1.118	1.116	1.056	1.1195	0.0216446	0.892809	NoSig	-0.163576
C1LF96	Ethanolamine kinase 1 OS=Schistosoma japonicum GN=EKI 1 PE=2 SV=1 - [C1LF96_SCHJA]	23.7	8	0.995	1.009	0.99	1.02	1.0035	0.916	0.893	0.88	0.955	0.911	0.0020512	1.10154	NoSig	0.139518
C1LF98	Lethal (2) tumorous imaginal discs OS=Schistosoma japonicum GN=tid PE=2 SV=1 - [C1LF98_SCHJA]	27.59	9	1.065	1.008	0.951	0.999	1.00575	1.048	1.053	1.04	1.079	1.055	0.0954896	0.953318	NoSig	-0.0689713
C1LFA0	U4/U6 small nuclear ribonucleoprotein Prp3 OS=Schistosoma japonicum PE=2 SV=1 - [C1LFA0_SCHJA]	16.61	3	1	1.01	1.034	1.013	1.01425	1.18	1.162	1.113	1.182	1.15925	0.000169055	0.874919	NoSig	-0.192778
C1LFA7	Hypotherical protein OS=Schistosoma japonicum PE=2 SV=1 - [C1LFA7_SCHJA]	19.69	8	0.992	1.021	1.003	0.982	0.9995	0.864	0.851	0.823	0.835	0.84325	1.39e-05	1.18529	NoSig	0.245246
C1LFB1	Coatomer subunit delta OS=Schistosoma japonicum PE=2 SV=1 - [C1LFB1_SCHJA]	50.4	20	1.025	1.041	0.98	0.986	1.008	1.04	1.113	1.08	1.057	1.0725	0.023538	0.93986	NoSig	-0.089482
C1LFC4	Glutamyl aminopeptidase OS=Schistosoma japonicum GN=EAP PE=2 SV=1 - [C1LFC4_SCHJA]	7.13	5	1.028	1.008	1.004	0.999	1.00975	0.841	0.85	0.897	0.802	0.8475	0.000225301	1.19145	NoSig	0.252713
C1LFC8	FCH domain only protein 2 OS=Schistosoma japonicum PE=2 SV=1 - [C1LFC8_SCHJA]	2.38	2	0.984	1.027	0.996	1	1.00175	1.207	1.066	1.14	1.114	1.13175	0.00555159	0.885134	NoSig	-0.176033
C1LFD3	Putative bolA-like 3 OS=Schistosoma japonicum PE=2 SV=1 - [C1LFD3_SCHJA]	6.67	1	1.052	1.003	0.975	0.971	1.00025	0.853	0.763	0.789	0.735	0.785	0.000465327	1.2742	NoSig	0.349596
C1LFD5	Uncharacterized protein OS=Schistosoma japonicum PE=2 SV=1 - [C1LFD5_SCHJA]	25.84	2	0.985	0.965	1.049	0.994	0.99825	0.994	0.997	0.915	0.997	0.97575	0.438946	1.02306	NoSig	0.0328896
C1LFD8	Putative TATA element modulatory factor OS=Schistosoma japonicum PE=2 SV=1 - [C1LFD8_SCHJA]	1.91	1	1.023	0.977	0.968	1.041	1.00225	1.074	1.004	1.072	1.184	1.0835	0.0956683	0.925012	NoSig	-0.112457
C1LFE3	Uncharacterized protein OS=Schistosoma japonicum PE=2 SV=1 - [C1LFE3_SCHJA]	46.32	4	0.985	0.993	0.919	0.992	0.97225	1.115	1.17	1.118	1.174	1.14425	0.000389168	0.849683	NoSig	-0.235003
C1LFE5	Putative X-prolyl aminopeptidase OS=Schistosoma japonicum PE=2 SV=1 - [C1LFE5_SCHJA]	9.36	4	1.023	0.984	0.96	1.058	1.00625	0.837	0.952	0.788	0.926	0.87575	0.0250607	1.14902	NoSig	0.200398
C1LFF1	Trans-activation-responsive RNA-binding protein OS=Schistosoma japonicum PE=2 SV=1 - [C1LFF1_SCHJA]	3.07	1	0.998	1.1	0.947	0.96	1.00125	1.028	1.052	0.94	1.016	1.009	0.852033	0.992319	NoSig	-0.0111239
C1LFF4	2-oxoglutarate and iron-dependent oxygenase domain containing 1 OS=Schistosoma japonicum PE=2 SV=1 - [C1LFF4_SCHJA]	4.75	2	1.02	0.958	1.015	1.014	1.00175	0.876	0.924	0.91	0.975	0.92125	0.0183492	1.08738	NoSig	0.120858
C1LFF6	Splicing factor, arginine/serine-rich 10 OS=Schistosoma japonicum PE=2 SV=1 - [C1LFF6_SCHJA]	7.1	3	1.035	1.016	0.965	0.992	1.002	0.855	0.906	0.869	0.978	0.902	0.0193919	1.11086	NoSig	0.151683
C1LFF8	Succinate-CoA ligase subunit beta OS=Schistosoma japonicum GN=Sucla2 PE=2 SV=1 - [C1LFF8_SCHJA]	44.47	17	0.975	0.972	1.024	1.036	1.00175	0.994	1.001	0.981	0.953	0.98225	0.352796	1.01985	NoSig	0.0283603
C1LFG0	ELMO domain-containing protein 2 OS=Schistosoma japonicum PE=2 SV=1 - [C1LFG0_SCHJA]	13.33	3	1.026	1.093	0.952	0.921	0.998	1.16	1.23	0.998	1.332	1.18	0.0636103	0.845763	NoSig	-0.241675
C1LFG2	Mitochondrial import inner membrane translocase subunit TIM44 OS=Schistosoma japonicum PE=2 SV=1 - [C1LFG2_SCHJA]	21.34	7	1.035	0.997	0.986	1.006	1.006	1.025	0.999	0.953	0.995	0.993	0.502578	1.01309	NoSig	0.0187647
C1LFG5	NADH:ubiquinone reductase 42kD subunit precurs OS=Schistosoma japonicum GN=ND42 PE=2 SV=1 - [C1LFG5_SCHJA]	33.25	13	0.965	0.962	1.033	1.03	0.9975	1.008	1.003	1.01	0.981	1.0005	0.899264	0.997001	NoSig	-0.00433242
C1LFG9	Glypican-4 OS=Schistosoma japonicum GN=Xgly4 PE=2 SV=1 - [C1LFG9_SCHJA]	3.35	2	1.002	0.871	1.187	0.899	0.98975	1.031	1.179	1.001	1.117	1.082	0.305786	0.914741	NoSig	-0.128564
C1LFH4	Pyruvate dehydrogenase E1 component subunit alpha OS=Schistosoma japonicum GN=pdha1-A-prov PE=2 SV=1 - [C1LFH4_SCHJA]	47.45	16	1.001	1.016	1.006	0.997	1.005	1.073	1.084	1.104	1.045	1.0765	0.00139572	0.933581	NoSig	-0.0991528
C1LFI2	Uncharacterized protein OS=Schistosoma japonicum PE=2 SV=1 - [C1LFI2_SCHJA]	35	7	0.956	1.011	1.017	1.02	1.001	0.71	0.701	0.742	0.721	0.7185	3.59e-06	1.39318	NoSig	0.478382
C1LFI8	Ezrin-radixin-moesin-binding phosphoprotein 50 OS=Schistosoma japonicum GN=EBP50 PE=2 SV=1 - [C1LFI8_SCHJA]	9.81	2	1.038	0.948	1.031	0.991	1.002	0.896	0.881	1.032	0.916	0.93125	0.13012	1.07597	NoSig	0.105642
C1LFJ1	Elongation FacTor OS=Schistosoma japonicum GN=eft-2 PE=2 SV=1 - [C1LFJ1_SCHJA]	51.66	24	1.006	1.007	0.98	0.999	0.998	0.848	0.823	0.833	0.854	0.8395	3.18e-06	1.1888	NoSig	0.249509
C1LFJ7	Citrate synthase OS=Schistosoma japonicum GN=CS PE=2 SV=1 - [C1LFJ7_SCHJA]	52.98	21	1.009	1.002	0.985	0.997	0.99825	0.988	0.996	1.011	0.984	0.99475	0.68763	1.00352	NoSig	0.00506717
C1LFK7	Putative carbonic anhydrase II OS=Schistosoma japonicum PE=2 SV=1 - [C1LFK7_SCHJA]	29.96	6	1.039	1.018	0.974	0.998	1.00725	0.872	0.858	0.873	0.84	0.86075	9.23e-05	1.1702	NoSig	0.226756
C1LFL4	Dimethylallyltranstransferase OS=Schistosoma japonicum PE=2 SV=1 - [C1LFL4_SCHJA]	28.5	9	0.965	0.996	1.034	1.007	1.0005	0.95	0.89	0.949	0.875	0.916	0.0128366	1.09225	NoSig	0.127302
C1LFL7	PAB-dependent poly(A)-specific ribonuclease subunit 2 OS=Schistosoma japonicum PE=2 SV=1 - [C1LFL7_SCHJA]	4.86	2	1.116	0.971	0.87	1.048	1.00125	0.967	1.008	0.956	1.034	0.99125	0.862282	1.01009	NoSig	0.0144814
C1LFM0	Arsenite-resistance protein 2 homolog OS=Schistosoma japonicum PE=2 SV=1 - [C1LFM0_SCHJA]	2.74	2	0.961	1.02	1.014	1.011	1.0015	1.019	1.013	1.001	0.982	1.00375	0.904675	0.997758	NoSig	-0.00323757
C1LFM1	Stomatin-like protein 2 OS=Schistosoma japonicum PE=2 SV=1 - [C1LFM1_SCHJA]	29.95	10	1.023	0.993	0.975	0.978	0.99225	1.094	1.094	1.14	1.059	1.09675	0.00188127	0.904718	NoSig	-0.144459
C1LFM2	Phosphatidylinositol transfer protein alpha isoform OS=Schistosoma japonicum PE=2 SV=1 - [C1LFM2_SCHJA]	17.92	4	0.946	1.007	0.983	1.001	0.98425	1.013	0.857	0.856	0.797	0.88075	0.0755983	1.11751	NoSig	0.160292
C1LFM7	RNA-binding region RNP-1 (RNA recognition motif),domain-containing protein OS=Schistosoma japonicum PE=2 SV=1 - [C1LFM7_SCHJA]	25.35	8	1.015	1.053	0.93	0.958	0.989	1.086	0.974	1.026	0.979	1.01625	0.502916	0.973186	NoSig	-0.0392129
C1LFN2	Glyceraldehyde 3-phosphate dehydrogenase OS=Schistosoma japonicum GN=DDB1 PE=2 SV=1 - [C1LFN2_SCHJA]	29.22	8	1.007	1	1.013	0.989	1.00225	0.938	0.958	0.955	0.875	0.9315	0.0120962	1.07595	NoSig	0.105615
C1LFN3	Uncharacterized protein OS=Schistosoma japonicum PE=2 SV=1 - [C1LFN3_SCHJA]	3.8	1	1.061	1.025	0.972	0.95	1.002	1.275	1.294	1.265	1.505	1.33475	0.00178955	0.750702	NoSig	-0.413687
C1LFN5	Phosphomannomutase OS=Schistosoma japonicum GN=Pmm2 PE=2 SV=1 - [C1LFN5_SCHJA]	46.02	8	0.958	1.015	1.02	1.035	1.007	0.849	0.878	0.925	0.86	0.878	0.00156251	1.14692	NoSig	0.197771
C1LFN9	ATP-dependent RNA helicase DDX3X OS=Schistosoma japonicum PE=2 SV=1 - [C1LFN9_SCHJA]	30.93	15	1	1.002	0.987	0.972	0.99025	0.957	0.958	0.924	0.96	0.94975	0.0110758	1.04264	NoSig	0.060245
C1LFP3	Filamentation induced by cAMP protein Fic,domain-containing protein OS=Schistosoma japonicum PE=2 SV=1 - [C1LFP3_SCHJA]	1.05	1	0.945	0.976	1.037	1.05	1.002	1.476	1.496	1.491	1.339	1.4505	5.9e-05	0.690796	NoSig	-0.533668
C1LFP4	Putative aldehyde dehydrogenase 1B1 OS=Schistosoma japonicum PE=2 SV=1 - [C1LFP4_SCHJA]	78.82	31	1.005	1.003	0.997	0.995	1	0.816	0.821	0.835	0.798	0.8175	4.94e-07	1.22324	NoSig	0.290709
C1LFQ3	Uncharacterized protein OS=Schistosoma japonicum PE=2 SV=1 - [C1LFQ3_SCHJA]	17.74	3	0.993	1.065	0.991	0.97	1.00475	0.94	0.931	0.889	1.194	0.9885	0.83453	1.01644	NoSig	0.0235237
C1LFR1	Mitochondrial import inner membrane translocase subunit Tim23 OS=Schistosoma japonicum PE=2 SV=1 - [C1LFR1_SCHJA]	10.27	1	1.064	0.981	1.003	0.962	1.0025	1.094	1.02	1.08	0.976	1.0425	0.300244	0.961631	NoSig	-0.0564451
C1LFR3	WW domain-binding protein 11 OS=Schistosoma japonicum GN=WBP-11 PE=2 SV=1 - [C1LFR3_SCHJA]	3.3	2	1.109	1.043	0.951	0.899	1.0005	1.147	1.21	1.116	1.221	1.1735	0.0174519	0.852578	NoSig	-0.230097
C1LFR6	Oxysterol-binding protein 2 OS=Schistosoma japonicum GN=ORP-4 PE=2 SV=1 - [C1LFR6_SCHJA]	1.16	1	1.024	0.873	1.035	1.08	1.003	0.994	1.005	1.011	0.949	0.98975	0.791833	1.01339	NoSig	0.0191855
C1LFS2	Uncharacterized protein OS=Schistosoma japonicum PE=2 SV=1 - [C1LFS2_SCHJA]	9.05	1	1.076	0.941	1.044	0.95	1.00275	1.047	1.161	1.119	1.168	1.12375	0.0320662	0.892325	NoSig	-0.164359
C1LFS4	Coiled-coil domain-containing protein 44 OS=Schistosoma japonicum PE=2 SV=1 - [C1LFS4_SCHJA]	18.9	4	1.054	1.078	0.991	1.006	1.03225	0.893	0.996	0.928	1.009	0.9565	0.0694913	1.07919	NoSig	0.109956
C1LFS9	Hypotheticial protein OS=Schistosoma japonicum PE=2 SV=1 - [C1LFS9_SCHJA]	6.02	1	0.941	0.954	1.071	1.041	1.00175	0.909	0.91	0.916	0.844	0.89475	0.0253694	1.11959	NoSig	0.162966
C1LFT5	Ufm1-conjugating enzyme 1 OS=Schistosoma japonicum PE=2 SV=1 - [C1LFT5_SCHJA]	47.83	4	0.962	1.004	1.044	1.004	1.0035	0.904	0.846	0.848	0.828	0.8565	0.000785438	1.17163	NoSig	0.228515
C1LFU1	Mannose-6-phosphate isomerase OS=Schistosoma japonicum GN=Mpi PE=2 SV=1 - [C1LFU1_SCHJA]	28.02	11	0.972	1.019	1.01	1.007	1.002	0.84	0.879	0.806	0.805	0.8325	0.000156348	1.2036	NoSig	0.26736
C1LFU3	Replication factor C OS=Schistosoma japonicum GN=rfc5-prov PE=2 SV=1 - [C1LFU3_SCHJA]	8.26	2	0.966	1.032	0.973	1.035	1.0015	0.966	0.928	0.967	0.885	0.9365	0.0522837	1.06941	NoSig	0.0968115
C1LFV1	ATP-dependent (S)-NAD(P)H-hydrate dehydratase OS=Schistosoma japonicum GN=eif3s8 PE=2 SV=1 - [C1LFV1_SCHJA]	30.41	6	1.012	1.039	0.988	0.984	1.00575	0.797	0.823	0.805	0.859	0.821	6.53e-05	1.22503	NoSig	0.292818
C1LFW6	Molybdenum cofactor synthesis protein 2 large subunit OS=Schistosoma japonicum PE=2 SV=1 - [C1LFW6_SCHJA]	8.54	1	0.899	0.901	1.09	1.117	1.00175	1.12	1.042	1.116	0.973	1.06275	0.409799	0.942602	NoSig	-0.0852797
C1LFW7	Serine/threonine kinase 25 OS=Schistosoma japonicum GN=STK25 PE=2 SV=1 - [C1LFW7_SCHJA]	15.98	8	0.987	0.983	1.035	0.997	1.0005	0.894	0.952	0.939	0.949	0.9335	0.00928674	1.07177	NoSig	0.0999992
C1LFX0	RIO kinase 1 OS=Schistosoma japonicum PE=2 SV=1 - [C1LFX0_SCHJA]	11.52	3	0.972	0.948	1.052	1.052	1.006	0.871	0.945	0.9	0.912	0.907	0.0190539	1.10915	NoSig	0.149456
C1LFX1	Heterogeneous nuclear ribonucleoprotein L OS=Schistosoma japonicum GN=hnRNP-L PE=2 SV=1 - [C1LFX1_SCHJA]	30.28	10	1.044	1.006	0.987	0.993	1.0075	1.056	1.09	1.093	1.069	1.077	0.00439703	0.935469	NoSig	-0.0962384
C1LFX5	Proteasome subunit alpha type OS=Schistosoma japonicum PE=2 SV=1 - [C1LFX5_SCHJA]	44.7	11	0.999	1.015	0.974	0.989	0.99425	0.997	1.027	1.01	0.986	1.005	0.418633	0.989303	NoSig	-0.0155149
C1LFX7	Protein kinase OS=Schistosoma japonicum GN=Prkar2a PE=2 SV=1 - [C1LFX7_SCHJA]	28.85	10	1.065	1.032	0.944	0.965	1.0015	0.913	0.882	0.816	0.844	0.86375	0.00803964	1.15948	NoSig	0.213477
C1LFX8	Uncharacterized protein OS=Schistosoma japonicum PE=2 SV=1 - [C1LFX8_SCHJA]	8.64	1	1.02	0.996	0.961	1.031	1.002	0.896	0.891	0.932	0.861	0.895	0.00235157	1.11955	NoSig	0.162923
C1LFY3	Isocitrate dehydrogenase (NAD+) OS=Schistosoma japonicum PE=2 SV=1 - [C1LFY3_SCHJA]	41.87	11	1.036	0.979	1	0.995	1.0025	1.118	1.122	1.123	1.159	1.1305	0.000164742	0.886776	NoSig	-0.173359
C1LFZ1	Glutamine rich 2 OS=Schistosoma japonicum PE=2 SV=1 - [C1LFZ1_SCHJA]	1.76	1	0.946	1.005	1.135	0.92	1.0015	1.575	1.23	1.259	1.303	1.34175	0.0102613	0.746413	NoSig	-0.421953
C1LFZ3	Phospho-ethanolamine N-methyltransferase,domain-containing protein OS=Schistosoma japonicum PE=2 SV=1 - [C1LFZ3_SCHJA]	6.83	1	1.019	1.08	0.972	0.933	1.001	1.071	0.952	1.018	0.996	1.00925	0.85513	0.991826	NoSig	-0.0118416
C1LFZ6	Serine hydroxymethyltransferase OS=Schistosoma japonicum GN=shmt1-prov PE=2 SV=1 - [C1LFZ6_SCHJA]	26.55	12	1.005	0.996	1.02	0.993	1.0035	0.838	0.835	0.812	0.835	0.83	9.55e-07	1.20904	NoSig	0.273857
C1LFZ7	GS1-like protein OS=Schistosoma japonicum GN=Gs1l PE=2 SV=1 - [C1LFZ7_SCHJA]	30.25	5	0.986	0.979	1.086	0.967	1.0045	0.86	1.03	0.937	1.073	0.975	0.614682	1.03026	NoSig	0.0430034
C1LFZ8	Arginine kinase OS=Schistosoma japonicum PE=2 SV=1 - [C1LFZ8_SCHJA]	80.31	57	0.979	0.998	1.018	1.009	1.001	0.913	0.927	0.927	0.925	0.923	0.000126549	1.08451	NoSig	0.117039
C1LG08	One cut domain family member OS=Schistosoma japonicum GN=onecut1 PE=2 SV=1 - [C1LG08_SCHJA]	1.05	1	1.097	0.933	0.954	1.028	1.003	1.442	1.316	1.429	1.351	1.3845	0.000213201	0.724449	NoSig	-0.465043
C1LG09	Splicing factor 3B subunit 2 OS=Schistosoma japonicum PE=2 SV=1 - [C1LG09_SCHJA]	9.4	5	0.968	0.96	1.041	1.02	0.99725	1.274	1.255	1.352	1.237	1.2795	0.000121057	0.779406	NoSig	-0.359553
C1LG13	Mitochondrial 28S ribosomal protein S10 OS=Schistosoma japonicum PE=2 SV=1 - [C1LG13_SCHJA]	3.51	1	1.049	0.942	0.982	1.037	1.0025	0.718	0.746	0.715	0.728	0.72675	3.95e-05	1.37943	NoSig	0.464071
C1LG17	DnaJ (Hsp40) homolog, subfamily B, member 9 OS=Schistosoma japonicum GN=Dnajb9 PE=2 SV=1 - [C1LG17_SCHJA]	23.56	5	0.978	0.947	1.03	1.045	1	1.297	1.28	1.285	1.323	1.29625	2e-05	0.771456	NoSig	-0.374344
C1LG20	rRNA 2'-O-methyltransferase fibrillarin OS=Schistosoma japonicum PE=2 SV=1 - [C1LG20_SCHJA]	37.76	9	1.011	0.983	1.032	0.97	0.999	1.305	1.259	1.303	1.289	1.289	3.03e-06	0.775019	NoSig	-0.367696
C1LG22	Coenzyme Q6 homolog, monooxygenase OS=Schistosoma japonicum GN=COQ6 PE=2 SV=1 - [C1LG22_SCHJA]	14.93	4	1.005	1.156	0.961	1.027	1.03725	0.861	0.764	0.881	0.896	0.8505	0.0108843	1.21958	NoSig	0.286381
C1LG30	Regulator of nonsense transcripts 1 OS=Schistosoma japonicum PE=2 SV=1 - [C1LG30_SCHJA]	8.34	5	1.028	1.037	0.921	0.992	0.9945	1.041	1.033	1.032	1.002	1.027	0.281872	0.968354	NoSig	-0.0463929
C1LG41	Protein FAM82B OS=Schistosoma japonicum PE=2 SV=1 - [C1LG41_SCHJA]	52.59	12	0.955	0.978	1.074	1.039	1.0115	0.794	0.761	0.788	0.756	0.77475	0.000183128	1.30558	NoSig	0.384694
C1LG43	Nuclear pore glycoprotein p62 OS=Schistosoma japonicum PE=2 SV=1 - [C1LG43_SCHJA]	4.73	2	1.066	0.967	0.96	1.027	1.005	0.913	1.061	1.002	0.985	0.99025	0.720279	1.0149	NoSig	0.0213308
C1LG44	Protein DGCR8 (DiGeorge syndrome critical region 8) OS=Schistosoma japonicum PE=2 SV=1 - [C1LG44_SCHJA]	4.61	1	1.075	0.919	1.07	0.948	1.003	1.348	1.447	1.242	1.41	1.36175	0.00101726	0.736552	NoSig	-0.44114
C1LG48	SNF1A/AMP-activated protein kinase OS=Schistosoma japonicum GN=SNF1A PE=2 SV=1 - [C1LG48_SCHJA]	24.58	13	1.038	0.988	0.951	0.998	0.99375	0.998	1.007	1.053	1.017	1.01875	0.287651	0.97546	NoSig	-0.0358452
C1LG49	Scaffold attachment factor B OS=Schistosoma japonicum PE=2 SV=1 - [C1LG49_SCHJA]	5.41	4	1.007	1.026	0.965	1.008	1.0015	1.236	1.239	1.255	1.28	1.2525	5.22e-06	0.799601	NoSig	-0.322648
C1LG54	Exocyst complex component 4 OS=Schistosoma japonicum GN=Exoc4 PE=2 SV=1 - [C1LG54_SCHJA]	5.8	1	1.147	1.051	0.825	0.987	1.0025	0.931	0.997	0.9	0.947	0.94375	0.43847	1.06225	NoSig	0.0871256
C1LG55	Tyrosine-protein kinase CSK OS=Schistosoma japonicum PE=2 SV=1 - [C1LG55_SCHJA]	1.56	1	1.057	1.044	0.89	1.018	1.00225	1.075	1.009	1.137	1.061	1.0705	0.190705	0.936245	NoSig	-0.0950424
C1LG61	Uncharacterized protein OS=Schistosoma japonicum PE=2 SV=1 - [C1LG61_SCHJA]	1.56	1	1.066	0.91	0.93	1.106	1.003	1.115	1.153	1.077	1.198	1.13575	0.0526902	0.883117	NoSig	-0.179324
C1LG62	1-pyrroline-5-carboxylate dehydrogenase OS=Schistosoma japonicum PE=2 SV=1 - [C1LG62_SCHJA]	21.33	9	0.947	0.992	1.014	1.051	1.001	1.028	1.015	1.064	1.04	1.03675	0.18876	0.965517	NoSig	-0.0506261
C1LG65	Leucine zipper-EF-hand-containing transmembrane protein 1, mitochondrial OS=Schistosoma japonicum PE=2 SV=1 - [C1LG65_SCHJA]	39.52	25	0.99	1.001	1.013	1.005	1.00225	0.967	0.986	0.977	0.955	0.97125	0.00901779	1.03192	NoSig	0.0453278
C1LG69	Sorting nexin-18 OS=Schistosoma japonicum PE=2 SV=1 - [C1LG69_SCHJA]	11.7	6	1.008	0.988	1.008	1.015	1.00475	1.117	1.076	1.09	1.038	1.08025	0.00503613	0.930109	NoSig	-0.104529
C1LG70	Furin-1 OS=Schistosoma japonicum GN=PACE PE=2 SV=1 - [C1LG70_SCHJA]	8.5	6	1.004	1.018	0.99	0.978	0.9975	0.859	0.908	0.919	0.844	0.8825	0.0012259	1.13031	NoSig	0.176721
C1LG73	Putative raw CG12437-PB, isoform B isoform 1 OS=Schistosoma japonicum PE=2 SV=1 - [C1LG73_SCHJA]	3.5	1	1.082	1.031	0.854	1.043	1.0025	0.833	0.955	0.904	1.013	0.92625	0.276213	1.08232	NoSig	0.114129
C1LG75	ADP-ribosylation factor-binding protein GGA1 (Golgi-localized, gamma ear-containing, ARF-binding protein 1) (Gamma-adaptin-related protein 1) OS=Schistosoma japonicum PE=2 SV=1 - [C1LG75_SCHJA]	16.8	7	0.997	0.986	0.998	0.997	0.9945	0.849	0.917	0.862	0.86	0.872	0.000225786	1.14048	NoSig	0.189643
C1LG85	Pre-mRNA 3'-end-processing factor FIP1 OS=Schistosoma japonicum PE=2 SV=1 - [C1LG85_SCHJA]	6.15	1	1.057	1.001	0.986	0.964	1.002	1.504	1.223	1.199	1.223	1.28725	0.00906716	0.778404	NoSig	-0.36141
C1LG87	3'(2'), 5'-bisphosphate nucleotidase OS=Schistosoma japonicum PE=2 SV=1 - [C1LG87_SCHJA]	47.08	13	0.972	0.994	1.051	0.994	1.00275	0.758	0.776	0.798	0.72	0.763	5.11e-05	1.31422	NoSig	0.394207
C1LG90	Carboxypeptidase OS=Schistosoma japonicum PE=2 SV=1 - [C1LG90_SCHJA]	29.68	13	1.012	1.022	0.968	1.012	1.0035	0.956	0.992	0.93	0.941	0.95475	0.0349234	1.05106	NoSig	0.0718457
C1LG91	Nucleolar protein 12 OS=Schistosoma japonicum PE=2 SV=1 - [C1LG91_SCHJA]	5.84	1	0.965	0.988	1.078	0.977	1.002	1.064	1.082	1.118	1.135	1.09975	0.0181603	0.911116	NoSig	-0.134293
C1LG98	Thyroid hormone receptor interactor 10 OS=Schistosoma japonicum GN=TRIP10 PE=2 SV=1 - [C1LG98_SCHJA]	26.88	16	0.966	0.994	1.02	1.021	1.00025	1.001	0.962	1.016	0.989	0.992	0.658816	1.00832	NoSig	0.0119486
C1LGA3	Uncharacterized protein OS=Schistosoma japonicum PE=2 SV=1 - [C1LGA3_SCHJA]	8.08	1	1.113	1.154	0.852	0.885	1.001	1.048	1.068	1.038	1.049	1.05075	0.544969	0.952653	NoSig	-0.0699775
C1LGB0	Heterogeneous nuclear ribonucleoprotein L OS=Schistosoma japonicum GN=hnRNP-L PE=2 SV=1 - [C1LGB0_SCHJA]	11.58	5	0.976	1.016	0.964	1.044	1	0.778	0.8	0.747	0.712	0.75925	9.9e-05	1.31709	NoSig	0.397353
C1LGC2	Calpain-B OS=Schistosoma japonicum GN=CalpB PE=2 SV=1 - [C1LGC2_SCHJA]	35.38	19	1.012	0.999	1.005	0.995	1.00275	0.901	0.92	0.89	0.88	0.89775	3.16e-05	1.11696	NoSig	0.159576
C1LGC4	Lamin B receptor OS=Schistosoma japonicum GN=Lbr PE=2 SV=1 - [C1LGC4_SCHJA]	13.76	7	0.978	1.023	0.987	1.035	1.00575	1.285	1.281	1.21	1.203	1.24475	9.59e-05	0.807994	NoSig	-0.307584
C1LGC6	Isocitrate dehydrogenase [NAD] subunit, mitochondrial OS=Schistosoma japonicum PE=2 SV=1 - [C1LGC6_SCHJA]	39.1	13	1.006	1.013	0.998	0.973	0.9975	1.052	1.061	1.082	1.067	1.0655	0.000747104	0.93618	NoSig	-0.0951418
C1LGC7	V-type proton ATPase subunit F OS=Schistosoma japonicum PE=2 SV=1 - [C1LGC7_SCHJA]	45.08	4	1.01	0.933	1.034	1.008	0.99625	0.944	0.949	0.944	0.92	0.93925	0.0473343	1.06069	NoSig	0.0849986
C1LGD4	Ubiquinol-cytochrome-c reductase complex core protein 2, mitochondrial OS=Schistosoma japonicum PE=2 SV=1 - [C1LGD4_SCHJA]	54.78	21	0.999	0.977	1.005	1.024	1.00125	1.044	1.048	1.015	1.027	1.0335	0.0438193	0.968795	NoSig	-0.0457361
C1LGD9	Hypotheticial protein OS=Schistosoma japonicum PE=2 SV=1 - [C1LGD9_SCHJA]	7.87	1	1.021	1.117	0.923	0.943	1.001	0.937	0.959	0.9	0.943	0.93475	0.199294	1.07087	NoSig	0.0987895
C1LGE2	Islet cell autoantigen 1 OS=Schistosoma japonicum PE=2 SV=1 - [C1LGE2_SCHJA]	10.53	4	1.012	1.019	0.932	0.984	0.98675	1.095	1.064	1.081	0.963	1.05075	0.125115	0.939091	NoSig	-0.0906629
C1LGE5	Uncharacterized protein OS=Schistosoma japonicum PE=2 SV=1 - [C1LGE5_SCHJA]	6.48	2	0.981	0.993	1.004	1.006	0.996	0.926	0.976	0.921	0.875	0.9245	0.0152099	1.07734	NoSig	0.107472
C1LGF1	Phosphorylase kinase, alpha 2 OS=Schistosoma japonicum GN=PHKA2 PE=2 SV=1 - [C1LGF1_SCHJA]	12.2	4	0.956	0.947	1.053	1.037	0.99825	1.09	1.042	0.995	0.948	1.01875	0.636824	0.979877	NoSig	-0.029327
C1LGF6	Ras GTPase-activating protein-binding protein 1 OS=Schistosoma japonicum PE=2 SV=1 - [C1LGF6_SCHJA]	40.32	14	1.036	1.001	0.97	1.012	1.00475	1.043	1.046	1.04	1.059	1.047	0.025431	0.959647	NoSig	-0.0594249
C1LGG6	Uncharacterized protein OS=Schistosoma japonicum PE=2 SV=1 - [C1LGG6_SCHJA]	14.61	4	1.047	1.03	0.974	0.957	1.002	0.957	0.915	0.918	0.926	0.929	0.0219985	1.07858	NoSig	0.109132
C1LGH6	Uncharacterized protein OS=Schistosoma japonicum PE=2 SV=1 - [C1LGH6_SCHJA]	4.27	1	0.98	1.023	1.033	0.97	1.0015	1.167	1.115	1.129	1.058	1.11725	0.00569987	0.896397	NoSig	-0.15779
C1LGH7	Uncharacterized protein OS=Schistosoma japonicum PE=2 SV=1 - [C1LGH7_SCHJA]	52.27	4	1.011	0.95	1.044	1.02	1.00625	0.928	0.959	0.911	0.958	0.939	0.0271368	1.07162	NoSig	0.0997917
C1LGI1	Ataxin-2, N-terminal,domain-containing protein OS=Schistosoma japonicum PE=2 SV=1 - [C1LGI1_SCHJA]	9.81	5	1	1.057	0.989	0.998	1.011	1.003	1.033	1.023	0.983	1.0105	0.977131	1.00049	NoSig	0.000713676
C1LGI9	Calbindin-32 OS=Schistosoma japonicum PE=2 SV=1 - [C1LGI9_SCHJA]	20.79	5	0.949	1.004	1	1.034	0.99675	0.85	1.022	0.848	0.921	0.91025	0.100174	1.09503	NoSig	0.130969
C1LGJ6	Katanin p60 ATPase-containing subunit A1 OS=Schistosoma japonicum GN=KATNAL1 PE=2 SV=1 - [C1LGJ6_SCHJA]	12.62	4	1.031	1.096	0.876	0.994	0.99925	0.848	1.077	0.882	1.036	0.96075	0.612317	1.04007	NoSig	0.0566846
C1LGJ9	Polypeptide N-acetylgalactosaminyltransferase OS=Schistosoma japonicum GN=pgant6 PE=2 SV=1 - [C1LGJ9_SCHJA]	14.1	7	1.007	1.003	1.005	1.003	1.0045	0.987	1.076	1.04	1.105	1.052	0.111441	0.954848	NoSig	-0.0666571
C1LGL3	1-aminocyclopropane-1-carboxylate synthase/ alanine transaminase/ transferase, transferring nitrogenous groups OS=Schistosoma japonicum GN=ALAAT2 PE=2 SV=1 - [C1LGL3_SCHJA]	19.2	8	1.007	1.002	1.024	0.994	1.00675	0.963	0.883	0.945	0.921	0.928	0.00504231	1.08486	NoSig	0.117509
C1LGL8	Uncharacterized protein OS=Schistosoma japonicum PE=2 SV=1 - [C1LGL8_SCHJA]	2.99	2	0.976	1.11	1.107	0.819	1.003	1.087	0.866	0.915	1.056	0.981	0.810511	1.02243	NoSig	0.0319966
C1LGM0	COP9 signalosome complex subunit 2 OS=Schistosoma japonicum PE=2 SV=1 - [C1LGM0_SCHJA]	27.42	11	1.005	0.993	0.99	0.981	0.99225	0.955	0.952	0.962	0.949	0.9545	0.000512582	1.03955	NoSig	0.0559585
C1LGM3	Polyadenylate-binding protein 2 OS=Schistosoma japonicum GN=PABII PE=2 SV=1 - [C1LGM3_SCHJA]	23.36	4	1.045	0.982	0.936	0.984	0.98675	1.116	1.093	1.004	1.12	1.08325	0.0334106	0.910916	NoSig	-0.13461
C1LGM4	Asparaginyl-tRNA synthetase OS=Schistosoma japonicum GN=nars-prov PE=2 SV=1 - [C1LGM4_SCHJA]	38.1	20	0.997	0.986	0.983	1.03	0.999	0.889	0.845	0.865	0.837	0.859	0.000119625	1.16298	NoSig	0.217827
C1LGM9	Granulins (Proepithelin) OS=Schistosoma japonicum GN=PEPI PE=2 SV=1 - [C1LGM9_SCHJA]	9.8	8	1.02	1.011	1.008	0.96	0.99975	1.016	1.098	1.031	1.003	1.037	0.183236	0.964079	NoSig	-0.0527766
C1LGN3	Putative NCK-associated protein 1 isoform 2 OS=Schistosoma japonicum PE=2 SV=1 - [C1LGN3_SCHJA]	14.47	15	1.025	0.989	0.964	1.008	0.9965	1.041	1.021	1.052	1.045	1.03975	0.0253474	0.958403	NoSig	-0.061295
C1LGN4	3-hydroxy-3-methylglutaryl CoA reductase OS=Schistosoma japonicum GN=hmg-coa-r PE=2 SV=1 - [C1LGN4_SCHJA]	2.27	1	1	1.025	0.997	0.984	1.0015	1.175	1.072	1.159	1.132	1.1345	0.00152077	0.882768	NoSig	-0.179894
C1LGN5	NADH dehydrogenase (Ubiquinone) 1 alpha subcomplex 9 OS=Schistosoma japonicum PE=2 SV=1 - [C1LGN5_SCHJA]	22.59	8	1.009	0.976	0.976	1.027	0.997	1.026	1.005	0.987	1.021	1.00975	0.446818	0.987373	NoSig	-0.0183327
C1LGN6	Aldehyde dehydrogenase OS=Schistosoma japonicum PE=2 SV=1 - [C1LGN6_SCHJA]	17.76	7	0.985	0.967	1.023	1.033	1.002	0.964	0.968	0.973	0.949	0.9635	0.059295	1.03996	NoSig	0.0565259
C1LGN8	Sterile alpha and TIR motif-containing protein 1 OS=Schistosoma japonicum PE=2 SV=1 - [C1LGN8_SCHJA]	10.87	3	1.165	1.001	0.988	0.997	1.03775	1.183	1.012	1.113	1.172	1.12	0.204331	0.926562	NoSig	-0.11004
C1LGP3	Mesoderm induction early response protein 1 (Mi-er1) OS=Schistosoma japonicum PE=2 SV=1 - [C1LGP3_SCHJA]	1.19	1	1.042	1.01	0.909	1.049	1.0025	1.322	1.367	1.236	1.237	1.2905	0.000736945	0.776831	NoSig	-0.364328
C1LGP6	Uncharacterized protein OS=Schistosoma japonicum PE=2 SV=1 - [C1LGP6_SCHJA]	3.42	2	1.027	0.986	0.987	1.008	1.002	1.068	1.034	1.218	0.978	1.0745	0.215534	0.932527	NoSig	-0.100783
C1LGQ4	Proteasome 26S subunit subunit 4 ATPase OS=Schistosoma japonicum GN=Pros26.4 PE=2 SV=1 - [C1LGQ4_SCHJA]	52.06	17	0.982	1.011	1.011	0.975	0.99475	1.091	1.083	1.047	1.056	1.06925	0.00198758	0.930325	NoSig	-0.104193
C1LGR1	AP complex subunit beta OS=Schistosoma japonicum PE=2 SV=1 - [C1LGR1_SCHJA]	45.12	34	0.986	1.004	0.982	0.999	0.99275	0.97	0.955	0.977	0.977	0.96975	0.0198548	1.02372	NoSig	0.0338176
C1LGR3	Zinc finger MYND domain-containing protein 12 OS=Schistosoma japonicum PE=2 SV=1 - [C1LGR3_SCHJA]	1.5	1	1.015	0.915	1.068	0.998	0.999	1.45	1.44	1.416	1.406	1.428	1.34e-05	0.69958	NoSig	-0.515439
C1LGR7	Uncharacterized protein OS=Schistosoma japonicum PE=2 SV=1 - [C1LGR7_SCHJA]	10.26	1	0.957	1.006	1.001	1.043	1.00175	1.153	1.255	1.258	1.155	1.20525	0.00104209	0.831155	NoSig	-0.26681
C1LGS2	Flotillin 2 OS=Schistosoma japonicum GN=Flo-2 PE=2 SV=1 - [C1LGS2_SCHJA]	13.7	5	1.015	1.013	0.943	1.011	0.9955	1.118	1.085	1.122	1.083	1.102	0.00200786	0.903358	NoSig	-0.146631
C1LGS3	Histone deacetylase complex subunit SAP18 OS=Schistosoma japonicum GN=dSAP18 PE=2 SV=1 - [C1LGS3_SCHJA]	14.47	3	1.068	0.924	1.023	0.934	0.98725	1.131	1.302	1.078	1.069	1.145	0.0502132	0.862227	NoSig	-0.21386
C1LGS6	Transketolase OS=Schistosoma japonicum PE=2 SV=1 - [C1LGS6_SCHJA]	70.83	30	0.978	1.004	1.03	1.011	1.00575	1.133	1.047	1.04	1.032	1.063	0.0685697	0.946143	NoSig	-0.0798699
C1LGT0	Uncharacterized protein OS=Schistosoma japonicum PE=2 SV=1 - [C1LGT0_SCHJA]	1.94	1	1.19	0.956	0.897	0.971	1.0035	1.322	1.367	1.172	1.677	1.3845	0.0217261	0.72481	NoSig	-0.464324
C1LGT2	Glucan (1,4-alpha-), branching enzyme 1 OS=Schistosoma japonicum GN=GBE1 PE=2 SV=1 - [C1LGT2_SCHJA]	52.78	31	0.953	0.99	1.025	1.011	0.99475	1.033	1.035	1.052	1.014	1.0335	0.0683712	0.962506	NoSig	-0.0551325
C1LGT8	Hypotheticial protein OS=Schistosoma japonicum PE=2 SV=1 - [C1LGT8_SCHJA]	17.81	2	0.955	0.893	1.052	1.071	0.99275	0.952	0.9	1.045	0.903	0.95	0.452785	1.045	NoSig	0.0635029
C1LGU1	RNA-binding protein 12 OS=Schistosoma japonicum PE=2 SV=1 - [C1LGU1_SCHJA]	17.79	13	1.008	0.994	0.974	1.024	1	1.076	1.05	1.044	1.027	1.04925	0.0156684	0.953062	NoSig	-0.0693585
C1LGU2	Uncharacterized protein OS=Schistosoma japonicum PE=2 SV=1 - [C1LGU2_SCHJA]	20.87	2	1.003	1.005	0.946	1.051	1.00125	0.978	0.995	0.961	0.975	0.97725	0.330846	1.02456	NoSig	0.0350027
C1LGU5	Dynactin subunit 4 OS=Schistosoma japonicum PE=2 SV=1 - [C1LGU5_SCHJA]	18.12	9	1.019	0.966	0.958	1.019	0.9905	0.954	0.92	0.997	1.061	0.983	0.832174	1.00763	NoSig	0.0109656
C1LGV3	Uncharacterized protein OS=Schistosoma japonicum PE=2 SV=1 - [C1LGV3_SCHJA]	6.8	1	1.114	1.087	0.883	0.925	1.00225	0.799	0.702	0.671	0.67	0.7105	0.00422265	1.41063	NoSig	0.496336
C1LGV5	Uncharacterized protein OS=Schistosoma japonicum PE=2 SV=1 - [C1LGV5_SCHJA]	2.73	1	0.965	0.966	1.083	0.993	1.00175	1.063	1.458	0.869	1.598	1.247	0.203345	0.803328	NoSig	-0.315939
C1LGW2	Gamma-tubulin complex component OS=Schistosoma japonicum GN=Adam8 PE=2 SV=1 - [C1LGW2_SCHJA]	5.08	4	0.973	0.953	1.026	1.019	0.99275	0.912	0.904	0.908	0.861	0.89625	0.00415504	1.10767	NoSig	0.147529
C1LGW5	Exportin-1 OS=Schistosoma japonicum GN=Exp1 PE=2 SV=1 - [C1LGW5_SCHJA]	33.86	23	0.999	0.99	1.01	0.998	0.99925	0.927	0.896	0.921	0.894	0.9095	7.27e-05	1.09868	NoSig	0.135772
C1LGX3	Fumarate hydratase 1 OS=Schistosoma japonicum GN=Fh1 PE=2 SV=1 - [C1LGX3_SCHJA]	19.38	8	0.996	1.029	1.044	0.938	1.00175	1.357	1.352	1.386	1.422	1.37925	1.15e-05	0.726301	NoSig	-0.461361
C1LGX6	Guanine nucleotide binding protein (G protein), alpha o polypeptide OS=Schistosoma japonicum GN=G-oalpha47A PE=2 SV=1 - [C1LGX6_SCHJA]	8.22	3	0.992	0.968	1.009	1.032	1.00025	0.968	0.976	0.991	1.061	0.999	0.966699	1.00125	NoSig	0.00180405
C1LGY1	Dihydrofolate reductase OS=Schistosoma japonicum GN=DHFR PE=2 SV=1 - [C1LGY1_SCHJA]	18.33	1	1.029	1.061	0.95	0.966	1.0015	0.894	0.888	0.938	0.907	0.90675	0.0156447	1.10449	NoSig	0.143386
C1LGZ2	Uncharacterized protein OS=Schistosoma japonicum PE=2 SV=1 - [C1LGZ2_SCHJA]	18.49	5	0.964	1.002	1.009	1.019	0.9985	0.977	0.989	0.92	0.999	0.97125	0.251387	1.02806	NoSig	0.0399197
C1LGZ6	Tyrosine-protein kinase OS=Schistosoma japonicum GN=fyn-prov PE=2 SV=1 - [C1LGZ6_SCHJA]	14.87	7	0.997	1.034	0.971	1.001	1.00075	0.96	0.952	1.003	0.951	0.9665	0.103868	1.03544	NoSig	0.05024
C1LGZ7	Solute carrier family 8 (Sodium-calcium exchanger), member 2 OS=Schistosoma japonicum GN=slc8a2-prov PE=2 SV=1 - [C1LGZ7_SCHJA]	2.32	1	0.955	1.032	1.016	1.001	1.001	1.182	1.144	1.178	1.161	1.16625	0.000118483	0.858307	NoSig	-0.220435
C1LH00	Uncharacterized protein OS=Schistosoma japonicum PE=2 SV=1 - [C1LH00_SCHJA]	3.54	1	0.925	1.017	1.064	1	1.0015	0.91	0.972	0.924	0.865	0.91775	0.0601669	1.09126	NoSig	0.125989
C1LH03	Protein app1 OS=Schistosoma japonicum PE=2 SV=1 - [C1LH03_SCHJA]	11.59	5	0.978	1.016	0.994	1	0.997	0.849	0.818	0.843	0.854	0.841	9.04e-06	1.18549	NoSig	0.245488
C1LH04	Recessive suppressor of secretory defect OS=Schistosoma japonicum PE=2 SV=1 - [C1LH04_SCHJA]	25.81	15	0.989	1.014	0.986	0.985	0.9935	0.993	1.028	1.031	1.037	1.02225	0.0539271	0.971876	NoSig	-0.0411562
C1LH05	Uncharacterized protein OS=Schistosoma japonicum PE=2 SV=1 - [C1LH05_SCHJA]	11.43	1	0.919	1.126	0.991	0.966	1.0005	0.702	0.645	0.724	0.673	0.686	0.000591819	1.45845	NoSig	0.544441
C1LH11	Hypotherical protein OS=Schistosoma japonicum PE=2 SV=1 - [C1LH11_SCHJA]	2.55	1	1.017	1.057	0.956	0.975	1.00125	1.092	1.127	1.072	1.063	1.0885	0.0176092	0.919844	NoSig	-0.120539
C1LH12	Transportin-2 OS=Schistosoma japonicum PE=2 SV=1 - [C1LH12_SCHJA]	12.64	7	1	1.007	1.068	0.956	1.00775	1.04	1.024	1.111	1.088	1.06575	0.107168	0.945578	NoSig	-0.0807313
C1LH13	Vacuolar protein sorting-associated protein 26B OS=Schistosoma japonicum PE=2 SV=1 - [C1LH13_SCHJA]	8.31	3	1.125	0.982	1.026	0.877	1.0025	1.208	1.105	1.16	1.09	1.14075	0.054719	0.878808	NoSig	-0.18638
C1LH15	Zinc finger, C2H2-type domain-containing protein OS=Schistosoma japonicum PE=2 SV=1 - [C1LH15_SCHJA]	20.75	4	1.009	1.039	0.953	1.025	1.0065	0.85	0.832	0.883	0.827	0.848	0.000426505	1.18691	NoSig	0.247211
C1LH16	NAD-dependent deacetylase sirtuin-2 OS=Schistosoma japonicum PE=2 SV=1 - [C1LH16_SCHJA]	22.78	6	0.968	0.964	1.014	1.044	0.9975	0.858	0.897	0.912	0.864	0.88275	0.00252093	1.12999	NoSig	0.176312
C1LH18	Cullin 3 OS=Schistosoma japonicum GN=CUL3 PE=2 SV=1 - [C1LH18_SCHJA]	14.83	10	1.028	1.035	0.995	0.96	1.0045	0.96	0.934	0.998	0.933	0.95625	0.0809744	1.05046	NoSig	0.0710178
C1LH20	Nuclear receptor coactivator 5 OS=Schistosoma japonicum GN=NCoA-5 PE=2 SV=1 - [C1LH20_SCHJA]	7.29	4	1.09	1.01	0.882	1.029	1.00275	0.951	0.877	0.938	1.104	0.9675	0.608046	1.03643	NoSig	0.0516284
C1LH25	Cleavage and polyadenylation specific factor 6 OS=Schistosoma japonicum PE=2 SV=1 - [C1LH25_SCHJA]	5.05	2	1.043	0.957	0.98	0.975	0.98875	0.884	0.911	0.898	0.904	0.89925	0.00378358	1.09953	NoSig	0.136884
C1LH29	XTP3-transactivated gene B protein OS=Schistosoma japonicum PE=2 SV=1 - [C1LH29_SCHJA]	2.96	1	0.965	1.055	1.052	0.933	1.00125	1.12	1.325	1.165	1.656	1.3165	0.0453678	0.760539	NoSig	-0.394905
C1LH31	UBX domain-containing protein OS=Schistosoma japonicum PE=2 SV=1 - [C1LH31_SCHJA]	29.52	8	0.984	0.947	0.996	1.063	0.9975	0.834	0.891	0.874	0.84	0.85975	0.00261364	1.16022	NoSig	0.2144
C1LH38	DEAD-box ATP-dependent RNA helicase 13 OS=Schistosoma japonicum PE=2 SV=1 - [C1LH38_SCHJA]	1.7	1	0.981	0.923	1.014	1.142	1.015	0.992	0.881	0.931	0.944	0.937	0.182142	1.08324	NoSig	0.115359
C1LH43	ATP-dependent DNA helicase 2 subunit 2 OS=Schistosoma japonicum PE=2 SV=1 - [C1LH43_SCHJA]	3.28	1	1.056	1.07	1.008	0.858	0.998	0.762	0.722	0.667	0.746	0.72425	0.0020306	1.37798	NoSig	0.462552
C1LH49	Protein archease OS=Schistosoma japonicum PE=2 SV=1 - [C1LH49_SCHJA]	23.42	4	0.962	0.983	1.019	1.071	1.00875	0.734	0.643	0.703	0.696	0.694	4.75e-05	1.45353	NoSig	0.539561
C1LH59	Uncharacterized protein OS=Schistosoma japonicum PE=2 SV=1 - [C1LH59_SCHJA]	1.62	1	0.973	1.087	1.06	0.883	1.00075	1.203	1.179	1.04	1.517	1.23475	0.0792119	0.810488	NoSig	-0.303137
C1LH60	DnaJ homolog subfamily A member 3, mitochondrial (Tumorous imaginal discs protein Tid56 homolog) OS=Schistosoma japonicum PE=2 SV=1 - [C1LH60_SCHJA]	32.31	5	1.019	1.024	0.982	0.986	1.00275	1.318	1.242	1.128	1.2	1.222	0.00182573	0.820581	NoSig	-0.285282
C1LH68	SKI interacting protein OS=Schistosoma japonicum GN=skiip PE=2 SV=1 - [C1LH68_SCHJA]	8.7	3	0.977	0.959	0.923	1.145	1.001	1.632	1.315	1.216	1.364	1.38175	0.00959947	0.724444	NoSig	-0.465055
C1LH69	ClpB caseinolytic peptidase B homolog OS=Schistosoma japonicum GN=Clpb PE=2 SV=1 - [C1LH69_SCHJA]	8.38	3	0.999	1.041	1.017	0.983	1.01	0.853	0.91	0.901	0.898	0.8905	0.0005238	1.13419	NoSig	0.181668
C1LH70	Dipeptidylpeptidase 3 OS=Schistosoma japonicum GN=dpp3 PE=2 SV=1 - [C1LH70_SCHJA]	37.52	24	0.983	0.983	1.009	0.997	0.993	0.87	0.869	0.917	0.845	0.87525	0.000371985	1.13453	NoSig	0.182099
C1LH72	Mannose-1-phosphate guanyltransferase OS=Schistosoma japonicum PE=2 SV=1 - [C1LH72_SCHJA]	20.43	3	1.06	1.044	0.952	0.985	1.01025	0.829	0.809	0.83	0.817	0.82125	0.000324532	1.23014	NoSig	0.298819
C1LH75	Synembryn-A OS=Schistosoma japonicum PE=2 SV=1 - [C1LH75_SCHJA]	15.53	6	0.968	1.018	1.006	1.001	0.99825	0.917	0.884	0.946	0.914	0.91525	0.00241413	1.09069	NoSig	0.125235
C1LH78	Actin-like protein 6A OS=Schistosoma japonicum PE=2 SV=1 - [C1LH78_SCHJA]	18.09	7	0.976	0.968	1.018	1.027	0.99725	0.957	0.921	0.932	0.904	0.9285	0.00949044	1.07404	NoSig	0.103053
C1LH83	Splicing factor U2AF 65 kDa subunit OS=Schistosoma japonicum PE=2 SV=1 - [C1LH83_SCHJA]	21.81	7	1.019	1.028	1.014	0.959	1.005	0.991	0.935	1.013	0.952	0.97275	0.224603	1.03315	NoSig	0.0470545
C1LH88	Uncharacterized protein OS=Schistosoma japonicum PE=2 SV=1 - [C1LH88_SCHJA]	32.49	15	1.009	1.034	0.985	0.982	1.0025	0.966	0.957	0.958	0.897	0.9445	0.0265915	1.06141	NoSig	0.0859795
C1LH90	Eukaryotic translation initiation factor 2B, subunit 4 delta OS=Schistosoma japonicum GN=Eif2b4 PE=2 SV=1 - [C1LH90_SCHJA]	26.6	5	1.031	1.026	0.933	1.012	1.0005	1.038	1.062	1.056	1.089	1.06125	0.0539068	0.942756	NoSig	-0.0850434
C1LH91	Headcase protein OS=Schistosoma japonicum PE=2 SV=1 - [C1LH91_SCHJA]	0.65	1	0.868	0.81	1.181	1.152	1.00275	0.754	0.748	0.771	0.699	0.743	0.0361338	1.3496	NoSig	0.432528
C1LH93	Ubiquinol-cytochrome c reductase cytochrome c1 subunit OS=Schistosoma japonicum PE=2 SV=1 - [C1LH93_SCHJA]	43.39	8	1.011	0.977	0.995	1.025	1.002	1.058	1.08	1.029	0.989	1.039	0.148559	0.964389	NoSig	-0.0523131
C1LH95	3'-phosphoadenosine 5'-phosphosulfate synthase 1 OS=Schistosoma japonicum GN=Papss1 PE=2 SV=1 - [C1LH95_SCHJA]	24.76	12	0.985	1.001	1.004	1.005	0.99875	0.969	0.918	0.941	0.9	0.932	0.00510788	1.07162	NoSig	0.0997936
C1LHA5	H/ACA ribonucleoprotein complex subunit 3 OS=Schistosoma japonicum PE=2 SV=1 - [C1LHA5_SCHJA]	25	1	0.977	1.054	1.02	0.951	1.0005	1.737	1.327	1.138	1.465	1.41675	0.0174325	0.706194	NoSig	-0.501864
C1LHA6	Estradiol 17-beta-dehydrogenase 12-B OS=Schistosoma japonicum GN=zf3.3 PE=2 SV=1 - [C1LHA6_SCHJA]	15.64	4	1.022	0.995	0.972	1.047	1.009	1.042	1.01	1.093	1.02	1.04125	0.237108	0.969028	NoSig	-0.0453903
C1LHA8	Pescadillo homolog OS=Schistosoma japonicum PE=2 SV=1 - [C1LHA8_SCHJA]	10.7	6	1.044	0.996	0.955	0.98	0.99375	1.094	1.109	1.135	1.151	1.12225	0.00132867	0.885498	NoSig	-0.175439
C1LHB5	ATPase ASNA1 homolog OS=Schistosoma japonicum PE=2 SV=1 - [C1LHB5_SCHJA]	20.18	5	0.987	0.969	1.032	1.007	0.99875	0.864	0.884	0.833	0.795	0.844	0.000611743	1.18335	NoSig	0.242881
C1LHD3	T-complex protein 1 subunit gamma OS=Schistosoma japonicum PE=2 SV=1 - [C1LHD3_SCHJA]	77.3	21	1.006	1.001	0.993	1.01	1.0025	0.935	0.962	0.953	0.912	0.9405	0.00165249	1.06592	NoSig	0.0921024
C1LHD5	Microtubule interacting and transport, domain containing 1 OS=Schistosoma japonicum PE=2 SV=1 - [C1LHD5_SCHJA]	10.98	2	0.95	0.961	1.068	1.034	1.00325	0.956	0.909	0.922	1.057	0.961	0.377521	1.04396	NoSig	0.0620728
C1LHE6	39S ribosomal protein L40, mitochondrial OS=Schistosoma japonicum PE=2 SV=1 - [C1LHE6_SCHJA]	2.48	1	0.931	0.894	1.08	1.104	1.00225	1.26	1.158	1.189	1.208	1.20375	0.0119153	0.832606	NoSig	-0.264293
C1LHF9	NAP-1-related protein OS=Schistosoma japonicum GN=hNRP PE=2 SV=1 - [C1LHF9_SCHJA]	37.02	18	0.992	1.028	1.017	0.989	1.0065	0.885	0.844	0.88	0.864	0.86825	4.45e-05	1.15923	NoSig	0.213165
C1LHG8	Coiled-coil domain-containing protein 124 OS=Schistosoma japonicum PE=2 SV=1 - [C1LHG8_SCHJA]	18.72	5	0.99	1.017	0.98	1.046	1.00825	1.19	1.182	1.255	1.178	1.20125	0.0001676	0.839334	NoSig	-0.252683
C1LHH0	Cell division cycle and apoptosis regulator protein 1 OS=Schistosoma japonicum GN=CARP-1 PE=2 SV=1 - [C1LHH0_SCHJA]	41.9	44	1	1.004	0.997	1	1.00025	1.274	1.285	1.255	1.241	1.26375	1.91e-07	0.791494	NoSig	-0.33735
C1LHH2	Zinc finger, C2H2-type domain-containing protein OS=Schistosoma japonicum PE=2 SV=1 - [C1LHH2_SCHJA]	19.1	14	1.023	0.974	1.028	0.995	1.005	1.154	1.153	1.181	1.121	1.15225	0.000157748	0.872207	NoSig	-0.197258
C1LHH4	Putative Cell division protein kinase 10 (Serine/threonine-protein kinase PISSLRE) OS=Schistosoma japonicum PE=2 SV=1 - [C1LHH4_SCHJA]	18.35	8	0.95	1.022	1.016	1.027	1.00375	1.078	1.124	1.13	1.076	1.102	0.00545496	0.910844	NoSig	-0.134724
C1LHI1	Cell cycle control protein 50A (Transmembrane protein 30A) OS=Schistosoma japonicum PE=2 SV=1 - [C1LHI1_SCHJA]	3.51	1	1.026	1.136	0.8	0.972	0.9835	0.655	0.684	0.839	0.885	0.76575	0.051764	1.28436	NoSig	0.361052
C1LHJ5	Uncharacterized protein OS=Schistosoma japonicum PE=2 SV=1 - [C1LHJ5_SCHJA]	4.65	2	0.951	0.962	1.036	1.056	1.00125	1.003	0.961	0.999	0.953	0.979	0.475095	1.02273	NoSig	0.0324215
C1LHK1	Calcitonin gene-related peptide-receptor component protein (CGRP-receptor component protein) OS=Schistosoma japonicum PE=2 SV=1 - [C1LHK1_SCHJA]	10.71	1	0.996	0.938	1.016	1.06	1.0025	0.907	0.882	1.012	0.87	0.91775	0.0851294	1.09235	NoSig	0.127429
C1LHM5	Putative methyltransferase C17D4.04 OS=Schistosoma japonicum PE=2 SV=1 - [C1LHM5_SCHJA]	11.07	4	1.036	1.004	0.942	0.987	0.99225	0.854	0.826	0.882	0.937	0.87475	0.00894461	1.13432	NoSig	0.181833
C1LHM8	Protein NipSnap OS=Schistosoma japonicum PE=2 SV=1 - [C1LHM8_SCHJA]	5.26	2	0.976	0.976	1.059	0.997	1.002	0.868	0.886	0.945	0.943	0.9105	0.0166271	1.10049	NoSig	0.138152
C1LHN1	Translation initiation factor eIF-4F OS=Schistosoma japonicum PE=2 SV=1 - [C1LHN1_SCHJA]	2.5	2	1.027	0.988	1.003	0.989	1.00175	0.886	0.895	0.797	0.877	0.86375	0.00130427	1.15977	NoSig	0.213837
C1LHN7	LanC-like protein 1 OS=Schistosoma japonicum PE=2 SV=1 - [C1LHN7_SCHJA]	18.41	6	1.032	1.054	0.934	0.986	1.0015	0.826	0.698	0.821	0.758	0.77575	0.00135708	1.29101	NoSig	0.368499
C1LHP7	Sorting nexin 6 OS=Schistosoma japonicum PE=2 SV=1 - [C1LHP7_SCHJA]	5.97	1	0.969	1.004	0.998	1.037	1.002	0.984	0.854	0.966	0.918	0.9305	0.068801	1.07684	NoSig	0.106804
C1LHQ2	Dynactin subunit 2 OS=Schistosoma japonicum PE=2 SV=1 - [C1LHQ2_SCHJA]	77	23	0.981	0.995	1.018	1.019	1.00325	1.023	1.077	1.042	1.043	1.04625	0.0256034	0.958901	NoSig	-0.0605465
C1LHQ4	Glycoprotein-N-acetylgalactosamine 3-beta-galactosyltransferase 1 OS=Schistosoma japonicum PE=2 SV=1 - [C1LHQ4_SCHJA]	1.71	1	0.935	1.004	0.963	1.099	1.00025	0.928	0.948	0.937	0.89	0.92575	0.0960531	1.08048	NoSig	0.111666
C1LHQ8	YTH domain-containing protein OS=Schistosoma japonicum PE=2 SV=1 - [C1LHQ8_SCHJA]	3.04	2	1.158	0.937	0.887	1.03	1.003	1.314	1.191	1.23	1.084	1.20475	0.0381502	0.832538	NoSig	-0.264412
C1LHR2	Protein phosphatase 4 regulatory subunit 2 OS=Schistosoma japonicum PE=2 SV=1 - [C1LHR2_SCHJA]	1.25	1	1.033	1.103	1.009	0.859	1.001	1.125	0.946	0.968	1.049	1.022	0.762685	0.979452	NoSig	-0.0299532
C1LHR4	Neuroendocrine 7B2 OS=Schistosoma japonicum PE=2 SV=1 - [C1LHR4_SCHJA]	3.79	1	0.86	0.948	1.109	1.089	1.0015	1.029	1.006	1	0.907	0.9855	0.812676	1.01624	NoSig	0.0232346
C1LHR8	Prefoldin subunit 4 OS=Schistosoma japonicum GN=PFDN4 PE=2 SV=1 - [C1LHR8_SCHJA]	32.79	5	0.999	0.954	1.064	0.991	1.002	0.81	0.881	0.841	0.788	0.83	0.00129862	1.20723	NoSig	0.271699
C1LHS0	NudC domain-containing protein 3 OS=Schistosoma japonicum PE=2 SV=1 - [C1LHS0_SCHJA]	28.31	9	1.026	0.976	1.027	1.007	1.009	0.999	0.962	0.967	0.996	0.981	0.114188	1.02854	NoSig	0.0406011
C1LHT1	Cell division cycle and apoptosis regulator protein 1 OS=Schistosoma japonicum GN=CARP-1 PE=2 SV=1 - [C1LHT1_SCHJA]	21.2	21	1.026	0.999	1.008	1.009	1.0105	1.123	1.122	1.085	1.091	1.10525	0.000181415	0.914273	NoSig	-0.129303
C1LHU8	Cisplatin resistance-associated overexpressed protein OS=Schistosoma japonicum PE=2 SV=1 - [C1LHU8_SCHJA]	25.77	2	0.929	1.004	1.077	0.992	1.0005	1.259	1.284	1.258	1.219	1.255	0.000251148	0.797211	NoSig	-0.326966
C1LHV7	Uncharacterized protein OS=Schistosoma japonicum PE=2 SV=1 - [C1LHV7_SCHJA]	14.66	3	1.037	0.964	1.04	0.969	1.0025	1.09	1.105	1.069	1.196	1.115	0.0177694	0.899103	NoSig	-0.153441
C1LHX1	Putative hsp70-interacting protein OS=Schistosoma japonicum PE=2 SV=1 - [C1LHX1_SCHJA]	28.94	8	1.032	1.019	0.961	1.001	1.00325	0.931	0.897	0.936	0.93	0.9235	0.00429269	1.08636	NoSig	0.119497
C1LHY1	TAR DNA-binding protein 43 OS=Schistosoma japonicum PE=2 SV=1 - [C1LHY1_SCHJA]	10.76	2	1.012	1.011	0.954	1.042	1.00475	0.793	0.822	0.914	0.771	0.825	0.00259216	1.21788	NoSig	0.284371
C1LHY5	Syntaxin-binding protein 1 OS=Schistosoma japonicum PE=2 SV=1 - [C1LHY5_SCHJA]	40.51	20	1.019	1.02	0.974	0.994	1.00175	1.073	1.076	1.069	1.083	1.07525	0.000709618	0.931644	NoSig	-0.10215
C1LHZ8	Uncharacterized protein OS=Schistosoma japonicum PE=2 SV=1 - [C1LHZ8_SCHJA]	44.62	10	1.026	0.979	0.99	0.989	0.996	1.145	1.18	1.151	1.159	1.15875	1.42e-05	0.859547	NoSig	-0.218352
C1LI08	Hypotheticial protein OS=Schistosoma japonicum PE=2 SV=1 - [C1LI08_SCHJA]	14.58	1	1.233	0.929	0.926	0.92	1.002	0.853	1.082	0.887	1.245	1.01675	0.907223	0.985493	NoSig	-0.0210825
C1LI15	Palmitoyltransferase OS=Schistosoma japonicum PE=2 SV=1 - [C1LI15_SCHJA]	4.31	1	1.041	0.921	1.041	1.008	1.00275	1.077	1.212	1.229	1.172	1.1725	0.00847385	0.855224	NoSig	-0.225626
C1LI26	Protein CHMP7 OS=Schistosoma japonicum PE=2 SV=1 - [C1LI26_SCHJA]	7.08	2	0.969	1.054	0.987	0.988	0.9995	1.321	1.297	1.372	1.279	1.31725	2.54e-05	0.758778	NoSig	-0.398251
C1LI28	Peptidyl-prolyl cis-trans isomerase OS=Schistosoma japonicum GN=Cypl PE=2 SV=1 - [C1LI28_SCHJA]	17.68	2	1.064	0.957	0.997	0.99	1.002	0.867	0.884	0.886	0.9	0.88425	0.00233468	1.13316	NoSig	0.180356
C1LI32	Endoplasmic reticulum-Golgi intermediate compartment protein 3 OS=Schistosoma japonicum PE=2 SV=1 - [C1LI32_SCHJA]	6.33	2	1.063	1.097	0.955	0.888	1.00075	1.162	1.098	1.19	1.194	1.161	0.0234288	0.861972	NoSig	-0.214286
C1LI56	Protein BUD31 homolog OS=Schistosoma japonicum PE=2 SV=1 - [C1LI56_SCHJA]	32.64	4	0.919	1.013	1.044	1.024	1	0.9	0.929	0.925	0.902	0.914	0.0241377	1.09409	NoSig	0.129734
C1LI59	Transmembrane emp24 domain-containing protein 10 OS=Schistosoma japonicum PE=2 SV=1 - [C1LI59_SCHJA]	28.64	7	0.992	0.971	1.053	0.949	0.99125	1.373	1.452	1.356	1.304	1.37125	5.64e-05	0.722881	NoSig	-0.468171
C1LI61	Uncharacterized protein OS=Schistosoma japonicum GN=Ero1l PE=2 SV=1 - [C1LI61_SCHJA]	32.07	14	0.975	0.977	1.033	1.023	1.002	1.028	1.017	1.006	1.019	1.0175	0.367981	0.984767	NoSig	-0.0221463
C1LI70	Putative Mitochondrial processing peptidase beta subunit, mitochondrial OS=Schistosoma japonicum PE=2 SV=1 - [C1LI70_SCHJA]	50.84	17	0.979	1.007	1.018	1.009	1.00325	0.991	1.015	0.986	1.053	1.01125	0.670462	0.992089	NoSig	-0.0114585
C1LI78	Stringent starvation protein A OS=Schistosoma japonicum PE=2 SV=1 - [C1LI78_SCHJA]	56.85	12	0.995	1.047	0.974	0.984	1	0.804	0.786	0.797	0.807	0.7985	2.12e-05	1.25235	NoSig	0.324636
C1LI81	Transmembrane 9 superfamily member OS=Schistosoma japonicum PE=2 SV=1 - [C1LI81_SCHJA]	16.06	10	1.021	0.999	1.019	0.975	1.0035	1.173	1.237	1.177	1.134	1.18025	0.000301333	0.850244	NoSig	-0.234052
C1LI84	RNA-binding protein 1 OS=Schistosoma japonicum PE=2 SV=1 - [C1LI84_SCHJA]	61.11	6	0.967	0.959	1.023	1.014	0.99075	1.238	1.319	1.212	1.228	1.24925	0.000110409	0.793076	NoSig	-0.334469
C1LI91	GTP-binding-protein OS=Schistosoma japonicum GN=Gbp PE=2 SV=1 - [C1LI91_SCHJA]	24.31	2	0.996	1.051	0.994	0.958	0.99975	1.076	1.169	1.174	1.265	1.171	0.00744812	0.853757	NoSig	-0.228102
C1LI94	Carbonic anhydrase 5B, mitochondrial OS=Schistosoma japonicum GN=CA-VB PE=2 SV=1 - [C1LI94_SCHJA]	9.91	2	1.049	1.024	0.805	1	0.9695	1.083	0.863	0.992	1.003	0.98525	0.832778	0.984014	NoSig	-0.0232489
C1LIA1	High mobility group protein DSP1 OS=Schistosoma japonicum PE=2 SV=1 - [C1LIA1_SCHJA]	22.12	7	0.972	0.986	1.017	1.029	1.001	0.873	0.927	0.891	0.923	0.9035	0.00187256	1.10791	NoSig	0.147845
C1LIA3	Dihydrolipoyl dehydrogenase OS=Schistosoma japonicum GN=dldh PE=2 SV=1 - [C1LIA3_SCHJA]	42.05	17	0.973	1.026	1.012	0.984	0.99875	0.961	0.951	0.955	0.917	0.946	0.0160448	1.05576	NoSig	0.0782834
C1LIA6	Coatomer subunit epsilon OS=Schistosoma japonicum PE=2 SV=1 - [C1LIA6_SCHJA]	38.18	11	1.006	0.96	0.988	1.013	0.99175	0.913	0.889	0.924	0.893	0.90475	0.000892729	1.09616	NoSig	0.132457
C1LIB4	ATPase, F0 complex, subunit F6, mitochondrial,domain-containing protein OS=Schistosoma japonicum PE=2 SV=1 - [C1LIB4_SCHJA]	51.82	4	1.005	0.982	1.013	0.998	0.9995	1.052	1.05	1.069	1.027	1.0495	0.00353638	0.952358	NoSig	-0.0704237
C1LIB8	Protein FAM62B OS=Schistosoma japonicum GN=Chr2Syt PE=2 SV=1 - [C1LIB8_SCHJA]	31.74	17	1.052	0.987	0.964	0.973	0.994	0.966	1.014	1.008	1.088	1.019	0.471053	0.975466	NoSig	-0.0358363
C1LIC2	Uncharacterized protein OS=Schistosoma japonicum PE=2 SV=1 - [C1LIC2_SCHJA]	21.05	3	0.952	1.056	1.013	0.984	1.00125	1.254	1.205	1.262	1.208	1.23225	0.000129245	0.812538	NoSig	-0.299493
C1LIE3	Thioredoxin-like 2 OS=Schistosoma japonicum GN=Txnl2 PE=2 SV=1 - [C1LIE3_SCHJA]	53.49	10	0.968	0.979	1.013	0.98	0.985	0.837	0.939	0.931	1.017	0.931	0.205915	1.058	NoSig	0.0813426
C1LIE7	Pyruvate dehydrogenase E1 component, beta subunit OS=Schistosoma japonicum PE=2 SV=1 - [C1LIE7_SCHJA]	33.8	8	1.021	1.013	0.985	0.981	1	1.101	1.068	1.04	1.027	1.059	0.0225272	0.944287	NoSig	-0.0827026
C1LIE9	Protein arginine methyltransferase 1 OS=Schistosoma japonicum GN=xPRMT1 PE=2 SV=1 - [C1LIE9_SCHJA]	39.72	11	1.002	0.969	0.993	1.032	0.999	0.84	0.886	0.821	0.784	0.83275	0.00054725	1.19964	NoSig	0.262601
C1LIF1	Peptidyl--hydroxyglycine--amidating lyase OS=Schistosoma japonicum GN=Pal PE=2 SV=1 - [C1LIF1_SCHJA]	15.68	5	1.014	0.985	0.979	0.996	0.9935	1.058	0.983	0.974	0.95	0.99125	0.925949	1.00227	NoSig	0.00327101
C1LIG3	Ring-box 1 OS=Schistosoma japonicum GN=Roc1a PE=2 SV=1 - [C1LIG3_SCHJA]	12.96	2	0.983	0.99	1.023	1.011	1.00175	1.058	1.013	1.032	0.963	1.0165	0.525569	0.985489	NoSig	-0.0210877
C1LIH6	Translocating chain-associated membrane protein OS=Schistosoma japonicum PE=2 SV=1 - [C1LIH6_SCHJA]	12.04	4	1.017	1.017	1.003	0.991	1.007	1.326	1.314	1.284	1.195	1.27975	0.000102186	0.786872	NoSig	-0.345798
C1LIH8	STT3, subunit of the oligosaccharyltransferase complex, homolog B OS=Schistosoma japonicum GN=STT3B PE=2 SV=1 - [C1LIH8_SCHJA]	12.55	8	0.966	0.989	1.025	1.007	0.99675	1.302	1.315	1.263	1.28	1.29	2.63e-06	0.772674	NoSig	-0.372067
C1LIJ3	Putative ATPase inhibitor B0546.1, mitochondrial OS=Schistosoma japonicum PE=2 SV=1 - [C1LIJ3_SCHJA]	54.02	7	1.003	1.018	0.992	1.033	1.0115	1.005	1.054	1.055	1.059	1.04325	0.0891795	0.969566	NoSig	-0.0445886
C1LIK3	Eukaryotic translation initiation factor 3 subunit L OS=Schistosoma japonicum PE=2 SV=1 - [C1LIK3_SCHJA]	22.92	10	1.069	0.982	0.935	1.005	0.99775	0.969	0.908	0.976	0.911	0.941	0.139973	1.06031	NoSig	0.0844837
C1LIK5	Protein FAM79A OS=Schistosoma japonicum PE=2 SV=1 - [C1LIK5_SCHJA]	30.47	7	1.006	1.003	0.987	0.979	0.99375	0.908	0.916	0.885	0.828	0.88425	0.00189309	1.12383	NoSig	0.168429
C1LIN3	Chaperonin containing TCP1, subunit 7 (Eta) OS=Schistosoma japonicum PE=2 SV=1 - [C1LIN3_SCHJA]	79.89	43	1.003	0.995	0.997	1.006	1.00025	0.943	0.935	0.961	0.953	0.948	0.000156658	1.05512	NoSig	0.0774017
C1LIP8	Quinolinate phosphoribosyltransferase OS=Schistosoma japonicum GN=Qprt PE=2 SV=1 - [C1LIP8_SCHJA]	37.29	8	0.971	0.999	0.999	1.011	0.995	0.916	0.897	0.928	0.896	0.90925	0.000281713	1.09431	NoSig	0.13002
C1LIQ1	Hypotheticial protein OS=Schistosoma japonicum PE=2 SV=1 - [C1LIQ1_SCHJA]	47.5	2	0.99	0.991	0.966	0.998	0.98625	0.791	0.829	0.846	0.817	0.82075	1.71e-05	1.20164	NoSig	0.265011
C1LIQ6	Ubiquitin-activating enzyme E1 OS=Schistosoma japonicum GN=ube1 PE=2 SV=1 - [C1LIQ6_SCHJA]	51.8	44	1.002	1.008	0.987	0.978	0.99375	0.85	0.849	0.859	0.829	0.84675	4.26e-06	1.1736	NoSig	0.230947
C1LIQ9	Myophilin OS=Schistosoma japonicum PE=2 SV=1 - [C1LIQ9_SCHJA]	18.26	4	1.001	1.037	1.027	0.967	1.008	0.755	0.772	0.777	0.7	0.751	3.53e-05	1.34221	NoSig	0.424611
C1LIR1	Putative histone-binding protein Caf1 OS=Schistosoma japonicum PE=2 SV=1 - [C1LIR1_SCHJA]	6.84	3	0.943	1.153	0.898	1.007	1.00025	0.961	0.872	0.93	0.942	0.92625	0.252084	1.07989	NoSig	0.110887
C1LIS4	Phospholipid scramblase 3 OS=Schistosoma japonicum PE=2 SV=1 - [C1LIS4_SCHJA]	27.59	7	1.042	0.989	0.992	0.972	0.99875	0.738	0.689	0.745	0.828	0.75	0.000258277	1.33167	NoSig	0.413233
C1LIT3	Rho GTPase-activating protein 12 OS=Schistosoma japonicum PE=2 SV=1 - [C1LIT3_SCHJA]	8.98	5	1.048	1.007	0.934	0.982	0.99275	0.994	1.017	1.047	0.99	1.012	0.51025	0.980978	NoSig	-0.0277069
C1LIT8	Ubiquitin thiolesterase OS=Schistosoma japonicum GN=H34C03.2 PE=2 SV=1 - [C1LIT8_SCHJA]	26.33	23	0.995	0.981	1.001	1.017	0.9985	0.913	0.942	0.971	0.934	0.94	0.00603404	1.06223	NoSig	0.0871017
C1LIU7	Uncharacterized protein OS=Schistosoma japonicum PE=2 SV=1 - [C1LIU7_SCHJA]	50.32	8	1.001	1.023	0.968	1.029	1.00525	0.995	1.039	1	1.075	1.02725	0.384429	0.978584	NoSig	-0.031233
C1LIV2	Transmembrane protein 33 OS=Schistosoma japonicum PE=2 SV=1 - [C1LIV2_SCHJA]	29.8	7	1.043	0.995	0.97	0.995	1.00075	1.19	1.163	1.119	1.135	1.15175	0.000467757	0.868895	NoSig	-0.202746
C1LIV6	DnaJ homolog, subfamily A, member 5 OS=Schistosoma japonicum PE=2 SV=1 - [C1LIV6_SCHJA]	1.35	1	2.71	0.481	0.372	0.501	1.016	0.538	0.699	0.639	1.35	0.8065	0.73691	1.25976	NoSig	0.333154
C1LIW8	Small nuclear ribonucleoprotein OS=Schistosoma japonicum PE=2 SV=1 - [C1LIW8_SCHJA]	25.71	3	0.987	0.95	0.997	1.056	0.9975	1.027	1.021	1.074	0.98	1.0255	0.372712	0.972696	NoSig	-0.0399387
C1LIX0	Heterogeneous nuclear ribonucleoprotein D0 OS=Schistosoma japonicum GN=hnRNP-D0 PE=2 SV=1 - [C1LIX0_SCHJA]	24.16	8	0.98	1.018	1.031	0.975	1.001	1.019	0.996	1.019	0.968	1.0005	0.977501	1.0005	NoSig	0.000720807
C1LIX2	Putative Thioredoxin, mitochondrial OS=Schistosoma japonicum PE=2 SV=1 - [C1LIX2_SCHJA]	29.53	4	1.014	1	0.951	1.019	0.996	0.865	0.877	0.813	0.896	0.86275	0.00130793	1.15445	NoSig	0.207203
C1LIX6	Loss of heterozygosity 11 chromosomal region 2 gene A protein homolog OS=Schistosoma japonicum PE=2 SV=1 - [C1LIX6_SCHJA]	27.76	20	1.009	1.009	0.988	1.007	1.00325	0.894	0.921	0.91	0.928	0.91325	5.88e-05	1.09855	NoSig	0.135599
C1LIX8	Ribosomal protein L35A OS=Schistosoma japonicum PE=2 SV=1 - [C1LIX8_SCHJA]	29.33	12	1.046	1.02	0.977	0.945	0.997	1.074	0.965	1.256	1.068	1.09075	0.196925	0.91405	NoSig	-0.129655
C1LIX9	60S ribosomal protein L7 OS=Schistosoma japonicum PE=2 SV=1 - [C1LIX9_SCHJA]	2.42	1	1.003	1.054	0.948	1.001	1.0015	1.225	1.216	1.33	1.186	1.23925	0.000784092	0.80815	NoSig	-0.307305
C1LIY4	Proteasome (Prosome, macropain) 26S subunit, non-ATPase, 12 OS=Schistosoma japonicum GN=Psmd12 PE=2 SV=1 - [C1LIY4_SCHJA]	51.46	24	0.976	0.98	1.007	1.024	0.99675	1.009	1.007	1.029	1.016	1.01525	0.193845	0.981778	NoSig	-0.0265314
C1LIY5	GTP binding/translation elongation factor OS=Schistosoma japonicum PE=2 SV=1 - [C1LIY5_SCHJA]	25.94	16	1.02	1.002	0.971	0.989	0.9955	1.059	1.119	1.072	1.038	1.072	0.00865853	0.928638	NoSig	-0.106812
C1LIZ4	Uncharacterized protein OS=Schistosoma japonicum PE=2 SV=1 - [C1LIZ4_SCHJA]	5.3	1	0.956	1.002	1.024	1.019	1.00025	1.259	1.214	1.213	1.201	1.22175	3.11e-05	0.818703	NoSig	-0.288588
C1LJ26	Nop17p domain-containing protein OS=Schistosoma japonicum PE=2 SV=1 - [C1LJ26_SCHJA]	55.36	2	1.055	0.973	0.99	0.985	1.00075	0.978	0.932	0.972	1.005	0.97175	0.266878	1.02984	NoSig	0.0424245
C1LJ34	Dpy-30-like protein OS=Schistosoma japonicum PE=2 SV=1 - [C1LJ34_SCHJA]	41.94	2	0.977	1.046	1	0.982	1.00125	0.927	0.986	0.943	0.86	0.929	0.0544161	1.07777	NoSig	0.108052
C1LJ41	Nuclear pore complex protein Nup153 OS=Schistosoma japonicum PE=2 SV=1 - [C1LJ41_SCHJA]	2.16	2	0.978	0.977	1.023	1.029	1.00175	1.219	1.305	1.306	1.196	1.2565	0.00020508	0.797254	NoSig	-0.326888
C1LJ48	Thioredoxin 1 OS=Schistosoma japonicum PE=2 SV=1 - [C1LJ48_SCHJA]	28.95	7	0.987	0.969	1.004	1.041	1.00025	0.915	0.899	0.922	0.937	0.91825	0.00315343	1.0893	NoSig	0.123402
C1LJ50	Solute carrier family 2 OS=Schistosoma japonicum GN=SLC2A4 PE=2 SV=1 - [C1LJ50_SCHJA]	17.27	12	0.972	0.986	0.994	1.022	0.9935	0.862	0.84	0.852	0.844	0.8495	1.75e-05	1.16951	NoSig	0.225906
C1LJ52	Adenosinetriphosphatase OS=Schistosoma japonicum GN=Dlic2 PE=2 SV=1 - [C1LJ52_SCHJA]	25.73	9	1.018	0.99	1.024	1.026	1.0145	1.111	1.136	1.128	1.147	1.1305	4.98e-05	0.897391	NoSig	-0.156192
C1LJ56	Uncharacterized protein OS=Schistosoma japonicum PE=2 SV=1 - [C1LJ56_SCHJA]	19.73	4	1.072	1.018	0.969	0.986	1.01125	1.035	0.993	1.032	0.958	1.0045	0.820516	1.00672	NoSig	0.00966214
C1LJ59	Putative 26S proteasome non-ATPase regulatory subunit 11 OS=Schistosoma japonicum PE=2 SV=1 - [C1LJ59_SCHJA]	66.19	26	1.015	1.012	1.006	0.971	1.001	1.033	0.985	0.988	1.034	1.01	0.619945	0.991089	NoSig	-0.0129133
C1LJ73	Mastin OS=Schistosoma japonicum PE=2 SV=1 - [C1LJ73_SCHJA]	28.12	11	1.021	1.004	0.998	0.984	1.00175	1.046	1.102	1.06	1.097	1.07625	0.00318109	0.930778	NoSig	-0.103491
C1LJ87	Integrin-linked kinase-associated serine/threonine phosphatase 2C OS=Schistosoma japonicum GN=ILKAP PE=2 SV=1 - [C1LJ87_SCHJA]	13.14	3	0.987	1.029	0.985	0.996	0.99925	0.838	0.879	0.849	0.881	0.86175	8.91e-05	1.15956	NoSig	0.213576
C1LJ92	Eukaryotic translation initiation factor 3 subunit B OS=Schistosoma japonicum PE=2 SV=1 - [C1LJ92_SCHJA]	36.9	21	1.003	1.002	0.981	0.998	0.996	0.94	0.939	0.925	0.978	0.9455	0.00672925	1.05341	NoSig	0.0750683
C1LJ94	Metallophosphoesterase OS=Schistosoma japonicum PE=2 SV=1 - [C1LJ94_SCHJA]	29.74	16	0.986	1.005	0.987	1.01	0.997	0.86	0.839	0.838	0.837	0.8435	1.45e-06	1.18198	NoSig	0.241205
C1LJA9	Glutamate dehydrogenase OS=Schistosoma japonicum GN=Glud1 PE=2 SV=1 - [C1LJA9_SCHJA]	57.71	26	1.008	0.999	0.98	0.997	0.996	1.017	1.038	0.999	1.017	1.01775	0.0704673	0.978629	NoSig	-0.0311656
C1LJH0	Dynein light chain 2, cytoplasmic OS=Schistosoma japonicum PE=2 SV=1 - [C1LJH0_SCHJA]	50.56	3	1.094	1.068	0.914	0.886	0.9905	0.786	0.749	0.727	0.756	0.7545	0.00485589	1.31279	NoSig	0.392636
C1LJI3	ADP-ribosylation factor GTPase-activating protein 1 (ADP-ribosylation factor 1 GTPase-activating protein) (ARF1 GAP) (ARF1-directed GTPase-activating protein) (GAP protein) OS=Schistosoma japonicum PE=2 SV=1 - [C1LJI3_SCHJA]	7.78	3	1.009	1.078	1.008	0.917	1.003	1.013	1.099	1.014	1.089	1.05375	0.25267	0.951839	NoSig	-0.071211
C1LJL3	Actin-like protein 3 OS=Schistosoma japonicum PE=2 SV=1 - [C1LJL3_SCHJA]	53.92	17	1.117	0.976	0.819	1.039	0.98775	1.218	1.003	1.068	1.171	1.115	0.162398	0.885874	NoSig	-0.174826
C1LJN5	Ubiquitin-conjugating enzyme E2G 2 OS=Schistosoma japonicum GN=ube2g2 PE=2 SV=1 - [C1LJN5_SCHJA]	46.43	7	0.98	0.986	1.036	1.02	1.0055	0.87	0.862	0.886	0.861	0.86975	8.41e-05	1.15608	NoSig	0.20924
C1LJN7	Tryptophanyl-tRNA synthetase OS=Schistosoma japonicum GN=WARS PE=2 SV=1 - [C1LJN7_SCHJA]	30.27	11	1.056	1.037	1.007	0.989	1.02225	0.854	0.832	0.871	0.938	0.87375	0.00167521	1.16996	NoSig	0.226456
C1LJN9	NADH dehydrogenase (Ubiquinone) Fe-S protein 7 OS=Schistosoma japonicum PE=2 SV=1 - [C1LJN9_SCHJA]	20.45	4	1.008	0.952	1.003	0.996	0.98975	1.018	0.97	1.07	1.104	1.0405	0.164184	0.951225	NoSig	-0.0721409
C1LJQ9	Putative RNA-binding protein 15B OS=Schistosoma japonicum PE=2 SV=1 - [C1LJQ9_SCHJA]	14.45	9	0.993	1.004	0.955	1.021	0.99325	1.208	1.183	1.203	1.132	1.1815	0.000155188	0.840669	NoSig	-0.250391
C1LJS4	Splicing factor U2AF 35 kDa subunit OS=Schistosoma japonicum PE=2 SV=1 - [C1LJS4_SCHJA]	18.7	3	0.939	0.963	1.045	1.088	1.00875	1.28	1.322	1.285	1.264	1.28775	0.000281235	0.783343	NoSig	-0.352284
C1LJT1	Diazepam-binding inhibitor OS=Schistosoma japonicum GN=DBI PE=2 SV=1 - [C1LJT1_SCHJA]	59.34	5	0.984	1.015	1.04	1.021	1.015	0.701	0.668	0.697	0.679	0.68625	3.82e-07	1.47905	NoSig	0.564674
C1LJT8	ATP-dependent Clp protease proteolytic subunit OS=Schistosoma japonicum GN=CLPP PE=2 SV=1 - [C1LJT8_SCHJA]	3.21	1	0.92	1.026	0.966	1.094	1.0015	1.137	1.161	1.139	1.017	1.1135	0.064917	0.899416	NoSig	-0.152939
C1LJU5	Putative actin-interacting protein 1 OS=Schistosoma japonicum GN=AIP1 PE=2 SV=1 - [C1LJU5_SCHJA]	60	28	1.003	0.993	1.028	0.993	1.00425	0.862	0.865	0.851	0.826	0.851	1.55e-05	1.18008	NoSig	0.238887
C1LJU8	Uncharacterized protein OS=Schistosoma japonicum PE=2 SV=1 - [C1LJU8_SCHJA]	2.9	1	1.036	1.045	1.017	0.908	1.0015	3.657	1.008	0.966	1.076	1.67675	0.346544	0.597286	NoSig	-0.743505
C1LJV2	Hypotheticial protein OS=Schistosoma japonicum PE=2 SV=1 - [C1LJV2_SCHJA]	19.05	1	1.031	0.995	0.977	1.005	1.002	1.034	1.099	1.07	1.03	1.05825	0.0301549	0.946846	NoSig	-0.078798
C1LJX0	UV excision repair protein RAD23 homolog B OS=Schistosoma japonicum PE=2 SV=1 - [C1LJX0_SCHJA]	43.71	11	0.999	1.006	0.995	0.997	0.99925	0.851	0.813	0.838	0.846	0.837	1.76e-06	1.19385	NoSig	0.255618
C1LJZ1	Putative dolichyl-phosphate (UDP-N-acetylglucosamine) N-acetylglucosaminephosphotransferase 1 (GlcNAc-1-P transferase) OS=Schistosoma japonicum PE=2 SV=1 - [C1LJZ1_SCHJA]	13.96	6	1.003	1.014	0.991	0.941	0.98725	0.934	0.972	0.993	0.923	0.9555	0.218161	1.03323	NoSig	0.0471596
C1LJZ6	Putative dolichyl-phosphate beta-glucosyltransferase OS=Schistosoma japonicum PE=2 SV=1 - [C1LJZ6_SCHJA]	17.23	4	1.038	0.971	1.019	1	1.007	1.182	1.347	1.17	1.281	1.245	0.0017625	0.808835	NoSig	-0.306082
C1LK00	Proteasome subunit alpha type OS=Schistosoma japonicum GN=psma4 PE=2 SV=1 - [C1LK00_SCHJA]	36.84	9	1.019	0.993	1.004	1.015	1.00775	0.94	0.931	0.957	0.95	0.9445	0.000261604	1.06697	NoSig	0.0935151
C1LK07	Signal recognition particle protein 19 OS=Schistosoma japonicum GN=Srp19 PE=2 SV=1 - [C1LK07_SCHJA]	18.24	3	0.959	0.961	1.076	1.051	1.01175	1.023	1	0.986	0.973	0.9955	0.632	1.01632	NoSig	0.0233596
C1LK10	Calnexin OS=Schistosoma japonicum PE=2 SV=1 - [C1LK10_SCHJA]	51.2	32	1.095	1.139	0.876	0.896	1.0015	0.987	0.947	0.967	0.929	0.9575	0.547548	1.04595	NoSig	0.064818
C1LK30	Glucose-6-phosphate isomerase OS=Schistosoma japonicum PE=2 SV=1 - [C1LK30_SCHJA]	51.55	28	0.977	0.988	1.032	1.017	1.0035	0.839	0.865	0.834	0.834	0.843	3.56e-05	1.19039	NoSig	0.251436
C1LK45	Dr1-associated corepressor OS=Schistosoma japonicum PE=2 SV=1 - [C1LK45_SCHJA]	10.91	2	1.013	1.029	0.934	1.028	1.001	0.968	0.938	0.92	0.968	0.9485	0.0844287	1.05535	NoSig	0.0777223
C1LK75	Adenylate kinase 2 OS=Schistosoma japonicum GN=ak2-prov PE=2 SV=1 - [C1LK75_SCHJA]	65.25	13	1.003	0.993	1.032	1.022	1.0125	1.056	1.089	1.103	1.077	1.08125	0.00216287	0.936416	NoSig	-0.0947782
C1LK88	GTPase-activating protein ZNF289 OS=Schistosoma japonicum PE=2 SV=1 - [C1LK88_SCHJA]	24.71	10	0.961	0.975	1.042	1.003	0.99525	1.012	1.037	1.007	0.967	1.00575	0.661891	0.98956	NoSig	-0.0151409
C1LK99	Purine nucleoside phosphorylase OS=Schistosoma japonicum PE=2 SV=1 - [C1LK99_SCHJA]	55.75	16	0.985	0.977	1.045	1.008	1.00375	0.895	0.884	1.003	0.96	0.9355	0.0772139	1.07296	NoSig	0.10159
C1LKA8	LIM, zinc-binding,domain-containing protein OS=Schistosoma japonicum PE=2 SV=1 - [C1LKA8_SCHJA]	63.16	6	0.995	0.998	0.995	1.009	0.99925	0.874	0.875	0.851	0.862	0.8655	9.11e-07	1.15453	NoSig	0.207312
C1LKB8	Prohibitin-2 (B-cell receptor-associated protein BAP37) OS=Schistosoma japonicum PE=2 SV=1 - [C1LKB8_SCHJA]	56.42	14	1.026	1.011	0.988	0.996	1.00525	1.094	1.155	1.132	1.128	1.12725	0.000200601	0.891772	NoSig	-0.165253
C1LKD2	Innexin OS=Schistosoma japonicum GN=inx PE=2 SV=1 - [C1LKD2_SCHJA]	3.17	1	1.696	NA	1.382	0.976	1.35133	1.012	2.033	NA	1.851	1.632	0.498618	0.828023	NoSig	-0.272257
C1LKE2	Reticulon-like protein OS=Schistosoma japonicum PE=2 SV=1 - [C1LKE2_SCHJA]	38.19	8	0.952	1.033	1.014	1.015	1.0035	0.997	0.993	1.024	0.983	0.99925	0.853838	1.00425	NoSig	0.00612304
C1LKG5	Uncharacterized protein OS=Schistosoma japonicum PE=2 SV=1 - [C1LKG5_SCHJA]	20.97	1	0.882	0.905	1.159	1.061	1.00175	1.029	1.131	1.028	1.089	1.06925	0.376002	0.936872	NoSig	-0.0940767
C1LKI1	Uncharacterized protein OS=Schistosoma japonicum PE=2 SV=1 - [C1LKI1_SCHJA]	31.21	3	1.021	0.989	1.035	0.963	1.002	1.224	1.226	1.138	1.24	1.207	0.000350487	0.830157	NoSig	-0.268543
C1LKJ4	Putative Pdc1 protein OS=Schistosoma japonicum PE=2 SV=1 - [C1LKJ4_SCHJA]	6.49	1	1.26	1.052	0.864	0.832	1.002	0.869	0.976	0.802	0.819	0.8665	0.249301	1.15638	NoSig	0.209611
C1LKL2	Transcription and mRNA export factor ENY2 OS=Schistosoma japonicum PE=2 SV=1 - [C1LKL2_SCHJA]	45	4	0.997	0.995	1	1.024	1.004	0.868	0.79	0.831	0.869	0.8395	0.000167554	1.19595	NoSig	0.258157
C1LKL3	Fragile X mental retardation syndrome 1 homolog OS=Schistosoma japonicum PE=2 SV=1 - [C1LKL3_SCHJA]	27.86	17	1.017	1.009	0.994	0.996	1.004	1.001	1.035	1.051	1.044	1.03275	0.058678	0.972162	NoSig	-0.0407318
C1LKN1	Sec61 OS=Schistosoma japonicum GN=Sec61alpha PE=2 SV=1 - [C1LKN1_SCHJA]	9.89	5	1.067	1.015	0.967	0.959	1.002	1.048	1.092	1.049	1.037	1.0565	0.0979811	0.948415	NoSig	-0.0764103
C1LKP4	Bromodomain containing 2 OS=Schistosoma japonicum GN=BRD2 PE=2 SV=1 - [C1LKP4_SCHJA]	11.97	7	1.015	0.976	1.024	1.003	1.0045	0.929	0.994	1.005	0.985	0.97825	0.235892	1.02683	NoSig	0.0382025
C1LKP9	Putative splicing factor 3B subunit 5 OS=Schistosoma japonicum GN=SF3b5 PE=2 SV=1 - [C1LKP9_SCHJA]	31.76	2	1.089	1.068	0.84	0.978	0.99375	1.137	1.155	0.992	1.236	1.13	0.124434	0.879425	NoSig	-0.185368
C1LKR2	SH3-domain GRB2-like endophilin B0 OS=Schistosoma japonicum PE=2 SV=1 - [C1LKR2_SCHJA]	72.65	20	1.029	1.002	0.995	0.991	1.00425	0.745	0.748	0.729	0.718	0.735	3.39e-07	1.36633	NoSig	0.450302
C1LKS0	Exosome complex exonuclease MTR3 OS=Schistosoma japonicum PE=2 SV=1 - [C1LKS0_SCHJA]	5	1	1.062	1.024	0.95	0.972	1.002	1.077	1.122	1.16	1.211	1.1425	0.0104124	0.877024	NoSig	-0.189312
C1LKT5	Fas death domain-associated protein OS=Schistosoma japonicum GN=Daxx PE=2 SV=1 - [C1LKT5_SCHJA]	1.29	1	0.858	1.016	0.972	1.159	1.00125	1.073	1.115	1.111	1.06	1.08975	0.215076	0.918789	NoSig	-0.122195
C1LKU7	Transmembrane emp24 domain-containing protein 7 OS=Schistosoma japonicum PE=2 SV=1 - [C1LKU7_SCHJA]	10.49	1	1.127	0.993	1.016	0.875	1.00275	1.076	1.247	1.111	1.057	1.12275	0.123657	0.89312	NoSig	-0.163075
C1LKV4	Rho GDP-dissociation inhibitor 2 OS=Schistosoma japonicum PE=2 SV=1 - [C1LKV4_SCHJA]	39.2	9	0.969	0.999	1.01	1.014	0.998	0.675	0.76	0.659	0.656	0.6875	2.38e-05	1.45164	NoSig	0.53768
C1LKW2	THO complex subunit 4 OS=Schistosoma japonicum GN=Tho4 PE=2 SV=1 - [C1LKW2_SCHJA]	39.44	8	1.061	1.031	0.917	0.911	0.98	1.289	1.318	1.26	1.272	1.28475	0.000288521	0.762794	NoSig	-0.390634
C1LKW9	O-glycosyltransferase OS=Schistosoma japonicum GN=Ogt PE=2 SV=1 - [C1LKW9_SCHJA]	16.56	11	1.002	1.029	0.975	0.996	1.0005	1.099	1.082	1.095	1.121	1.09925	0.000350139	0.910166	NoSig	-0.135798
C1LKZ9	Sorcin OS=Schistosoma japonicum PE=2 SV=1 - [C1LKZ9_SCHJA]	15.7	2	0.878	1.009	1.048	1.069	1.001	0.885	0.798	0.861	0.904	0.862	0.0286491	1.16125	NoSig	0.215682
C1LL05	Putative cellular senescence inhibited gene protein OS=Schistosoma japonicum PE=2 SV=1 - [C1LL05_SCHJA]	7.78	2	1.005	0.968	0.997	1.035	1.00125	1.124	1.187	1.142	1.184	1.15925	0.000274353	0.863705	NoSig	-0.211389
C1LL12	ATP synthase subunit beta OS=Schistosoma japonicum GN=ATP5B PE=2 SV=1 - [C1LL12_SCHJA]	66.54	22	1.032	1.001	0.968	0.987	0.997	1.163	1.194	1.17	1.169	1.174	2.22e-05	0.849233	NoSig	-0.235767
C1LL26	Putative ATP-dependent RNA helicase DDX5 OS=Schistosoma japonicum PE=2 SV=1 - [C1LL26_SCHJA]	13.41	9	1.08	1.053	0.898	0.961	0.998	1.122	1.1	1.102	1.114	1.1095	0.0389608	0.899504	NoSig	-0.152798
C1LL29	NADH dehydrogenase (Ubiquinone) Fe-S protein 8 OS=Schistosoma japonicum GN=Ndufs8 PE=2 SV=1 - [C1LL29_SCHJA]	14.08	4	1.033	1.038	0.946	0.988	1.00125	0.959	0.997	0.971	0.991	0.9795	0.391165	1.02221	NoSig	0.0316848
C1LL44	Adenylate kinase 1 OS=Schistosoma japonicum GN=Ak1 PE=2 SV=1 - [C1LL44_SCHJA]	70.05	12	1.007	0.998	1.011	0.998	1.0035	0.908	0.866	0.905	0.896	0.89375	3.87e-05	1.1228	NoSig	0.167097
C1LL53	Putative UDP-galactose-4-epimerase OS=Schistosoma japonicum PE=2 SV=1 - [C1LL53_SCHJA]	6.3	2	0.984	1.044	1.066	0.976	1.0175	1.295	1.334	1.135	1.312	1.269	0.00250479	0.801812	NoSig	-0.318663
C1LL71	Synaptic glycoprotein SC2 OS=Schistosoma japonicum PE=2 SV=1 - [C1LL71_SCHJA]	24.19	7	0.917	0.951	1.037	1.085	0.9975	1.119	1.142	1.062	1.064	1.09675	0.0631928	0.909505	NoSig	-0.136846
C1LL83	Alpha-glucosidase OS=Schistosoma japonicum PE=2 SV=1 - [C1LL83_SCHJA]	31.77	16	0.97	1.045	0.947	1.059	1.00525	1.015	1.022	0.938	1.035	1.0025	0.93895	1.00274	NoSig	0.0039521
C1LLA7	Hypotherical protein OS=Schistosoma japonicum PE=2 SV=1 - [C1LLA7_SCHJA]	42.6	12	0.98	1	0.998	1.009	0.99675	1.078	1.173	1.148	1.113	1.128	0.000907368	0.883644	NoSig	-0.178463
C1LLB6	Eukaryotic translation initiation factor 6 OS=Schistosoma japonicum GN=TNeu062l19.1 PE=2 SV=1 - [C1LLB6_SCHJA]	16.56	1	0.946	0.949	1.048	1.046	0.99725	0.863	0.813	0.926	0.899	0.87525	0.0179667	1.13939	NoSig	0.18826
C1LLC3	Tubulin alpha chain OS=Schistosoma japonicum PE=2 SV=1 - [C1LLC3_SCHJA]	37.28	14	0.988	0.993	1.016	1.039	1.009	1.055	0.972	1.017	0.972	1.004	0.827977	1.00498	NoSig	0.00716691
C1LLD5	Polypyrimidine tract-binding protein 1 OS=Schistosoma japonicum PE=2 SV=1 - [C1LLD5_SCHJA]	7.71	6	0.988	1.018	0.996	1.012	1.0035	0.971	0.949	0.9	0.938	0.9395	0.00809772	1.06812	NoSig	0.0950755
C1LLF3	Ornithine aminotransferase OS=Schistosoma japonicum GN=oat-prov PE=2 SV=1 - [C1LLF3_SCHJA]	67.37	27	0.99	0.992	1.002	0.994	0.9945	0.937	0.967	0.951	0.924	0.94475	0.0019453	1.05266	NoSig	0.0740388
C1LLH0	Longin-like protein OS=Schistosoma japonicum PE=2 SV=1 - [C1LLH0_SCHJA]	5.5	1	0.932	1.018	1.05	1.006	1.0015	1.008	1.011	0.992	1.034	1.01125	0.709712	0.990358	NoSig	-0.0139773
C1LLH5	Heat shock protein 67B2 OS=Schistosoma japonicum PE=2 SV=1 - [C1LLH5_SCHJA]	25.19	3	0.927	0.972	1.087	1.028	1.0035	0.963	1.035	1.004	0.934	0.984	0.65464	1.01982	NoSig	0.0283104
C1LLI6	Proteasome subunit alpha type OS=Schistosoma japonicum PE=2 SV=1 - [C1LLI6_SCHJA]	50.95	11	0.977	0.989	1.026	1.012	1.001	1	1.045	1.016	0.962	1.00575	0.829485	0.995277	NoSig	-0.00682976
C1LLJ0	Mitochondrial ribosomal protein S31 OS=Schistosoma japonicum PE=2 SV=1 - [C1LLJ0_SCHJA]	3.13	1	0.948	0.963	0.966	1.131	1.002	1.065	0.96	1.043	0.99	1.0145	0.805244	0.987679	NoSig	-0.0178864
C1LLJ9	ATPase, H+ transporting, lysosomal 13kDa, V1 subunit G1 OS=Schistosoma japonicum PE=2 SV=1 - [C1LLJ9_SCHJA]	20	3	1.02	0.941	1.015	1.004	0.995	0.879	0.835	0.842	0.751	0.82675	0.00209258	1.20351	NoSig	0.267245
C1LLM1	Heterogeneous nuclear ribonucleoprotein H OS=Schistosoma japonicum GN=hnRNP-H' PE=2 SV=1 - [C1LLM1_SCHJA]	13.01	4	0.999	0.965	1.016	1.025	1.00125	1.235	1.242	1.174	1.224	1.21875	3.86e-05	0.821538	NoSig	-0.2836
C1LLM2	Heterogeneous nuclear ribonucleoprotein H OS=Schistosoma japonicum GN=hnRNP-H' PE=2 SV=1 - [C1LLM2_SCHJA]	12.23	3	0.913	1.001	1.029	1.063	1.0015	0.956	0.936	0.956	0.909	0.93925	0.117542	1.06628	NoSig	0.0925813
C1LLN4	Ancient ubiquitous protein 3 OS=Schistosoma japonicum PE=2 SV=1 - [C1LLN4_SCHJA]	2.8	1	0.974	0.996	1.104	0.9	0.9935	1.501	1.107	1.099	1.4	1.27675	0.0431985	0.778148	NoSig	-0.361884
C1LLR4	Acidic leucine-rich nuclear phosphoprotein 32-related protein (ANP32/acidic nuclear phosphoprotein-like protein) OS=Schistosoma japonicum PE=2 SV=1 - [C1LLR4_SCHJA]	44.09	9	0.968	0.995	1.034	1.008	1.00125	0.84	0.838	0.856	0.824	0.8395	4.15e-05	1.19267	NoSig	0.2542
C1LLS6	Protein translocation complex beta OS=Schistosoma japonicum GN=sec61beta-prov PE=2 SV=1 - [C1LLS6_SCHJA]	43.18	4	1.051	0.975	1.013	1.034	1.01825	1.325	1.359	1.333	1.271	1.322	1.78e-05	0.770234	NoSig	-0.37663
C1LLT5	Nucleolar protein 5 OS=Schistosoma japonicum PE=2 SV=1 - [C1LLT5_SCHJA]	34.17	9	0.996	1.02	0.988	1.012	1.004	1.136	1.129	1.172	1.09	1.13175	0.000419619	0.887122	NoSig	-0.172796
C1LLW4	Suppressor of G2 allele of SKP1 homolog OS=Schistosoma japonicum PE=2 SV=1 - [C1LLW4_SCHJA]	38.89	7	1.004	1.034	1.004	0.947	0.99725	1.006	1.069	1.111	1.118	1.076	0.0465045	0.926812	NoSig	-0.109651
C1LLY4	Uncharacterized protein OS=Schistosoma japonicum PE=2 SV=1 - [C1LLY4_SCHJA]	11.25	1	1.044	0.987	0.99	0.973	0.9985	1.161	1.12	1.244	1.331	1.214	0.00472477	0.822488	NoSig	-0.281934
C1LLZ4	Ubiquitin carboxyl-terminal hydrolase OS=Schistosoma japonicum GN=Uch-L3 PE=2 SV=1 - [C1LLZ4_SCHJA]	36.36	10	0.981	0.991	1.019	0.999	0.9975	0.82	0.805	0.829	0.755	0.80225	4.06e-05	1.24338	NoSig	0.314265
C1LM20	Hypotheticial protein OS=Schistosoma japonicum PE=2 SV=1 - [C1LM20_SCHJA]	18.03	2	0.977	1.011	1.02	0.963	0.99275	1.212	1.209	1.118	1.187	1.1815	0.00033277	0.840245	NoSig	-0.251117
C1LM50	Proteasome subunit beta type OS=Schistosoma japonicum GN=psmb1 PE=2 SV=1 - [C1LM50_SCHJA]	49.53	7	1.014	0.985	0.992	1.019	1.0025	0.892	0.867	0.901	0.886	0.8865	4.01e-05	1.13085	NoSig	0.17741
C1LM62	Tubulin beta chain OS=Schistosoma japonicum PE=2 SV=1 - [C1LM62_SCHJA]	81.94	26	0.953	1.003	0.998	1.026	0.995	0.786	0.74	0.699	0.738	0.74075	3.69e-05	1.34323	NoSig	0.42571
C1LM88	20S proteasome subunit alpha 7 OS=Schistosoma japonicum PE=2 SV=1 - [C1LM88_SCHJA]	61.02	15	0.998	1.007	1.013	0.979	0.99925	0.973	0.985	0.96	0.967	0.97125	0.0221573	1.02883	NoSig	0.041003
C1LM95	Cytochrome oxidase c, subunit VIb,domain-containing protein OS=Schistosoma japonicum PE=2 SV=1 - [C1LM95_SCHJA]	23.4	2	1.046	1.03	1.005	0.917	0.9995	1.11	1.068	1.041	1.096	1.07875	0.0518724	0.926535	NoSig	-0.110082
C1LMB0	Putative Prefoldin subunit 2 OS=Schistosoma japonicum PE=2 SV=1 - [C1LMB0_SCHJA]	62.25	9	0.972	0.983	1.051	1.014	1.005	0.865	0.84	0.892	0.855	0.863	0.000486295	1.16454	NoSig	0.219763
C1LMD2	Thioredoxin peroxidase OS=Schistosoma japonicum PE=2 SV=1 - [C1LMD2_SCHJA]	57.96	10	0.969	0.993	0.996	1.043	1.00025	0.864	0.874	0.863	0.848	0.86225	0.000153872	1.16005	NoSig	0.214182
C1LMF2	26S proteasome regulatory subunit T3 OS=Schistosoma japonicum GN=Rpt3 PE=2 SV=1 - [C1LMF2_SCHJA]	51.57	19	0.985	1.015	1.03	0.981	1.00275	1.123	1.166	1.147	1.103	1.13475	0.000342829	0.883675	NoSig	-0.178413
C1LMG8	Seryl tRNA Synthetase OS=Schistosoma japonicum GN=srs-2 PE=2 SV=1 - [C1LMG8_SCHJA]	63.52	29	0.904	0.866	1.106	1.088	0.991	0.736	0.852	0.874	0.815	0.81925	0.0469185	1.20964	NoSig	0.274581
C1LMK9	RuvB-like helicase OS=Schistosoma japonicum GN=ruvbl2-prov PE=2 SV=1 - [C1LMK9_SCHJA]	44.35	18	1.006	1.014	1.003	0.974	0.99925	1.071	1.059	1.05	0.999	1.04475	0.0470614	0.956449	NoSig	-0.0642402
C1LML6	NADH dehydrogenase (Ubiquinone) flavoprotein 2 OS=Schistosoma japonicum GN=NDUFV2 PE=2 SV=1 - [C1LML6_SCHJA]	14.92	3	1.051	0.983	0.931	0.996	0.99025	1.039	1.047	0.99	1	1.019	0.354376	0.971786	NoSig	-0.0412894
C1LMP2	Glycerol-3-phosphate dehydrogenase [NAD(+)] OS=Schistosoma japonicum GN=Gpd1 PE=2 SV=1 - [C1LMP2_SCHJA]	72.93	23	1.02	1.028	0.994	0.971	1.00325	0.858	0.917	0.868	1.012	0.91375	0.0551244	1.09795	NoSig	0.13481
C1LMQ2	Uncharacterized protein OS=Schistosoma japonicum PE=2 SV=1 - [C1LMQ2_SCHJA]	79.88	12	1	1.002	1.002	1.007	1.00275	0.787	0.817	0.822	0.812	0.8095	3.19e-07	1.23873	NoSig	0.308859
C1LMS0	Chaperonin containing TCP1, subunit 5 (Epsilon) OS=Schistosoma japonicum GN=cct5-prov PE=2 SV=1 - [C1LMS0_SCHJA]	80.92	41	0.989	1.008	1.013	1.002	1.003	0.958	0.952	0.951	0.949	0.9525	8.89e-05	1.05302	NoSig	0.0745306
C1LMU1	Uncharacterized protein OS=Schistosoma japonicum PE=2 SV=1 - [C1LMU1_SCHJA]	12	2	0.981	0.967	1.017	1.028	0.99825	1.274	1.177	1.252	1.21	1.22825	0.000114249	0.812742	NoSig	-0.299131
C1LMU8	Charged multivesicular body protein 2a (Chromatin-modifying protein 2a) OS=Schistosoma japonicum GN=CHMP2a PE=2 SV=1 - [C1LMU8_SCHJA]	38.82	10	1.068	1.028	0.947	0.97	1.00325	0.853	0.902	0.822	0.837	0.8535	0.00369422	1.17545	NoSig	0.233218
C1LMW7	Putative ribosomal protein L4 OS=Schistosoma japonicum PE=2 SV=1 - [C1LMW7_SCHJA]	56.8	27	0.989	1.016	1.004	1	1.00225	1.227	1.243	1.193	1.203	1.2165	2.74e-06	0.82388	NoSig	-0.279494
C1LMY1	Tat-binding protein 10 OS=Schistosoma japonicum GN=TBP10 PE=2 SV=1 - [C1LMY1_SCHJA]	64.65	24	1.009	0.985	1.006	0.998	0.9995	1.095	1.072	1.106	1.072	1.08625	0.000134457	0.920138	NoSig	-0.120078
C1LMY6	ATPase, H+ transporting, lysosomal accessory protein 1 OS=Schistosoma japonicum PE=2 SV=1 - [C1LMY6_SCHJA]	27.62	4	0.981	0.992	1.013	1.011	0.99925	1.287	1.302	1.283	1.267	1.28475	1.6e-07	0.777778	NoSig	-0.36257
C1LN05	Eukaryotic translation initiation factor 2 OS=Schistosoma japonicum PE=2 SV=1 - [C1LN05_SCHJA]	48.93	11	1.027	0.984	0.989	1.014	1.0035	0.973	1.012	0.979	0.984	0.987	0.258627	1.01672	NoSig	0.0239186
C1LN45	MICOS complex subunit OS=Schistosoma japonicum PE=2 SV=1 - [C1LN45_SCHJA]	29.45	4	0.958	1.016	0.991	1.021	0.9965	0.998	0.993	1.031	1.004	1.0065	0.568327	0.990065	NoSig	-0.0144055
C1LN85	CG3195-PC, isoform C OS=Schistosoma japonicum GN=M362F PE=2 SV=1 - [C1LN85_SCHJA]	51.52	8	1.055	0.999	0.959	1.004	1.00425	1.118	1.123	1.098	1.103	1.1105	0.00209802	0.904322	NoSig	-0.145091
C1LNB7	Hypotheticial protein OS=Schistosoma japonicum PE=2 SV=1 - [C1LNB7_SCHJA]	8.67	1	1.063	1.087	0.864	0.993	1.00175	0.992	1.228	1.083	1.35	1.16325	0.134536	0.861165	NoSig	-0.215639
C1LNE6	Hypotherical protein OS=Schistosoma japonicum PE=2 SV=1 - [C1LNE6_SCHJA]	50.21	12	0.992	0.989	1.029	0.953	0.99075	0.899	0.869	0.921	0.917	0.9015	0.00380418	1.099	NoSig	0.136194
C1LNG0	6-phosphogluconate dehydrogenase, decarboxylating OS=Schistosoma japonicum PE=2 SV=1 - [C1LNG0_SCHJA]	47.94	21	0.972	0.953	1.038	1.052	1.00375	0.914	1.033	0.953	0.911	0.95275	0.220435	1.05353	NoSig	0.0752304
C1LNH7	Adenosinetriphosphatase OS=Schistosoma japonicum GN=ctp PE=2 SV=1 - [C1LNH7_SCHJA]	32.58	3	0.977	1.036	1.022	0.962	0.99925	1.534	1.491	1.52	1.395	1.485	1.03e-05	0.672896	NoSig	-0.571545
C1LNI9	Putative Retinol dehydrogenase 11 OS=Schistosoma japonicum GN=RalR1 PE=2 SV=1 - [C1LNI9_SCHJA]	44.27	11	0.941	1.053	1.039	0.987	1.005	0.832	0.861	0.853	0.852	0.8495	0.00107002	1.18305	NoSig	0.24251
C1LNL9	Eukaryotic initiation factor 4A OS=Schistosoma japonicum GN=eIF-4A PE=2 SV=1 - [C1LNL9_SCHJA]	72.45	27	1.008	1.018	0.981	0.988	0.99875	0.897	0.907	0.889	0.87	0.89075	8.86e-05	1.12125	NoSig	0.165103
C1LNR5	Chloride intracellular channel 4 OS=Schistosoma japonicum GN=Clic4 PE=2 SV=1 - [C1LNR5_SCHJA]	25.48	6	0.967	0.981	1.023	1.019	0.9975	0.897	0.869	0.916	0.879	0.89025	0.000806249	1.12047	NoSig	0.164106
C1LNT1	Estrogen-regulated protein EP45 OS=Schistosoma japonicum PE=2 SV=1 - [C1LNT1_SCHJA]	33.42	14	0.963	1.002	1.031	1	0.999	1.092	1.063	1.112	1.052	1.07975	0.00617622	0.925214	NoSig	-0.112141
C1LNV0	16 kDa calcium-binding protein (Egg antigen SME16) OS=Schistosoma japonicum PE=2 SV=1 - [C1LNV0_SCHJA]	12.41	2	0.895	0.948	1.134	1.02	0.99925	0.759	0.755	0.839	0.777	0.7825	0.00765221	1.277	NoSig	0.352755
C1LNY0	Activator of 90 kDa heat shock protein ATPase homolog 1 OS=Schistosoma japonicum GN=AHA1 PE=2 SV=1 - [C1LNY0_SCHJA]	50.15	15	1.024	1.001	0.974	0.995	0.9985	0.856	0.882	0.879	0.883	0.875	5.23e-05	1.14114	NoSig	0.190479
C1LNZ5	Microsomal signal peptidase 12 kDa subunit,domain-containing protein OS=Schistosoma japonicum PE=2 SV=1 - [C1LNZ5_SCHJA]	23.16	2	1.021	0.975	1.029	0.984	1.00225	1.244	1.159	1.223	1.131	1.18925	0.000743311	0.842758	NoSig	-0.24681
C1LNZ8	DEAD (Asp-Glu-Ala-Asp) box polypeptide 50 OS=Schistosoma japonicum GN=Ddx50 PE=2 SV=1 - [C1LNZ8_SCHJA]	4.82	2	1.043	0.9	1.052	1.012	1.00175	0.939	1.037	1.121	1.147	1.061	0.346286	0.944156	NoSig	-0.0829021
C1LP07	Uncharacterized protein OS=Schistosoma japonicum PE=2 SV=1 - [C1LP07_SCHJA]	36.04	5	0.957	0.998	1.016	1.03	1.00025	1.072	1.073	1.024	1.031	1.05	0.0514284	0.952619	NoSig	-0.0700287
C1LP16	ATPase, F1 complex, epsilon subunit OS=Schistosoma japonicum PE=2 SV=1 - [C1LP16_SCHJA]	12.28	1	0.945	1.025	1.015	1.039	1.006	1.378	1.38	1.349	1.302	1.35225	1.6e-05	0.743945	NoSig	-0.426732
C1LP42	Glioma pathogenesis-related protein 1 OS=Schistosoma japonicum GN=GliPR-1 PE=2 SV=1 - [C1LP42_SCHJA]	37.75	8	0.947	0.973	1.039	1.004	0.99075	0.684	0.76	0.682	0.692	0.7045	4.24e-05	1.40632	NoSig	0.491921
C1LP66	Aquaporin-3 (AQP-3) OS=Schistosoma japonicum PE=2 SV=1 - [C1LP66_SCHJA]	14.92	5	1.013	1.044	1.034	0.888	0.99475	2.267	1.331	1.1	1.31	1.502	0.102054	0.662284	NoSig	-0.594479
C1LP67	Small nuclear ribonucleoprotein Sm D1 OS=Schistosoma japonicum PE=2 SV=1 - [C1LP67_SCHJA]	50.5	5	0.978	0.984	1.054	1.009	1.00625	0.984	0.998	0.972	0.932	0.9715	0.174063	1.03577	NoSig	0.0507029
C1LPB4	Tumor suppressor candidate 3 (Protein N33) OS=Schistosoma japonicum PE=2 SV=1 - [C1LPB4_SCHJA]	16.18	4	1	1.02	0.994	1.008	1.0055	0.979	1.064	0.999	1.071	1.02825	0.368543	0.977875	NoSig	-0.032278
C1LPF1	Caspase 3, apoptosis-related cysteine peptidase OS=Schistosoma japonicum GN=CASP3 PE=2 SV=1 - [C1LPF1_SCHJA]	51.17	11	1.053	1.003	0.945	0.988	0.99725	0.82	0.728	0.779	0.729	0.764	0.00030165	1.3053	NoSig	0.384383
C1LPF9	Caspase 3, apoptosis-related cysteine peptidase OS=Schistosoma japonicum GN=CASP3 PE=2 SV=1 - [C1LPF9_SCHJA]	20.83	5	1.111	1.021	0.881	0.997	1.0025	1.142	1.133	1.055	1.163	1.12325	0.0626368	0.892499	NoSig	-0.164077
C1LPI7	Protein FAM32A-like OS=Schistosoma japonicum PE=2 SV=1 - [C1LPI7_SCHJA]	6.72	1	1.122	0.934	1.021	0.936	1.00325	0.985	1.019	1.014	1.081	1.02475	0.671417	0.979019	NoSig	-0.0305908
C1LPM8	60S acidic ribosomal protein P0 OS=Schistosoma japonicum PE=2 SV=1 - [C1LPM8_SCHJA]	66.12	17	0.993	0.983	1.018	1.007	1.00025	1.216	1.203	1.166	1.138	1.18075	8.44e-05	0.847131	NoSig	-0.239343
C1LPP5	40S ribosomal protein S4 OS=Schistosoma japonicum GN=Rps4x PE=2 SV=1 - [C1LPP5_SCHJA]	67.42	19	1.017	0.993	1.003	0.989	1.0005	1.197	1.199	1.226	1.156	1.1945	1.66e-05	0.837589	NoSig	-0.255686
C1LPX0	Uncharacterized protein OS=Schistosoma japonicum PE=2 SV=1 - [C1LPX0_SCHJA]	38.19	4	0.999	1.042	0.969	0.98	0.9975	1.04	1.152	1.025	1.136	1.08825	0.0466136	0.916609	NoSig	-0.125621
C1LPX6	Hypotherical protein OS=Schistosoma japonicum PE=2 SV=1 - [C1LPX6_SCHJA]	14.76	4	0.991	0.968	0.946	0.998	0.97575	1.025	0.946	1.046	1.045	1.0155	0.182288	0.960857	NoSig	-0.0576068
C1LPY8	Ribosomal protein L37 OS=Schistosoma japonicum GN=RpL37a PE=2 SV=1 - [C1LPY8_SCHJA]	43.18	5	0.954	1.004	1.013	0.99	0.99025	1.456	1.443	1.408	1.283	1.3975	6.57e-05	0.708587	NoSig	-0.496984
C1LPZ6	Eukaryotic translation elongation factor 1 beta 2 OS=Schistosoma japonicum PE=2 SV=1 - [C1LPZ6_SCHJA]	76.64	17	0.985	0.992	1.02	0.997	0.9985	0.964	0.949	0.964	0.98	0.96425	0.0126596	1.03552	NoSig	0.0503552
C1LQ14	V-type proton ATPase proteolipid subunit OS=Schistosoma japonicum GN=Vha16-2 PE=2 SV=1 - [C1LQ14_SCHJA]	5.04	1	0.958	0.984	1.017	1.048	1.00175	1.186	1.121	1.276	1.042	1.15625	0.0274852	0.866378	NoSig	-0.206931
C1LQ32	Putative small nuclear ribonucleoprotein Sm D2 OS=Schistosoma japonicum GN=Sm-D2 PE=2 SV=1 - [C1LQ32_SCHJA]	65.32	7	1.079	0.96	0.957	0.972	0.992	1.01	1.013	1.026	1.006	1.01375	0.487865	0.978545	NoSig	-0.0312899
C1LQ83	Large subunit ribosomal protein L27Ae OS=Schistosoma japonicum PE=2 SV=1 - [C1LQ83_SCHJA]	14.77	3	1.061	1.043	0.929	0.957	0.9975	1.484	1.517	1.443	1.353	1.44925	8.11e-05	0.688287	NoSig	-0.538918
C1LQ96	Hypotheticial protein OS=Schistosoma japonicum PE=2 SV=1 - [C1LQ96_SCHJA]	15	1	1.014	0.987	1.012	0.995	1.002	1.109	1.099	1.125	1.072	1.10125	0.000245117	0.909875	NoSig	-0.13626
C1LQ99	Complement component 1 Q subcomponent-binding protein, mitochondrial OS=Schistosoma japonicum GN=C1qBP PE=2 SV=1 - [C1LQ99_SCHJA]	43.39	9	0.971	1.003	1.012	1.012	0.9995	0.853	0.847	0.866	0.835	0.85025	1.38e-05	1.17554	NoSig	0.233319
C1LQI4	Uncharacterized protein OS=Schistosoma japonicum PE=2 SV=1 - [C1LQI4_SCHJA]	23.75	2	0.901	1.027	1.02	1.052	1	0.897	0.871	0.876	0.8	0.861	0.0130909	1.16144	NoSig	0.215915
C1LQM1	Lesswright OS=Schistosoma japonicum GN=lwr PE=2 SV=1 - [C1LQM1_SCHJA]	33.73	4	1.018	0.963	0.924	1.054	0.98975	0.869	0.963	0.882	0.923	0.90925	0.0652326	1.08853	NoSig	0.122387
C1LQS4	Ribosomal protein S19a OS=Schistosoma japonicum GN=RpS19a PE=2 SV=1 - [C1LQS4_SCHJA]	59.86	10	0.963	1.019	1.006	1	0.997	1.242	1.201	1.203	1.135	1.19525	0.000228009	0.834135	NoSig	-0.261647
C1LQU3	Splicing factor, arginine/serine-rich 7 OS=Schistosoma japonicum PE=2 SV=1 - [C1LQU3_SCHJA]	54.19	9	1.049	0.983	0.97	0.994	0.999	1.071	1.069	1.041	1.01	1.04775	0.0756798	0.953472	NoSig	-0.0687379
C1LQW5	Small ubiquitin-related modifier OS=Schistosoma japonicum GN=SUMO-2 PE=2 SV=1 - [C1LQW5_SCHJA]	24.44	2	0.911	0.956	1.062	1.081	1.0025	1.225	1.273	1.204	1.16	1.2155	0.00410601	0.824763	NoSig	-0.277948
C1LR10	Heterogeneous nuclear ribonucleoprotein A1, A2/B1 homolog OS=Schistosoma japonicum PE=2 SV=1 - [C1LR10_SCHJA]	38.23	9	0.958	1.009	1.033	0.999	0.99975	0.907	0.914	0.894	0.846	0.89025	0.00241848	1.123	NoSig	0.167357
C1LR57	Ribosomal protein L7a OS=Schistosoma japonicum GN=rpl7a PE=2 SV=1 - [C1LR57_SCHJA]	49.14	17	1.008	0.995	0.997	0.99	0.9975	1.285	1.264	1.244	1.211	1.251	4.65e-06	0.797362	NoSig	-0.326693
C1LRC9	Carbonyl reductase 1 OS=Schistosoma japonicum GN=Cbr1 PE=2 SV=1 - [C1LRC9_SCHJA]	85.2	23	1.066	1.017	0.922	1.014	1.00475	0.75	0.677	0.729	0.661	0.70425	0.000179764	1.4267	NoSig	0.512677
C1LRE9	Aldo-keto reductase family 1, member B4 (Aldose reductase) OS=Schistosoma japonicum GN=Akr1b4 PE=2 SV=1 - [C1LRE9_SCHJA]	52.26	16	0.974	0.998	1	1.014	0.9965	0.786	0.767	0.838	0.766	0.78925	3.33e-05	1.26259	NoSig	0.336387
C1LRL2	Plasminogen activator inhibitor 1 RNA-binding protein OS=Schistosoma japonicum GN=PAI-RBP1 PE=2 SV=1 - [C1LRL2_SCHJA]	32.13	9	0.988	1.005	0.974	0.972	0.98475	1.14	1.019	0.932	1.043	1.0335	0.304195	0.95283	NoSig	-0.069709
C1LRR7	Ribosomal protein L34a OS=Schistosoma japonicum GN=RpL34a PE=2 SV=1 - [C1LRR7_SCHJA]	38.84	6	1.014	0.966	0.967	1.031	0.9945	1.14	1.188	1.182	1.121	1.15775	0.000401638	0.858994	NoSig	-0.21928
C1LRS5	Ribosomal protein L27 OS=Schistosoma japonicum GN=rpl27 PE=2 SV=1 - [C1LRS5_SCHJA]	54.55	7	0.987	0.997	1.045	0.982	1.00275	1.207	1.192	1.163	1.143	1.17625	0.000143209	0.852497	NoSig	-0.230233
C1LRT7	Small subunit ribosomal protein S27e OS=Schistosoma japonicum PE=2 SV=1 - [C1LRT7_SCHJA]	45.24	4	0.984	0.987	1.003	1.031	1.00125	1.201	1.183	1.163	1.135	1.1705	7.39e-05	0.855404	NoSig	-0.225323
C1LRY1	Ribosomal protein L17 OS=Schistosoma japonicum GN=RpL17 PE=2 SV=1 - [C1LRY1_SCHJA]	40.41	10	1.047	1.035	0.971	0.955	1.002	1.284	1.269	1.219	1.269	1.26025	7.47e-05	0.79508	NoSig	-0.330827
C1LRY2	Uncharacterized protein OS=Schistosoma japonicum PE=2 SV=1 - [C1LRY2_SCHJA]	30.65	2	0.934	1.054	1.037	0.932	0.98925	1.148	1.188	1.163	1.087	1.1465	0.00688859	0.862843	NoSig	-0.212829
C1LS50	Putative transformer-2 protein OS=Schistosoma japonicum PE=2 SV=1 - [C1LS50_SCHJA]	16.47	2	1.058	1.071	1.041	0.913	1.02075	0.949	0.95	0.882	1.067	0.962	0.309978	1.06107	NoSig	0.0855208
C1LS67	Putative peptidylglycine alpha-hydroxylating monooxygenase OS=Schistosoma japonicum PE=2 SV=1 - [C1LS67_SCHJA]	13.81	3	0.926	0.964	1.053	1.045	0.997	1.237	1.197	1.196	1.16	1.1975	0.00118064	0.832568	NoSig	-0.26436
C1LSI1	Hypotheticial protein OS=Schistosoma japonicum PE=2 SV=1 - [C1LSI1_SCHJA]	18.6	1	0.965	1.148	0.959	0.922	0.9985	1.045	1.004	0.858	0.894	0.95025	0.50058	1.05078	NoSig	0.0714553
C1LSL2	Ribosomal protein L36A OS=Schistosoma japonicum GN=rpl36a PE=2 SV=1 - [C1LSL2_SCHJA]	33.96	6	0.939	1.031	1.018	1.04	1.007	1.26	1.225	1.266	1.164	1.22875	0.000520688	0.819532	NoSig	-0.287128
C1LT23	Ribosomal protein L26 OS=Schistosoma japonicum GN=RPL26 PE=2 SV=1 - [C1LT23_SCHJA]	28.87	7	0.985	1.041	1.008	0.992	1.0065	1.329	1.331	1.345	1.227	1.308	5.59e-05	0.769495	NoSig	-0.378015
C1LT62	Putative 40S ribosomal protein S9 OS=Schistosoma japonicum PE=2 SV=1 - [C1LT62_SCHJA]	48.96	11	0.986	0.97	1.029	0.995	0.995	1.223	1.269	1.276	1.186	1.2385	5.98e-05	0.803391	NoSig	-0.315825
C1LT73	Dolichyl-diphosphooligosaccharide--protein glycosyltransferase subunit DAD1 OS=Schistosoma japonicum PE=2 SV=1 - [C1LT73_SCHJA]	15.67	2	0.995	1.014	1.003	0.983	0.99875	1.299	1.378	1.304	1.21	1.29775	0.000142797	0.769601	NoSig	-0.377817
C1LTA8	Small subunit ribosomal protein S30e OS=Schistosoma japonicum PE=2 SV=1 - [C1LTA8_SCHJA]	14.07	2	1.096	1.011	0.955	1.003	1.01625	1.308	1.43	1.28	1.312	1.3325	0.000377922	0.762664	NoSig	-0.39088
C1LTJ7	Uncharacterized protein OS=Schistosoma japonicum PE=2 SV=1 - [C1LTJ7_SCHJA]	31.82	2	1.027	1.055	0.993	0.951	1.0065	1.002	1.061	0.984	1.104	1.03775	0.408803	0.969887	NoSig	-0.0441118
C1LTL6	Universal stress protein OS=Schistosoma japonicum GN=Usp PE=2 SV=1 - [C1LTL6_SCHJA]	62.26	10	0.965	0.95	1.053	1.003	0.99275	1.252	1.192	1.246	1.133	1.20575	0.00101485	0.823346	NoSig	-0.280428
C1LU50	Major egg antigen (P40) OS=Schistosoma japonicum PE=2 SV=1 - [C1LU50_SCHJA]	79.66	24	0.993	1	1.023	0.997	1.00325	0.888	0.92	0.888	0.897	0.89825	4.68e-05	1.11689	NoSig	0.159492
C1LUA3	Putative ribosomal protein L5 OS=Schistosoma japonicum PE=2 SV=1 - [C1LUA3_SCHJA]	65.22	19	0.984	1.02	1.015	0.989	1.002	1.183	1.191	1.17	1.146	1.1725	1.36e-05	0.854584	NoSig	-0.226705
C1LUH7	Nascent polypeptide-associated complex subunit alpha OS=Schistosoma japonicum PE=2 SV=1 - [C1LUH7_SCHJA]	37.14	6	1.011	1.015	0.965	1.006	0.99925	1.145	1.132	1.153	1.095	1.13125	0.000268012	0.883315	NoSig	-0.179
C1LUM6	40S ribosomal protein S28 OS=Schistosoma japonicum GN=RPS28 PE=2 SV=1 - [C1LUM6_SCHJA]	55.88	4	1.037	1.001	0.98	1.014	1.008	1.174	1.179	1.194	1.161	1.177	1.75e-05	0.856415	NoSig	-0.223619
C1LUY8	CHCH domain-containing protein C22orf16, mitochondrial OS=Schistosoma japonicum PE=2 SV=1 - [C1LUY8_SCHJA]	15.05	1	1.033	1.046	1.016	0.821	0.979	1.153	1.157	1.025	1.402	1.18425	0.07427	0.826684	NoSig	-0.274593
C1LVH1	Histone H3 OS=Schistosoma japonicum PE=2 SV=1 - [C1LVH1_SCHJA]	38.93	8	0.969	1.009	1.034	0.984	0.999	1.374	1.465	1.378	1.439	1.414	4.36e-06	0.706506	NoSig	-0.501226
C1LVP7	Ribosomal protein L3 OS=Schistosoma japonicum GN=Rpl3 PE=2 SV=1 - [C1LVP7_SCHJA]	46.54	19	0.988	1.004	0.996	1.018	1.0015	1.224	1.198	1.194	1.173	1.19725	3.72e-06	0.8365	NoSig	-0.257562
C1LW68	Ribosomal protein LP1 OS=Schistosoma japonicum GN=RpLP1 PE=2 SV=1 - [C1LW68_SCHJA]	74.8	6	1.07	0.97	0.999	0.968	1.00175	1.199	1.136	1.187	1.192	1.1785	0.00071343	0.850021	NoSig	-0.234429
C1LW84	Ribosomal protein S14 OS=Schistosoma japonicum GN=rps14 PE=2 SV=1 - [C1LW84_SCHJA]	40.13	6	1.039	0.993	0.96	0.995	0.99675	1.155	1.152	1.092	1.159	1.1395	0.0007677	0.874726	NoSig	-0.193097
C1LWC9	Ribosomal protein, large P2 OS=Schistosoma japonicum GN=Rplp2 PE=2 SV=1 - [C1LWC9_SCHJA]	74.78	7	1	0.998	1.003	0.996	0.99925	1.072	1.074	1.098	1.035	1.06975	0.00168489	0.934097	NoSig	-0.0983561
C1LWP0	FUS-interacting serine-arginine-rich protein 1 OS=Schistosoma japonicum GN=TASR PE=2 SV=1 - [C1LWP0_SCHJA]	32.38	7	1.017	0.982	0.999	0.986	0.996	1.273	1.393	1.305	1.379	1.3375	2.72e-05	0.744673	NoSig	-0.425321
C1LWR5	Elongation factor 1-alpha OS=Schistosoma japonicum GN=eef1a2-prov PE=2 SV=1 - [C1LWR5_SCHJA]	73.55	36	0.994	0.996	1.009	1.007	1.0015	0.961	0.961	0.954	0.945	0.95525	0.000147947	1.04842	NoSig	0.0682122
C1LWR8	Ribosomal Protein, Small subunit OS=Schistosoma japonicum GN=rps-23 PE=2 SV=1 - [C1LWR8_SCHJA]	35.86	8	0.993	0.989	1.011	0.998	0.99775	1.318	1.368	1.327	1.34	1.33825	1.28e-07	0.745563	NoSig	-0.423597
C1LWZ0	Splicing factor, arginine/serine-rich 2 OS=Schistosoma japonicum PE=2 SV=1 - [C1LWZ0_SCHJA]	60.78	8	0.997	1.003	0.989	1.006	0.99875	1.102	1.066	1.082	1.043	1.07325	0.00127168	0.930585	NoSig	-0.103791
C1LXA7	Angio-associated migratory cell protein OS=Schistosoma japonicum PE=2 SV=1 - [C1LXA7_SCHJA]	5.11	2	0.933	0.965	1.059	1.051	1.002	0.891	0.824	0.874	0.825	0.8535	0.00592647	1.17399	NoSig	0.231419
C1LYH8	Phosphatase 2A inhibitor I2PP2A OS=Schistosoma japonicum GN=I-2PP2A PE=2 SV=1 - [C1LYH8_SCHJA]	39.09	11	0.949	0.991	1.04	0.993	0.99325	0.84	0.84	0.839	0.812	0.83275	0.000188695	1.19273	NoSig	0.254273
C1LYI9	Calcium-binding EF-hand,domain-containing protein OS=Schistosoma japonicum PE=2 SV=1 - [C1LYI9_SCHJA]	80.28	7	0.967	0.964	1.04	1.033	1.001	0.863	0.871	0.851	0.825	0.8525	0.000660821	1.17419	NoSig	0.23167
C4N153	Putative uncharacterized protein OS=Schistosoma japonicum PE=2 SV=1 - [C4N153_SCHJA]	24.33	6	0.979	1.004	1.062	0.96	1.00125	1.509	1.43	1.432	1.516	1.47175	6.7e-06	0.680313	NoSig	-0.55573
C6ZDD0	Frizzled 7 OS=Schistosoma japonicum PE=2 SV=1 - [C6ZDD0_SCHJA]	11.32	6	1.053	1.063	0.946	0.932	0.9985	1.34	1.329	1.357	1.299	1.33125	9.85e-05	0.750047	NoSig	-0.414947
C7C1Y9	Gap-Pol polyprotein OS=Schistosoma japonicum PE=4 SV=1 - [C7C1Y9_SCHJA]	0.59	1	1.028	1.073	1.001	0.903	1.00125	1.069	0.992	1.103	0.964	1.032	0.546158	0.970203	NoSig	-0.0436407
C7C1Z9	Gag-Pol polyprotein OS=Schistosoma japonicum PE=4 SV=1 - [C7C1Z9_SCHJA]	0.45	1	0.921	0.855	1.064	1.171	1.00275	0.938	0.918	0.605	0.636	0.77425	0.0920207	1.29512	NoSig	0.373091
C7C202	Gag-Pol polyprotein OS=Schistosoma japonicum PE=4 SV=1 - [C7C202_SCHJA]	1.26	2	0.929	0.927	1.046	1.102	1.001	1.132	1.091	1.143	1.159	1.13125	0.0301639	0.884862	NoSig	-0.176476
C7C206	Gag-Pol polyprotein OS=Schistosoma japonicum PE=4 SV=1 - [C7C206_SCHJA]	0.69	2	1.831	NA	NA	2.237	2.034	2.814	NA	2.26	2.752	2.60867	0.125524	0.779709	NoSig	-0.358993
C7TQQ1	Alpha-centractin (Centractin) (Centrosome-associated actin homolog) (Actin-RPV) (ARP1) (Fragment) OS=Schistosoma japonicum PE=2 SV=1 - [C7TQQ1_SCHJA]	44.27	14	0.99	0.99	1.013	1.012	1.00125	1.311	1.268	1.246	1.258	1.27075	2.37e-06	0.787921	NoSig	-0.343878
C7TXQ5	Putative zinc finger protein OS=Schistosoma japonicum PE=2 SV=1 - [C7TXQ5_SCHJA]	4.13	2	0.994	1.076	0.947	0.985	1.0005	0.91	0.906	0.906	0.871	0.89825	0.0120071	1.11383	NoSig	0.155532
C7TXQ7	Putative GatA-binding transcription factor OS=Schistosoma japonicum PE=2 SV=1 - [C7TXQ7_SCHJA]	2.44	1	1.085	1.037	0.947	0.94	1.00225	1.453	1.3	1.098	1.233	1.271	0.0165079	0.788552	NoSig	-0.342722
C7TXR1	Lymphocyte cytosolic protein 1 OS=Schistosoma japonicum PE=2 SV=1 - [C7TXR1_SCHJA]	60.74	28	1.009	1.002	0.995	0.994	1	1.011	1.02	1.015	1.031	1.01925	0.0137703	0.981114	NoSig	-0.027508
C7TXR3	Oxalate/formate antiporter OS=Schistosoma japonicum GN=OxlT-2 PE=2 SV=1 - [C7TXR3_SCHJA]	4.88	2	0.994	0.969	1.058	0.985	1.0015	0.991	0.997	1.058	0.9	0.9865	0.710575	1.01521	NoSig	0.0217715
C7TXR4	AP-3 complex subunit mu-2 (Adapter-related protein complex 3 mu-2 subunit) OS=Schistosoma japonicum PE=2 SV=1 - [C7TXR4_SCHJA]	5.71	1	0.973	0.973	1.026	1.036	1.002	1.123	1.103	1.093	1.152	1.11775	0.00162655	0.896444	NoSig	-0.157715
C7TXR6	Zinc finger, C2H2-type domain-containing protein OS=Schistosoma japonicum PE=2 SV=1 - [C7TXR6_SCHJA]	17.19	8	0.988	0.992	1.019	1.007	1.0015	1.054	1.051	1.033	1.045	1.04575	0.00182766	0.957686	NoSig	-0.0623756
C7TXS2	RFad1, flavin adenine dinucleotide synthetase, homolog OS=Schistosoma japonicum GN=Flad1 PE=2 SV=1 - [C7TXS2_SCHJA]	8.64	3	0.994	0.942	1.031	0.999	0.9915	0.749	0.731	0.741	0.788	0.75225	3.9e-05	1.31805	NoSig	0.398401
C7TXS4	Dihydrolipoamide acetyltransferase component of pyruvate dehydrogenase complex OS=Schistosoma japonicum PE=2 SV=1 - [C7TXS4_SCHJA]	25.78	6	1.026	0.958	0.978	1.045	1.00175	1.129	1.215	1.109	1.141	1.1485	0.00306931	0.872225	NoSig	-0.197228
C7TXS6	Signal recognition particle 54 kDa protein OS=Schistosoma japonicum GN=Srp54 PE=2 SV=1 - [C7TXS6_SCHJA]	29.93	11	0.998	0.997	0.977	1.017	0.99725	1.079	1.068	1.075	1.057	1.06975	0.000272632	0.932227	NoSig	-0.101247
C7TXS7	General vesicular transport factor p115 OS=Schistosoma japonicum GN=TAP PE=2 SV=1 - [C7TXS7_SCHJA]	14.34	6	0.983	0.993	1	0.981	0.98925	0.971	1.005	1.017	1.039	1.008	0.259227	0.981399	NoSig	-0.0270886
C7TXT2	Neuronal acetylcholine receptor subunit alpha-2 OS=Schistosoma japonicum PE=2 SV=1 - [C7TXT2_SCHJA]	0.94	1	1.01	1.051	1.003	0.94	1.001	1.29	1.245	1.257	1.177	1.24225	0.00033619	0.805796	NoSig	-0.311514
C7TXT3	Aspartate--ammonia ligase OS=Schistosoma japonicum PE=2 SV=1 - [C7TXT3_SCHJA]	12.8	3	0.955	0.958	1.044	1.051	1.002	0.865	0.882	0.829	0.819	0.84875	0.00231891	1.18056	NoSig	0.239471
C7TXT8	Tropomyosin-2 OS=Schistosoma japonicum GN=TMII PE=2 SV=1 - [C7TXT8_SCHJA]	69.23	20	0.966	0.986	1.018	1.051	1.00525	1.181	1.205	1.201	1.153	1.185	0.000188166	0.848312	NoSig	-0.237333
C7TXU2	Regulator of chromosome condensation, RCC1,domain-containing protein OS=Schistosoma japonicum PE=2 SV=1 - [C7TXU2_SCHJA]	45.02	10	1.033	1.01	0.972	0.997	1.003	0.817	0.882	0.869	0.895	0.86575	0.000639155	1.15853	NoSig	0.212299
C7TXU3	Coatomer subunit gamma OS=Schistosoma japonicum PE=2 SV=1 - [C7TXU3_SCHJA]	52.47	36	0.988	1.044	0.997	0.997	1.0065	1.399	1.139	1.288	1.332	1.2895	0.00242462	0.780535	NoSig	-0.357465
C7TXU6	ADP-ribosylation factor related protein 1 OS=Schistosoma japonicum GN=ARFRP1 PE=2 SV=1 - [C7TXU6_SCHJA]	19.61	2	0.972	1.037	1.016	0.978	1.00075	1.176	1.154	1.144	1.097	1.14275	0.000788479	0.875738	NoSig	-0.191428
C7TXX3	Import inner membrane translocase subunit TIM50, mitochondrial OS=Schistosoma japonicum PE=2 SV=1 - [C7TXX3_SCHJA]	9.52	3	0.985	0.989	1.054	1.028	1.014	0.862	0.981	1.062	1.04	0.98625	0.581032	1.02814	NoSig	0.0400324
C7TXX7	DNA-directed RNA Polymerase II subunit K OS=Schistosoma japonicum PE=2 SV=1 - [C7TXX7_SCHJA]	27.27	2	1.055	0.999	1.011	0.941	1.0015	1.106	1.101	1.16	1.245	1.153	0.0100754	0.868604	NoSig	-0.20323
C7TXY1	Putative phosphoglucomutase 2 OS=Schistosoma japonicum PE=2 SV=1 - [C7TXY1_SCHJA]	30.17	15	1.018	1.001	0.992	1.02	1.00775	0.834	0.882	0.861	0.889	0.8665	5.97e-05	1.16301	NoSig	0.217866
C7TXZ1	Long-chain-fatty-acid--CoA ligase 5 OS=Schistosoma japonicum PE=2 SV=1 - [C7TXZ1_SCHJA]	27.04	16	0.977	0.988	1.036	0.994	0.99875	0.783	0.75	0.778	0.746	0.76425	6.25e-06	1.30684	NoSig	0.386079
C7TXZ7	Autophagy-related cysteine endopeptidase 2 OS=Schistosoma japonicum GN=ATG4A PE=2 SV=1 - [C7TXZ7_SCHJA]	2.37	1	0.922	0.957	0.954	1.175	1.002	0.885	0.749	0.836	0.761	0.80775	0.0266866	1.24048	NoSig	0.310902
C7TY00	DNA-binding SAP,domain-containing protein OS=Schistosoma japonicum PE=2 SV=1 - [C7TY00_SCHJA]	13.8	10	1.051	0.99	0.944	1.033	1.0045	1.025	1.121	1.05	1.042	1.0595	0.134337	0.948089	NoSig	-0.076906
C7TY02	Serine/threonine-protein phosphatase 2A 65 kDa regulatory subunit A alpha isoform OS=Schistosoma japonicum PE=2 SV=1 - [C7TY02_SCHJA]	31.14	17	1.061	1.014	0.991	0.955	1.00525	1.009	1.125	1.109	1.088	1.08275	0.0631759	0.928423	NoSig	-0.107146
C7TY03	Protein SEC13 homolog OS=Schistosoma japonicum PE=2 SV=1 - [C7TY03_SCHJA]	19.41	6	0.998	1.024	0.96	0.974	0.989	0.86	0.883	0.91	0.839	0.873	0.00143889	1.13288	NoSig	0.179989
C7TY12	Phosphoglucomutase 3 OS=Schistosoma japonicum GN=pgm3-prov PE=2 SV=1 - [C7TY12_SCHJA]	34.23	17	0.985	1.004	0.984	1.016	0.99725	0.866	0.925	0.888	0.862	0.88525	0.000489572	1.12652	NoSig	0.17187
C7TY21	Serine/threonine-protein phosphatase OS=Schistosoma japonicum PE=2 SV=1 - [C7TY21_SCHJA]	25	13	1.016	1.011	1.022	0.999	1.012	1.005	0.991	1.047	0.966	1.00225	0.593313	1.00973	NoSig	0.0139669
C7TY24	Ubiquitin-conjugating enzyme E2G 2 OS=Schistosoma japonicum GN=ube2g2 PE=2 SV=1 - [C7TY24_SCHJA]	60.12	6	0.983	1.003	1.036	0.983	1.00125	0.941	0.948	0.934	0.939	0.9405	0.00296454	1.06459	NoSig	0.0903024
C7TY28	Tryptophan 5-hydroxylase 2 OS=Schistosoma japonicum PE=2 SV=1 - [C7TY28_SCHJA]	4.52	1	0.85	0.859	1.147	1.153	1.00225	1.026	1.062	1.119	1.214	1.10525	0.318368	0.906808	NoSig	-0.14113
C7TY43	Belle OS=Schistosoma japonicum GN=bel PE=2 SV=1 - [C7TY43_SCHJA]	3.41	3	1.029	0.907	1.07	1.005	1.00275	1.24	1.313	1.263	1.187	1.25075	0.00123171	0.801719	NoSig	-0.318831
C7TY45	Thioredoxin domain-containing protein 4 OS=Schistosoma japonicum PE=2 SV=1 - [C7TY45_SCHJA]	25.86	9	0.959	0.99	1.003	1.047	0.99975	0.967	0.99	0.975	0.919	0.96275	0.172731	1.03843	NoSig	0.0544062
C7TY75	Glycerol-3-phosphate dehydrogenase OS=Schistosoma japonicum PE=2 SV=1 - [C7TY75_SCHJA]	31.01	9	1.028	0.983	0.996	1.065	1.018	1.006	0.965	1.017	0.969	0.98925	0.250522	1.02906	NoSig	0.0413305
C7TY82	Solute carrier family 25, member 1 OS=Schistosoma japonicum GN=Slc25a1 PE=2 SV=1 - [C7TY82_SCHJA]	10.29	4	0.92	0.926	1.073	1.059	0.9945	1.1	1.116	1.102	1.108	1.1065	0.0358697	0.89878	NoSig	-0.15396
C7TY84	Hypotheticial protein OS=Schistosoma japonicum PE=2 SV=1 - [C7TY84_SCHJA]	9.35	2	0.926	0.998	1.04	1.041	1.00125	1.027	1.02	1.068	0.882	0.99925	0.963875	1.002	NoSig	0.00288467
C7TY87	Tetraspanin OS=Schistosoma japonicum PE=2 SV=1 - [C7TY87_SCHJA]	24.89	6	0.976	0.99	1.022	1.025	1.00325	0.712	0.685	0.707	0.671	0.69375	9.99e-07	1.44613	NoSig	0.532193
C7TYD4	Nucleobindin-2 OS=Schistosoma japonicum PE=2 SV=1 - [C7TYD4_SCHJA]	6.08	1	0.953	1.003	1	1.05	1.0015	1.203	1.265	1.185	1.143	1.199	0.000863851	0.835279	NoSig	-0.259669
C7TYD8	Carboxypeptidase N, polypeptide 1, 50kD OS=Schistosoma japonicum PE=2 SV=1 - [C7TYD8_SCHJA]	10.47	4	1.01	1.024	1.023	0.972	1.00725	1.071	1.048	1.118	0.976	1.05325	0.202754	0.956326	NoSig	-0.0644261
C7TYE7	Putative KH-type splicing regulatory protein OS=Schistosoma japonicum PE=2 SV=1 - [C7TYE7_SCHJA]	39.77	17	1.003	1.013	1.028	1.008	1.013	0.955	0.949	0.966	0.946	0.954	0.000150346	1.06184	NoSig	0.086573
C7TYI1	Synapse-associated protein 1 OS=Schistosoma japonicum PE=2 SV=1 - [C7TYI1_SCHJA]	8.48	3	0.955	1.011	1.014	1.011	0.99775	1.176	1.168	1.206	1.115	1.16625	0.000388847	0.85552	NoSig	-0.225127
C7TYI6	Putative DnaJ (Hsp40) homolog, subfamily C, member 2 OS=Schistosoma japonicum PE=2 SV=1 - [C7TYI6_SCHJA]	3.16	5	1.067	0.971	0.94	1.007	0.99625	0.941	1.002	1.032	1.066	1.01025	0.726401	0.986142	NoSig	-0.0201326
C7TYK1	Putative uncharacterized protein OS=Schistosoma japonicum PE=2 SV=1 - [C7TYK1_SCHJA]	8.25	1	1.068	0.997	0.921	1.033	1.00475	0.785	0.771	0.814	0.851	0.80525	0.00146747	1.24775	NoSig	0.319328
C7TYL9	Hypotheticial protein OS=Schistosoma japonicum PE=2 SV=1 - [C7TYL9_SCHJA]	13.24	1	0.936	0.919	1.145	1.008	1.002	1.238	1.239	1.192	1.2	1.21725	0.00655595	0.823167	NoSig	-0.280743
C7TYP3	25 kDa integral membrane protein OS=Schistosoma japonicum PE=2 SV=1 - [C7TYP3_SCHJA]	29.55	5	1.02	1.035	0.966	1.016	1.00925	1.198	1.178	1.182	1.119	1.16925	0.000415678	0.86316	NoSig	-0.2123
C7TYQ9	Putative Glutamate--cysteine ligase catalytic subunit OS=Schistosoma japonicum PE=2 SV=1 - [C7TYQ9_SCHJA]	9.69	5	1.078	1.026	0.946	0.918	0.992	0.717	0.693	0.741	0.679	0.7075	0.000340988	1.40212	NoSig	0.48761
C7TYR0	Proteasome subunit beta type OS=Schistosoma japonicum PE=2 SV=1 - [C7TYR0_SCHJA]	44.39	8	1.009	1.006	1.004	1.033	1.013	0.953	0.901	0.949	0.933	0.934	0.00117439	1.08458	NoSig	0.11714
C7TYR4	Cathepsin B OS=Schistosoma japonicum PE=2 SV=1 - [C7TYR4_SCHJA]	31.9	9	1.042	1.109	0.918	0.936	1.00125	1.089	0.86	1.004	0.904	0.96425	0.606826	1.03837	NoSig	0.0543231
C7TYR9	5'-nucleotidase OS=Schistosoma japonicum PE=2 SV=1 - [C7TYR9_SCHJA]	7.17	3	0.983	0.997	1.006	1.019	1.00125	0.879	0.905	0.903	0.841	0.882	0.000378459	1.1352	NoSig	0.182952
C7TYS7	Selenoprotein W, 1 OS=Schistosoma japonicum PE=2 SV=1 - [C7TYS7_SCHJA]	8.96	1	0.994	1.048	0.98	0.979	1.00025	0.711	0.698	0.669	0.694	0.693	3.03e-06	1.44336	NoSig	0.529433
C7TYU6	Eukaryotic translation initiation factor 3 subunit 5 OS=Schistosoma japonicum GN=eIF3f PE=2 SV=1 - [C7TYU6_SCHJA]	30.04	7	1.076	0.968	0.944	0.999	0.99675	1.016	0.981	0.988	0.963	0.987	0.76279	1.00988	NoSig	0.0141816
C7TYV8	Protein tyrosine phosphatase, non-receptor type 11 OS=Schistosoma japonicum GN=PTPN11 PE=2 SV=1 - [C7TYV8_SCHJA]	30.72	9	1.005	0.99	1.003	1.018	1.004	0.864	0.909	0.932	0.861	0.8915	0.000847469	1.12619	NoSig	0.171453
C7TYW7	PRKCA-binding protein OS=Schistosoma japonicum PE=2 SV=1 - [C7TYW7_SCHJA]	5.77	2	1.012	0.952	1.05	1.005	1.00475	1.163	1.201	1.261	1.271	1.224	0.000515958	0.820874	NoSig	-0.284767
C7TZ33	CybS domain-containing protein OS=Schistosoma japonicum PE=2 SV=1 - [C7TZ33_SCHJA]	18.54	3	0.951	1.017	1.06	0.933	0.99025	1.172	1.284	1.228	1.267	1.23775	0.000687333	0.80004	NoSig	-0.321855
C7TZ45	Endothelin-converting enzyme OS=Schistosoma japonicum PE=2 SV=1 - [C7TZ45_SCHJA]	2.98	1	1.008	1.242	0.856	0.894	1	1.597	0.809	1.024	0.949	1.09475	0.64192	0.913451	NoSig	-0.130601
C7TZ55	RNA polymerase II mediator complex subunit 10 OS=Schistosoma japonicum PE=2 SV=1 - [C7TZ55_SCHJA]	14.53	1	1.034	1.133	0.89	0.948	1.00125	1.035	1.027	1.002	1.115	1.04475	0.48309	0.958363	NoSig	-0.0613555
C7TZ58	SPFH domain-containing protein 1 OS=Schistosoma japonicum PE=2 SV=1 - [C7TZ58_SCHJA]	21.26	7	0.991	0.982	0.98	1.062	1.00375	1.159	1.149	1.143	1.112	1.14075	0.000805051	0.879904	NoSig	-0.184583
C7TZ73	Putative CCDC28B protein 65.9 OS=Schistosoma japonicum PE=2 SV=1 - [C7TZ73_SCHJA]	7.92	1	1.039	0.997	1.028	0.944	1.002	1.137	1.15	1.108	1.163	1.1395	0.0012733	0.879333	NoSig	-0.185518
C7TZA0	Integrin beta-1-binding protein 2 OS=Schistosoma japonicum PE=2 SV=1 - [C7TZA0_SCHJA]	49.42	15	1.007	1.016	0.991	0.964	0.9945	0.902	0.898	0.902	0.858	0.89	0.000553467	1.11742	NoSig	0.160166
C7TZA1	Glycerol-3-phosphate dehydrogenase [NAD(+)] OS=Schistosoma japonicum PE=2 SV=1 - [C7TZA1_SCHJA]	28.85	8	1.006	0.962	1.021	1.014	1.00075	0.909	0.894	0.912	0.921	0.909	0.000737733	1.10094	NoSig	0.138729
C7TZD8	Putative uncharacterized protein OS=Schistosoma japonicum PE=2 SV=1 - [C7TZD8_SCHJA]	16.87	6	1.004	1.035	0.978	0.974	0.99775	0.902	0.857	0.938	0.917	0.9035	0.00535838	1.10432	NoSig	0.143154
C7TZG4	Ribonucleoside-diphosphate reductase (Fragment) OS=Schistosoma japonicum GN=Rrm1 PE=2 SV=1 - [C7TZG4_SCHJA]	11.98	4	0.961	0.996	0.964	1.041	0.9905	1.12	0.981	0.981	1.035	1.02925	0.340414	0.962351	NoSig	-0.0553646
C7TZG6	Ubiquitin-activating enzyme E1C (Fragment) OS=Schistosoma japonicum GN=Ube1c PE=2 SV=1 - [C7TZG6_SCHJA]	6.36	1	1.035	1.034	0.98	0.959	1.002	0.845	0.746	0.792	0.882	0.81625	0.00194036	1.22757	NoSig	0.2958
C7TZH0	Lipase maturation factor (Fragment) OS=Schistosoma japonicum PE=2 SV=1 - [C7TZH0_SCHJA]	10.38	5	0.937	1.014	1.054	0.973	0.9945	1.026	1.014	1.006	0.975	1.00525	0.718709	0.989306	NoSig	-0.0155111
C7TZH4	Kinesin-like protein (Fragment) OS=Schistosoma japonicum GN=Khc PE=2 SV=1 - [C7TZH4_SCHJA]	56.08	43	0.979	0.999	1.021	0.995	0.9985	0.961	0.942	0.956	0.955	0.9535	0.00335985	1.04719	NoSig	0.0665295
C7TZH9	BCL2-like apoptosis inhibitor,domain-containing protein (Fragment) OS=Schistosoma japonicum PE=2 SV=1 - [C7TZH9_SCHJA]	6.73	3	0.974	0.975	1.031	1.01	0.9975	0.959	0.948	0.928	0.952	0.94675	0.0168281	1.0536	NoSig	0.0753333
C7TZI2	FH1/FH2 domain-containing protein 3 (Fragment) OS=Schistosoma japonicum GN=hFHOS2 PE=2 SV=1 - [C7TZI2_SCHJA]	2.05	2	1.053	1.015	0.998	0.941	1.00175	0.924	0.953	0.912	0.858	0.91175	0.0256286	1.09871	NoSig	0.135812
C7TZI5	Protein VHS3 (Viable in a HAL3 SIT4 background protein 3) (Fragment) OS=Schistosoma japonicum PE=2 SV=1 - [C7TZI5_SCHJA]	33.13	16	0.989	1.002	1.004	1.004	0.99975	1.088	1.061	1.09	1.018	1.06425	0.00919775	0.939394	NoSig	-0.0901978
C7TZI6	Heat shock protein 60 (Fragment) OS=Schistosoma japonicum GN=Hsp60 PE=2 SV=1 - [C7TZI6_SCHJA]	70.6	31	0.989	0.996	1.011	1.005	1.00025	1.038	1.095	1.022	1.025	1.045	0.0448226	0.957177	NoSig	-0.0631423
C7TZJ6	Putative mitochondrial import receptor subunit TOM40 homolog (Fragment) OS=Schistosoma japonicum PE=2 SV=1 - [C7TZJ6_SCHJA]	11.99	3	1.133	1.026	0.893	0.982	1.0085	1.023	1.062	1.002	1.016	1.02575	0.749725	0.983183	NoSig	-0.0244681
C7TZM4	Rootletin (Ciliary rootlet coiled-coil protein) (Fragment) OS=Schistosoma japonicum PE=2 SV=1 - [C7TZM4_SCHJA]	13.29	1	0.864	1.276	1.716	0.132	0.997	0.507	0.466	0.497	0.417	0.47175	0.17022	2.11341	NoSig	1.07957
C7TZM5	Maleless (Fragment) OS=Schistosoma japonicum GN=mle PE=2 SV=1 - [C7TZM5_SCHJA]	10.97	3	1.119	1.051	0.924	0.914	1.002	0.894	0.939	0.891	0.872	0.899	0.0940591	1.11457	NoSig	0.156489
C7TZM7	Putative uncharacterized protein (Fragment) OS=Schistosoma japonicum PE=2 SV=1 - [C7TZM7_SCHJA]	68.59	10	0.987	0.961	0.993	1.014	0.98875	0.949	1.002	0.965	1.033	0.98725	0.962112	1.00152	NoSig	0.00219033
C7TZM9	PDZ/DHR/GLGF,domain-containing protein (Fragment) OS=Schistosoma japonicum PE=2 SV=1 - [C7TZM9_SCHJA]	5.59	1	0.986	0.971	1.023	1.029	1.00225	0.955	0.946	0.996	0.948	0.96125	0.0676777	1.04265	NoSig	0.0602588
C7TZN0	Septin-7 (CDC10 protein homolog) (Fragment) OS=Schistosoma japonicum PE=2 SV=1 - [C7TZN0_SCHJA]	33.81	10	1.038	0.992	0.982	1.006	1.0045	1.012	1.07	1.045	1.102	1.05725	0.0564838	0.950106	NoSig	-0.073839
C7TZN1	Nuclear pore complex protein Nup93 (Fragment) OS=Schistosoma japonicum PE=2 SV=1 - [C7TZN1_SCHJA]	9.38	4	1.028	1.046	0.943	0.938	0.98875	1.115	1.105	1.08	1.116	1.104	0.00760362	0.895607	NoSig	-0.159062
C7TZN3	WD repeat protein 8 (Fragment) OS=Schistosoma japonicum PE=2 SV=1 - [C7TZN3_SCHJA]	2.2	1	1.125	0.928	0.989	0.971	1.00325	1.424	1.486	1.464	1.385	1.43975	9.92e-05	0.696822	NoSig	-0.521137
C7TZN4	Putative U5 snRNP-specific protein (Fragment) OS=Schistosoma japonicum PE=2 SV=1 - [C7TZN4_SCHJA]	23.18	2	0.966	0.936	1.019	1.063	0.996	1.171	1.164	1.262	1.074	1.16775	0.0111733	0.852922	NoSig	-0.229514
C7TZN5	Tetratricopeptide repeat protein 14 (Fragment) OS=Schistosoma japonicum PE=2 SV=1 - [C7TZN5_SCHJA]	11.64	10	0.945	0.996	1.015	0.997	0.98825	1.137	1.089	1.119	1.093	1.1095	0.000667912	0.890717	NoSig	-0.166962
C7TZN6	Putative ATP-dependent RNA helicase DDX17 (Fragment) OS=Schistosoma japonicum PE=2 SV=1 - [C7TZN6_SCHJA]	51.09	15	1.03	1.002	0.97	0.974	0.994	1.233	1.224	1.138	1.112	1.17675	0.00158315	0.844699	NoSig	-0.24349
C7TZP3	Putative Calpain-11 (Fragment) OS=Schistosoma japonicum GN=CANP11 PE=2 SV=1 - [C7TZP3_SCHJA]	13.26	4	1.037	1.01	0.999	0.962	1.002	1.134	1.24	1.224	1.234	1.208	0.000412891	0.82947	NoSig	-0.269738
C7TZP5	Structural maintenance of chromosomes protein 2 (Fragment) OS=Schistosoma japonicum PE=2 SV=1 - [C7TZP5_SCHJA]	1.06	1	1.437	0.926	0.835	0.821	1.00475	0.993	1.233	1.001	1.202	1.10725	0.544971	0.907428	NoSig	-0.140144
C7TZP6	Suppressor of profilin 2 (Fragment) OS=Schistosoma japonicum GN=Sop2 PE=2 SV=1 - [C7TZP6_SCHJA]	38.85	6	0.998	0.973	1.002	1.022	0.99875	1.033	1.059	1.012	1.002	1.0265	0.132109	0.972966	NoSig	-0.0395381
C7TZP9	COP9 signalosome complex subunit 1 (Signalosome subunit 1) (Fragment) OS=Schistosoma japonicum PE=2 SV=1 - [C7TZP9_SCHJA]	27.6	10	0.974	0.977	1.02	0.987	0.9895	1.033	0.996	1.113	1.103	1.06125	0.0539719	0.932391	NoSig	-0.100993
C7TZQ3	Structural maintenance of chromosomes protein 3 (Fragment) OS=Schistosoma japonicum GN=smc3 PE=2 SV=1 - [C7TZQ3_SCHJA]	2.07	2	1.026	1.021	0.953	1.007	1.00175	1.246	1.248	1.136	1.059	1.17225	0.0131185	0.854553	NoSig	-0.226758
C7TZQ4	Arginine methyltransferase 4 (Fragment) OS=Schistosoma japonicum GN=Art4 PE=2 SV=1 - [C7TZQ4_SCHJA]	17.43	7	1.003	1.066	1.046	0.919	1.0085	0.891	0.838	0.955	0.865	0.88725	0.025673	1.13666	NoSig	0.184799
C7TZQ5	Putative Glutamate--cysteine ligase catalytic subunit (Fragment) OS=Schistosoma japonicum PE=2 SV=1 - [C7TZQ5_SCHJA]	32.27	5	1	0.969	1.018	1.002	0.99725	0.933	1.005	1.041	1.006	0.99625	0.958716	1.001	NoSig	0.0014474
C7TZR4	Growth-arrest-specific protein 8 (Fragment) OS=Schistosoma japonicum PE=2 SV=1 - [C7TZR4_SCHJA]	3.74	1	1.04	0.965	0.909	1.096	1.0025	0.88	0.904	0.983	0.967	0.9335	0.198851	1.07392	NoSig	0.10288
C7TZR9	TAR DNA-binding protein 43 (Fragment) OS=Schistosoma japonicum PE=2 SV=1 - [C7TZR9_SCHJA]	26.33	10	1.03	1.035	0.971	0.968	1.001	0.924	0.933	0.908	0.913	0.9195	0.00514744	1.08864	NoSig	0.12252
C7TZS5	Lysyl-tRNA synthetase (Fragment) OS=Schistosoma japonicum GN=KARS PE=2 SV=1 - [C7TZS5_SCHJA]	34.28	11	1.029	1.009	0.963	0.99	0.99775	1.042	1.011	0.996	1.015	1.016	0.323636	0.982037	NoSig	-0.0261501
C7TZT2	Proliferation-associated protein 2G4 (Fragment) OS=Schistosoma japonicum PE=2 SV=1 - [C7TZT2_SCHJA]	43.29	18	0.971	0.987	1.043	1.014	1.00375	0.889	0.869	0.878	0.842	0.8695	0.00037706	1.1544	NoSig	0.207142
C7TZT7	Peptidyl-prolyl cis-trans isomerase (Fragment) OS=Schistosoma japonicum GN=ppig PE=2 SV=1 - [C7TZT7_SCHJA]	20.94	5	0.946	1.006	1.051	1.048	1.01275	0.954	0.946	0.942	0.97	0.953	0.0543736	1.0627	NoSig	0.08773
C7TZU8	Rho-associated protein kinase 1 (Fragment) OS=Schistosoma japonicum PE=2 SV=1 - [C7TZU8_SCHJA]	8.82	4	0.989	1.005	1.021	1.01	1.00625	0.855	0.906	0.899	0.868	0.882	0.000115504	1.14087	NoSig	0.190138
C7TZV1	20S proteasome subunit beta 4 (Fragment) OS=Schistosoma japonicum PE=2 SV=1 - [C7TZV1_SCHJA]	32.61	6	0.968	1.006	1.007	1.006	0.99675	0.934	0.866	0.912	0.871	0.89575	0.00175104	1.11275	NoSig	0.154136
C7U004	Putative diacylglycerol acyltransferase 148 (Fragment) OS=Schistosoma japonicum PE=2 SV=1 - [C7U004_SCHJA]	3.67	1	0.907	0.938	1.111	1.05	1.0015	1.135	1.134	1.168	1.051	1.122	0.0664906	0.892602	NoSig	-0.16391
C8CHI6	Methionine aminopeptidase 2 OS=Schistosoma japonicum GN=METAP2 PE=2 SV=1 - [C8CHI6_SCHJA]	25.05	12	0.979	0.998	0.998	1.014	0.99725	0.942	0.945	0.951	0.879	0.92925	0.00998852	1.07318	NoSig	0.101888
C9W186	Lysophospholipase II OS=Schistosoma japonicum PE=2 SV=1 - [C9W186_SCHJA]	63	12	0.992	1.008	1.008	1.012	1.005	0.922	0.882	0.885	0.848	0.88425	0.000243978	1.13656	NoSig	0.184669
D2JWR5	cAMP-dependent protein kinase catalytic subunit OS=Schistosoma japonicum PE=2 SV=1 - [D2JWR5_SCHJA]	41.43	14	1.013	1.036	0.971	1.009	1.00725	0.89	0.898	0.924	0.883	0.89875	0.000513383	1.12072	NoSig	0.16443
D5FFY8	P2 protein OS=Schistosoma japonicum PE=2 SV=1 - [D5FFY8_SCHJA]	17.73	3	0.957	0.947	1.065	1.039	1.002	0.887	0.958	1.034	0.936	0.95375	0.297848	1.05059	NoSig	0.0711995
F0UXG3	Cystatin-B (Stefin-B) OS=Schistosoma japonicum PE=2 SV=1 - [F0UXG3_SCHJA]	92.08	8	0.976	0.993	1.032	0.989	0.9975	0.908	0.929	0.942	0.883	0.9155	0.00344107	1.08957	NoSig	0.123757
G4XPB3	Thioredoxin glutathione reductase OS=Schistosoma japonicum PE=2 SV=1 - [G4XPB3_SCHJA]	58.22	26	0.983	1.001	1.009	1.019	1.003	0.777	0.788	0.777	0.784	0.7815	1.65e-07	1.28343	NoSig	0.360004
H6QX60	Tyrosinase 1 OS=Schistosoma japonicum PE=4 SV=1 - [H6QX60_SCHJA]	23.99	12	0.962	1.005	1.022	1.025	1.0035	1.27	1.207	1.189	1.193	1.21475	0.000113314	0.826096	NoSig	-0.275619
M4HQ36	Tyrosinase 2 OS=Schistosoma japonicum PE=4 SV=1 - [M4HQ36_SCHJA]	24.12	10	0.98	0.997	1.017	1.011	1.00125	1.246	1.264	1.214	1.19	1.2285	1.75e-05	0.815018	NoSig	-0.295096
M4QHU0	Ago3 OS=Schistosoma japonicum PE=2 SV=1 - [M4QHU0_SCHJA]	24.59	15	1.026	1.025	1.012	0.975	1.0095	0.942	0.963	0.954	0.992	0.96275	0.0269762	1.04856	NoSig	0.0684078
M4QK25	Ago1 OS=Schistosoma japonicum PE=2 SV=1 - [M4QK25_SCHJA]	16.65	11	1.056	1.017	0.97	0.959	1.0005	1.011	1.045	1.015	1.087	1.0395	0.218191	0.962482	NoSig	-0.0551686
M4QLF4	Ago2 OS=Schistosoma japonicum PE=2 SV=1 - [M4QLF4_SCHJA]	17.01	14	0.993	0.97	0.96	1.06	0.99575	1.143	1.146	1.108	1.161	1.1395	0.00122538	0.873848	NoSig	-0.194545
O01372	22.6kDa membrane-associated antigen OS=Schistosoma japonicum GN=SJJ22.6 PE=2 SV=1 - [O01372_SCHJA]	72.25	19	0.978	0.984	1.017	1.012	0.99775	0.666	0.705	0.675	0.676	0.6805	2.96e-07	1.4662	NoSig	0.552083
O45033	Calpain (Fragment) OS=Schistosoma japonicum PE=2 SV=1 - [O45033_SCHJA]	57.24	41	0.985	0.958	1.045	0.994	0.9955	0.808	0.82	0.822	0.764	0.8035	0.000150229	1.23895	NoSig	0.309123
O45206	21.7 kDa antigen OS=Schistosoma japonicum PE=2 SV=1 - [O45206_SCHJA]	52.43	14	1.024	1.003	0.972	1.002	1.00025	0.79	0.808	0.812	0.824	0.8085	5.26e-06	1.23717	NoSig	0.307041
O96409	Ferritin OS=Schistosoma japonicum PE=2 SV=1 - [O96409_SCHJA]	82.08	14	1.018	0.975	1.021	1.02	1.0085	0.701	0.702	0.697	0.676	0.694	2.84e-07	1.45317	NoSig	0.539204
O96462	Ribosomal protein L40 OS=Schistosoma japonicum GN=RpL40 PE=2 SV=1 - [O96462_SCHJA]	58.59	9	1.016	0.975	1.015	0.993	0.99975	0.945	0.913	0.875	0.881	0.9035	0.00225123	1.10653	NoSig	0.146043
P08515	Glutathione S-transferase class-mu 26 kDa isozyme OS=Schistosoma japonicum PE=1 SV=3 - [GST26_SCHJA]	69.72	21	1.032	1.043	0.984	0.954	1.00325	0.932	1.015	0.963	0.904	0.9535	0.165974	1.05218	NoSig	0.0733763
P33676	Enolase OS=Schistosoma japonicum GN=ENO PE=2 SV=1 - [ENO_SCHJA]	85.48	31	0.984	0.99	1.016	1.011	1.00025	0.807	0.839	0.836	0.823	0.82625	3.72e-06	1.21059	NoSig	0.27571
P43157	Cathepsin B-like cysteine proteinase OS=Schistosoma japonicum GN=CATB PE=2 SV=1 - [CYSP_SCHJA]	69.59	21	0.973	1.008	1.018	1.007	1.0015	1.161	1.161	1.116	1.168	1.1515	7.13e-05	0.869735	NoSig	-0.201352
Q05870	Paramyosin OS=Schistosoma japonicum PE=2 SV=2 - [MYSP_SCHJA]	78.98	90	1.003	0.998	1.002	1.002	1.00125	1.47	1.518	1.495	1.504	1.49675	5.16e-09	0.668949	NoSig	-0.580031
Q0GBZ7	Membrane-associated protein 29 OS=Schistosoma japonicum PE=2 SV=1 - [Q0GBZ7_SCHJA]	25	4	0.994	1.015	0.996	0.962	0.99175	1.02	1	0.855	0.903	0.9445	0.291972	1.05003	NoSig	0.0704257
Q11003	Cathepsin L (Fragment) OS=Schistosoma japonicum PE=2 SV=1 - [Q11003_SCHJA]	11.16	2	0.944	0.987	1.003	1.073	1.00175	0.934	0.913	0.897	0.903	0.91175	0.0188256	1.09871	NoSig	0.135812
Q2LE75	Cytosolic 5'-nucleotidase II (Fragment) OS=Schistosoma japonicum PE=2 SV=1 - [Q2LE75_SCHJA]	48.83	23	0.992	0.992	1.027	1.001	1.003	1.121	1.186	1.06	1.092	1.11475	0.00730589	0.899753	NoSig	-0.152399
Q3KTD3	YptC4 (Fragment) OS=Schistosoma japonicum PE=2 SV=1 - [Q3KTD3_SCHJA]	54.55	4	0.956	1.007	0.962	1.031	0.989	1.066	1.081	1.047	0.987	1.04525	0.0874755	0.946185	NoSig	-0.0798056
Q3KTH9	SJCHGC07157 protein (Fragment) OS=Schistosoma japonicum PE=2 SV=1 - [Q3KTH9_SCHJA]	8.24	1	1.035	1.063	1.009	0.899	1.0015	1.06	1.082	1.194	1.033	1.09225	0.1213	0.916915	NoSig	-0.125141
Q3KTI0	SJCHGC07036 protein (Fragment) OS=Schistosoma japonicum PE=2 SV=1 - [Q3KTI0_SCHJA]	42.5	4	1.031	1.035	0.998	0.98	1.011	0.977	1.001	0.982	0.978	0.9845	0.115644	1.02692	NoSig	0.0383199
Q3KTJ3	SJCHGC05462 protein OS=Schistosoma japonicum PE=2 SV=1 - [Q3KTJ3_SCHJA]	11.27	1	0.681	1.476	1.249	0.576	0.9955	0.605	1.533	0.475	1.441	1.0135	0.960816	0.98224	NoSig	-0.0258529
Q3KTJ4	SJCHGC05401 protein OS=Schistosoma japonicum PE=2 SV=1 - [Q3KTJ4_SCHJA]	49.18	3	0.969	0.987	1.059	0.989	1.001	1.095	1.072	1.081	1.066	1.0785	0.00977422	0.928141	NoSig	-0.107584
Q3KTJ5	SJCHGC05171 protein (Fragment) OS=Schistosoma japonicum PE=2 SV=1 - [Q3KTJ5_SCHJA]	23.16	1	0.939	1.055	1.021	0.988	1.00075	1.046	1.067	0.987	1.016	1.029	0.392255	0.972546	NoSig	-0.0401614
Q3KTK6	SJCHGC02247 protein (Fragment) OS=Schistosoma japonicum PE=2 SV=1 - [Q3KTK6_SCHJA]	16.88	1	1.007	1.011	0.949	1.036	1.00075	0.987	0.997	1.042	0.98	1.0015	0.969011	0.999251	NoSig	-0.00108081
Q3KTL2	SJCHGC01998 protein OS=Schistosoma japonicum PE=2 SV=1 - [Q3KTL2_SCHJA]	47.92	5	0.979	0.977	1.026	1.043	1.00625	1.185	1.288	1.137	1.204	1.2035	0.00144901	0.836103	NoSig	-0.258247
Q3KTL5	SJCHGC01402 protein (Fragment) OS=Schistosoma japonicum PE=2 SV=1 - [Q3KTL5_SCHJA]	10.14	1	0.952	0.969	1.051	1.036	1.002	1.016	1.045	0.993	0.923	0.99425	0.837448	1.00779	NoSig	0.0112019
Q3KZ56	SJCHGC07397 protein (Fragment) OS=Schistosoma japonicum PE=2 SV=1 - [Q3KZ56_SCHJA]	38.74	5	1.002	0.962	1.011	1.024	0.99975	0.865	0.836	0.902	0.891	0.8735	0.000685474	1.14453	NoSig	0.19476
Q3KZ68	SJCHGC02243 protein (Fragment) OS=Schistosoma japonicum PE=2 SV=1 - [Q3KZ68_SCHJA]	9.48	1	1.01	1.023	0.976	0.997	1.0015	0.794	0.808	0.836	0.784	0.8055	1.24e-05	1.24333	NoSig	0.314206
Q3KZ69	SJCHGC06914 protein (Fragment) OS=Schistosoma japonicum PE=2 SV=1 - [Q3KZ69_SCHJA]	18.71	3	1.029	1.001	0.962	0.981	0.99325	0.925	0.962	1.013	0.999	0.97475	0.477338	1.01898	NoSig	0.0271246
Q3KZ89	SJCHGC08165 protein (Fragment) OS=Schistosoma japonicum PE=2 SV=1 - [Q3KZ89_SCHJA]	11.11	1	1.071	1.143	0.831	0.96	1.00125	1.325	1.273	1.334	1.149	1.27025	0.0154071	0.788231	NoSig	-0.34331
Q3KZ90	SJCHGC09112 protein (Fragment) OS=Schistosoma japonicum PE=2 SV=1 - [Q3KZ90_SCHJA]	16.39	1	1.076	0.991	0.966	0.959	0.998	0.997	0.979	0.943	0.9	0.95475	0.2542	1.0453	NoSig	0.0639168
Q3KZ93	SJCHGC01549 protein (Fragment) OS=Schistosoma japonicum PE=2 SV=1 - [Q3KZ93_SCHJA]	55.47	5	0.972	0.984	1.047	0.999	1.0005	0.778	0.722	0.791	0.676	0.74175	0.000162035	1.34884	NoSig	0.431716
Q3KZB2	SJCHGC06923 protein (Fragment) OS=Schistosoma japonicum PE=2 SV=1 - [Q3KZB2_SCHJA]	7.52	1	1.005	0.92	0.979	1.107	1.00275	1.351	1.384	1.169	1.166	1.2675	0.00911957	0.791124	NoSig	-0.338024
Q3KZB6	SJCHGC09465 protein (Fragment) OS=Schistosoma japonicum PE=2 SV=1 - [Q3KZB6_SCHJA]	19.09	2	1.021	0.965	1.016	1.007	1.00225	1.027	1.163	1.022	0.964	1.044	0.382502	0.96001	NoSig	-0.0588793
Q3KZD5	SJCHGC06601 protein (Fragment) OS=Schistosoma japonicum PE=2 SV=1 - [Q3KZD5_SCHJA]	13.86	1	1.011	1.051	0.973	0.967	1.0005	1.106	0.898	1.063	0.958	1.00625	0.909521	0.994286	NoSig	-0.00826762
Q3KZF1	SJCHGC05837 protein (Fragment) OS=Schistosoma japonicum PE=2 SV=1 - [Q3KZF1_SCHJA]	22.44	2	1.04	1.053	0.93	0.984	1.00175	1.103	1.046	1.02	1.112	1.07025	0.104995	0.935996	NoSig	-0.0954253
Q3KZF5	SJCHGC03551 protein (Fragment) OS=Schistosoma japonicum PE=2 SV=1 - [Q3KZF5_SCHJA]	5.84	1	1.002	1.093	1.006	0.903	1.001	1.008	1.035	1.032	1.061	1.034	0.446086	0.968085	NoSig	-0.0467942
Q3KZF8	SJCHGC06412 protein (Fragment) OS=Schistosoma japonicum PE=2 SV=1 - [Q3KZF8_SCHJA]	27.34	4	1.009	0.956	0.984	0.987	0.984	1.176	1.235	1.26	1.16	1.20775	0.000134518	0.814738	NoSig	-0.295592
Q3KZG8	SJCHGC07380 protein (Fragment) OS=Schistosoma japonicum PE=2 SV=1 - [Q3KZG8_SCHJA]	39.01	6	1.012	1	1.005	0.991	1.002	0.926	0.895	0.915	0.883	0.90475	9.83e-05	1.10749	NoSig	0.147291
Q3KZH9	SJCHGC08375 protein (Fragment) OS=Schistosoma japonicum PE=2 SV=1 - [Q3KZH9_SCHJA]	30.17	4	1.032	0.959	0.961	1.061	1.00325	1.308	1.221	1.395	1.244	1.292	0.000809809	0.776509	NoSig	-0.364925
Q3MJS5	SJCHGC06847 protein (Fragment) OS=Schistosoma japonicum PE=2 SV=1 - [Q3MJS5_SCHJA]	25	3	0.999	1.018	0.956	1.03	1.00075	1.529	1.454	1.53	1.388	1.47525	1.55e-05	0.67836	NoSig	-0.559878
Q3MJU7	SJCHGC03756 protein (Fragment) OS=Schistosoma japonicum PE=2 SV=1 - [Q3MJU7_SCHJA]	39.47	2	0.998	1.018	0.994	0.995	1.00125	1.076	1.087	1.08	1.118	1.09025	0.000191739	0.918367	NoSig	-0.122857
Q3MJU9	SJCHGC03535 protein OS=Schistosoma japonicum PE=2 SV=1 - [Q3MJU9_SCHJA]	23.53	1	1.061	0.964	0.946	1.039	1.0025	0.946	0.908	0.723	0.804	0.84525	0.034728	1.18604	NoSig	0.246152
Q3MJV3	SJCHGC03363 protein (Fragment) OS=Schistosoma japonicum PE=2 SV=1 - [Q3MJV3_SCHJA]	24.24	1	1.063	0.955	1.031	0.961	1.0025	1.217	1.201	1.248	1.372	1.2595	0.00156749	0.795951	NoSig	-0.329249
Q3MJV5	SJCHGC03183 protein OS=Schistosoma japonicum PE=2 SV=1 - [Q3MJV5_SCHJA]	16.67	2	0.959	0.969	1.051	1.028	1.00175	1.027	1.037	0.998	0.969	1.00775	0.836094	0.994046	NoSig	-0.00861527
Q3MJW4	SJCHGC02710 protein OS=Schistosoma japonicum PE=2 SV=1 - [Q3MJW4_SCHJA]	22.06	1	1.031	0.976	1.025	0.977	1.00225	1.113	1.172	1.13	1.188	1.15075	0.000643584	0.870954	NoSig	-0.199332
Q3MJW8	SJCHGC01046 protein OS=Schistosoma japonicum PE=2 SV=1 - [Q3MJW8_SCHJA]	52.17	3	0.976	0.996	1.047	0.979	0.9995	0.965	1.012	0.972	0.983	0.983	0.421862	1.01679	NoSig	0.0240152
Q45W89	Putative uncharacterized protein CWL06 OS=Schistosoma japonicum GN=CWL06 PE=2 SV=1 - [Q45W89_SCHJA]	8.26	1	1.039	0.975	1.004	0.992	1.0025	1.108	1.093	1.055	1.032	1.072	0.0199852	0.935168	NoSig	-0.0967027
Q4A1K5	Beclin 1 OS=Schistosoma japonicum GN=atg6 PE=2 SV=1 - [Q4A1K5_SCHJA]	3.41	1	0.932	0.995	0.94	1.14	1.00175	1.095	1.099	1.069	1.133	1.099	0.0987586	0.91151	NoSig	-0.133669
Q5BQQ7	Smad4 (Fragment) OS=Schistosoma japonicum PE=2 SV=2 - [Q5BQQ7_SCHJA]	12.56	3	1.03	0.956	0.986	1.038	1.0025	0.984	0.974	0.961	0.912	0.95775	0.124589	1.04672	NoSig	0.0658812
Q5BQR8	SJCHGC09833 protein OS=Schistosoma japonicum PE=2 SV=1 - [Q5BQR8_SCHJA]	8.99	1	1.002	1.018	1.036	0.95	1.0015	0.931	0.899	0.839	0.841	0.8775	0.00542044	1.14131	NoSig	0.190691
Q5BQT2	SJCHGC09819 protein OS=Schistosoma japonicum PE=2 SV=1 - [Q5BQT2_SCHJA]	48.42	4	1.038	1.012	0.94	0.989	0.99475	0.904	0.987	0.898	0.884	0.91825	0.0507396	1.08331	NoSig	0.115447
Q5BQT7	Heavy metal transport/detoxification protein,domain-containing protein OS=Schistosoma japonicum PE=2 SV=1 - [Q5BQT7_SCHJA]	69.86	4	0.991	0.991	1.013	1.01	1.00125	0.779	0.7	0.755	0.721	0.73875	7.41e-06	1.35533	NoSig	0.438644
Q5BQT9	SJCHGC09812 protein (Fragment) OS=Schistosoma japonicum PE=2 SV=2 - [Q5BQT9_SCHJA]	27.42	2	0.96	1.049	1.007	0.987	1.00075	1.307	1.279	1.284	1.309	1.29475	6.66e-06	0.772929	NoSig	-0.371592
Q5BQV4	SJCHGC09795 protein OS=Schistosoma japonicum PE=2 SV=1 - [Q5BQV4_SCHJA]	7.45	1	0.991	1.052	0.927	1.036	1.0015	0.814	0.959	0.889	1.103	0.94125	0.408757	1.06401	NoSig	0.0895126
Q5BQW1	SJCHGC09788 protein OS=Schistosoma japonicum PE=2 SV=1 - [Q5BQW1_SCHJA]	22.34	2	0.981	1.015	1.007	1.004	1.00175	1.061	1.153	1.066	1.061	1.08525	0.0126001	0.923059	NoSig	-0.115505
Q5BQW5	SJCHGC09784 protein OS=Schistosoma japonicum PE=2 SV=1 - [Q5BQW5_SCHJA]	7.14	1	1.098	0.986	0.949	0.977	1.0025	0.774	0.782	0.985	0.842	0.84575	0.0371259	1.18534	NoSig	0.245299
Q5BQW6	SJCHGC09783 protein OS=Schistosoma japonicum PE=2 SV=1 - [Q5BQW6_SCHJA]	36.47	4	0.993	1	1.002	1.023	1.0045	1.115	1.066	1.149	1.105	1.10875	0.00124759	0.905975	NoSig	-0.142457
Q5BQX8	Calcium-binding EF-hand,domain-containing protein OS=Schistosoma japonicum PE=2 SV=1 - [Q5BQX8_SCHJA]	43.84	4	1.014	0.971	1.011	1.031	1.00675	0.812	0.887	0.869	0.804	0.843	0.000529026	1.19425	NoSig	0.256101
Q5BQX9	Uncharacterized protein SJCHGC09766 OS=Schistosoma japonicum GN=SJCHGC09766 PE=3 SV=1 - [SJ766_SCHJA]	41.67	3	0.983	1.012	1.007	1.005	1.00175	1.11	1.056	1.161	1.092	1.10475	0.00395433	0.906766	NoSig	-0.141197
Q5BQY6	SJCHGC09759 protein OS=Schistosoma japonicum PE=2 SV=1 - [Q5BQY6_SCHJA]	12.82	1	1.048	1.055	0.949	0.955	1.00175	0.863	0.955	1.109	1.078	1.00125	0.995389	1.0005	NoSig	0.000720267
Q5BQZ2	SJCHGC09751 protein OS=Schistosoma japonicum PE=2 SV=1 - [Q5BQZ2_SCHJA]	10.84	1	0.884	1.003	1.061	1.057	1.00125	1.347	1.345	1.269	1.464	1.35625	0.000835588	0.738249	NoSig	-0.437821
Q5BR22	SJCHGC09718 protein OS=Schistosoma japonicum PE=2 SV=1 - [Q5BR22_SCHJA]	20.21	3	0.988	1.003	1.017	0.999	1.00175	1.636	1.132	1.224	0.961	1.23825	0.150535	0.809005	NoSig	-0.30578
Q5BR23	SJCHGC09717 protein OS=Schistosoma japonicum PE=2 SV=1 - [Q5BR23_SCHJA]	59.49	5	1.031	0.941	1.048	0.983	1.00075	1.184	1.174	1.095	1.157	1.1525	0.00287485	0.86833	NoSig	-0.203685
Q5BR25	SJCHGC09714 protein OS=Schistosoma japonicum PE=2 SV=1 - [Q5BR25_SCHJA]	22.99	2	0.949	0.978	1.048	1.032	1.00175	1.364	1.364	1.372	1.348	1.362	5.08e-06	0.735499	NoSig	-0.443204
Q5BR60	SJCHGC09669 protein (Fragment) OS=Schistosoma japonicum PE=2 SV=2 - [Q5BR60_SCHJA]	53.57	3	0.972	1.002	0.968	1.011	0.98825	1.41	1.319	1.513	1.366	1.402	7.02e-05	0.704886	NoSig	-0.504538
Q5BR82	NEDD8 OS=Schistosoma japonicum PE=2 SV=1 - [Q5BR82_SCHJA]	27.27	3	1.047	1.036	0.936	0.98	0.99975	0.859	0.88	0.817	0.837	0.84825	0.00204975	1.1786	NoSig	0.237078
Q5BR91	Dolichol-phosphate mannosyltransferase subunit 3 OS=Schistosoma japonicum PE=2 SV=1 - [Q5BR91_SCHJA]	17.2	1	1.037	1.021	1.001	0.949	1.002	1.079	0.938	0.966	0.99	0.99325	0.819172	1.00881	NoSig	0.0126537
Q5BR95	SJCHGC08934 protein (Fragment) OS=Schistosoma japonicum PE=2 SV=2 - [Q5BR95_SCHJA]	27.27	2	1.045	0.998	0.966	0.959	0.992	1.162	1.166	1.091	1.28	1.17475	0.00589063	0.844435	NoSig	-0.243942
Q5BR99	SJCHGC08905 protein (Fragment) OS=Schistosoma japonicum PE=2 SV=2 - [Q5BR99_SCHJA]	31.25	3	0.984	1.012	0.975	1.023	0.9985	0.848	0.87	0.853	0.797	0.842	0.000197249	1.18587	NoSig	0.245942
Q5BRB0	SJCHGC08802 protein (Fragment) OS=Schistosoma japonicum PE=2 SV=2 - [Q5BRB0_SCHJA]	4.09	1	1.111	0.983	0.96	0.958	1.003	1.178	1.117	1.186	1.506	1.24675	0.0421441	0.804492	NoSig	-0.313851
Q5BRB7	SJCHGC08748 protein (Fragment) OS=Schistosoma japonicum PE=2 SV=2 - [Q5BRB7_SCHJA]	22.83	2	0.987	1.022	0.997	1.001	1.00175	0.955	0.933	0.949	0.876	0.92825	0.00923351	1.07918	NoSig	0.109937
Q5BRB8	SJCHGC08741 protein (Fragment) OS=Schistosoma japonicum PE=2 SV=2 - [Q5BRB8_SCHJA]	45.58	5	1.014	1.021	0.977	1.004	1.004	1.17	1.125	1.139	1.094	1.132	0.000445119	0.886926	NoSig	-0.173115
Q5BRC0	SJCHGC08714 protein (Fragment) OS=Schistosoma japonicum PE=2 SV=2 - [Q5BRC0_SCHJA]	15.32	2	1.019	0.997	1.002	0.989	1.00175	0.897	0.961	0.868	0.831	0.88925	0.00716727	1.12651	NoSig	0.171862
Q5BRC3	SJCHGC08698 protein (Fragment) OS=Schistosoma japonicum PE=2 SV=2 - [Q5BRC3_SCHJA]	60.29	6	1.046	1.001	0.937	0.94	0.981	1.027	1.148	1.056	1.106	1.08425	0.0331467	0.904773	NoSig	-0.144372
Q5BRC6	SJCHGC08671 protein (Fragment) OS=Schistosoma japonicum PE=2 SV=2 - [Q5BRC6_SCHJA]	10.26	1	0.942	0.887	1.136	1.045	1.0025	1.265	1.528	1.334	1.648	1.44375	0.005407	0.694372	NoSig	-0.526219
Q5BRC7	SJCHGC08669 protein (Fragment) OS=Schistosoma japonicum PE=2 SV=2 - [Q5BRC7_SCHJA]	12.4	1	1.029	0.969	1.008	0.987	0.99825	0.952	0.954	0.883	0.932	0.93025	0.0183754	1.0731	NoSig	0.101783
Q5BRD0	SJCHGC08647 protein (Fragment) OS=Schistosoma japonicum PE=2 SV=2 - [Q5BRD0_SCHJA]	10.27	1	1.052	0.951	0.947	1.061	1.00275	1.345	1.376	1.31	1.295	1.3315	9.66e-05	0.753098	NoSig	-0.40909
Q5BRE5	SJCHGC08495 protein (Fragment) OS=Schistosoma japonicum PE=2 SV=2 - [Q5BRE5_SCHJA]	16.15	2	1.001	0.945	1.046	1.012	1.001	0.895	0.951	0.992	0.941	0.94475	0.0998892	1.05954	NoSig	0.0834375
Q5BRF0	SJCHGC08467 protein (Fragment) OS=Schistosoma japonicum PE=2 SV=2 - [Q5BRF0_SCHJA]	17.95	1	1.058	1.032	0.964	0.955	1.00225	0.726	0.667	0.693	0.838	0.731	0.000987946	1.37107	NoSig	0.455299
Q5BRF4	SJCHGC08449 protein (Fragment) OS=Schistosoma japonicum PE=2 SV=2 - [Q5BRF4_SCHJA]	15.91	1	0.975	0.954	0.988	1.088	1.00125	0.97	0.992	0.92	0.833	0.92875	0.166109	1.07806	NoSig	0.10844
Q5BRG3	SJCHGC08388 protein (Fragment) OS=Schistosoma japonicum PE=2 SV=2 - [Q5BRG3_SCHJA]	29.09	3	0.995	1.017	0.888	0.933	0.95825	0.897	0.728	0.743	0.852	0.805	0.0235567	1.19037	NoSig	0.251413
Q5BRJ5	SJCHGC08111 protein (Fragment) OS=Schistosoma japonicum PE=2 SV=2 - [Q5BRJ5_SCHJA]	30	1	0.973	1.065	1.017	1.022	1.01925	0.94	1.061	0.915	1.18	1.024	0.94139	0.995361	NoSig	-0.00670776
Q5BRJ7	SJCHGC08103 protein (Fragment) OS=Schistosoma japonicum PE=2 SV=2 - [Q5BRJ7_SCHJA]	24.55	2	0.984	1.024	1.031	0.983	1.0055	0.867	0.859	0.926	0.801	0.86325	0.00248938	1.16478	NoSig	0.220063
Q5BRJ9	SJCHGC08073 protein (Fragment) OS=Schistosoma japonicum PE=2 SV=2 - [Q5BRJ9_SCHJA]	22.46	3	1.009	0.973	1.096	0.936	1.0035	1.277	1.273	1.041	1.164	1.18875	0.0301239	0.844164	NoSig	-0.244405
Q5BRK1	SJCHGC08068 protein (Fragment) OS=Schistosoma japonicum PE=2 SV=2 - [Q5BRK1_SCHJA]	24.35	5	1.015	0.996	0.977	1.016	1.001	0.957	1.046	0.936	0.968	0.97675	0.381132	1.02483	NoSig	0.0353807
Q5BRK6	SJCHGC07887 protein OS=Schistosoma japonicum PE=2 SV=1 - [Q5BRK6_SCHJA]	58.24	7	0.961	1.018	1.038	1.002	1.00475	1.104	1.068	1.066	1.091	1.08225	0.00624333	0.92839	NoSig	-0.107197
Q5BRL5	SJCHGC07850 protein (Fragment) OS=Schistosoma japonicum PE=2 SV=2 - [Q5BRL5_SCHJA]	4.29	1	1.09	1.084	0.906	0.927	1.00175	1.2	1.387	1.327	1.51	1.356	0.00475408	0.738754	NoSig	-0.436835
Q5BRL9	SJCHGC07839 protein (Fragment) OS=Schistosoma japonicum PE=2 SV=2 - [Q5BRL9_SCHJA]	14.79	2	1.055	0.985	0.93	1.04	1.0025	1.226	1.232	1.171	1.168	1.19925	0.00101855	0.835939	NoSig	-0.25853
Q5BRM8	SJCHGC07804 protein (Fragment) OS=Schistosoma japonicum PE=2 SV=2 - [Q5BRM8_SCHJA]	10.62	1	1.005	0.997	0.963	1.043	1.002	1.407	1.315	1.261	1.329	1.328	7.96e-05	0.754518	NoSig	-0.406373
Q5BRN1	GTP-binding nuclear protein (Fragment) OS=Schistosoma japonicum PE=2 SV=2 - [Q5BRN1_SCHJA]	71.9	7	1.006	0.997	1.014	0.982	0.99975	0.974	0.941	0.957	0.97	0.9605	0.00855465	1.04086	NoSig	0.0577818
Q5BRN4	SJCHGC07781 protein (Fragment) OS=Schistosoma japonicum PE=2 SV=2 - [Q5BRN4_SCHJA]	6.52	1	0.932	1.075	1.046	0.95	1.00075	1.243	1.194	1.182	1.096	1.17875	0.00867786	0.848993	NoSig	-0.236176
Q5BRP3	SJCHGC07706 protein (Fragment) OS=Schistosoma japonicum PE=2 SV=2 - [Q5BRP3_SCHJA]	11.11	1	1.178	0.474	0.973	1.406	1.00775	1.432	1.311	1.037	1.298	1.2695	0.269616	0.793816	NoSig	-0.333123
Q5BRQ6	SJCHGC07652 protein (Fragment) OS=Schistosoma japonicum PE=2 SV=2 - [Q5BRQ6_SCHJA]	9.28	1	1.057	0.999	0.951	0.997	1.001	1.321	1.386	1.227	1.389	1.33075	0.000286086	0.752207	NoSig	-0.410798
Q5BRS6	SJCHGC07534 protein OS=Schistosoma japonicum PE=2 SV=1 - [Q5BRS6_SCHJA]	26.58	2	1.045	0.965	0.942	1.014	0.9915	1.057	1.049	1.054	1.068	1.057	0.031939	0.938032	NoSig	-0.0922907
Q5BRS9	SJCHGC07516 protein (Fragment) OS=Schistosoma japonicum PE=2 SV=2 - [Q5BRS9_SCHJA]	26.02	2	0.99	1.016	0.986	1.017	1.00225	0.93	0.92	0.9	1.026	0.944	0.0952385	1.06171	NoSig	0.0863837
Q5BRT7	SJCHGC07410 protein (Fragment) OS=Schistosoma japonicum PE=2 SV=2 - [Q5BRT7_SCHJA]	27.63	2	1.008	0.963	0.972	1.057	1	0.893	0.945	0.923	0.854	0.90375	0.0160902	1.1065	NoSig	0.146004
Q5BRU3	SJCHGC07354 protein (Fragment) OS=Schistosoma japonicum PE=2 SV=2 - [Q5BRU3_SCHJA]	12.5	2	1.128	1.04	0.902	0.945	1.00375	0.963	0.958	0.912	0.973	0.9515	0.355072	1.05491	NoSig	0.0771244
Q5BRV4	SJCHGC07254 protein (Fragment) OS=Schistosoma japonicum PE=2 SV=2 - [Q5BRV4_SCHJA]	6.4	1	1.001	0.942	0.985	1.079	1.00175	0.952	0.986	0.921	0.979	0.9595	0.239049	1.04403	NoSig	0.0621678
Q5BRV6	SJCHGC07249 protein (Fragment) OS=Schistosoma japonicum PE=2 SV=2 - [Q5BRV6_SCHJA]	31.12	6	1.031	0.997	0.985	1.011	1.006	0.904	0.863	0.888	0.811	0.8665	0.000836861	1.16099	NoSig	0.215359
Q5BRW1	SJCHGC07205 protein OS=Schistosoma japonicum PE=2 SV=1 - [Q5BRW1_SCHJA]	30	1	0.994	0.983	1	1.031	1.002	1.015	0.895	0.861	0.979	0.9375	0.133957	1.0688	NoSig	0.0959919
Q5BRY6	SJCHGC07009 protein (Fragment) OS=Schistosoma japonicum PE=2 SV=2 - [Q5BRY6_SCHJA]	5	1	0.956	1.038	1.017	0.994	1.00125	0.887	0.89	0.941	0.911	0.90725	0.00475635	1.10361	NoSig	0.14223
Q5BRY9	SJCHGC07002 protein (Fragment) OS=Schistosoma japonicum PE=2 SV=2 - [Q5BRY9_SCHJA]	13.25	2	1.049	1.04	0.964	0.954	1.00175	1.115	1.082	0.913	1.002	1.028	0.623621	0.974465	NoSig	-0.0373178
Q5BRZ1	SJCHGC06975 protein (Fragment) OS=Schistosoma japonicum PE=2 SV=2 - [Q5BRZ1_SCHJA]	17.95	1	0.956	1.008	1.02	1.022	1.0015	1.409	1.389	1.327	1.391	1.379	3.8e-06	0.726251	NoSig	-0.46146
Q5BS07	SJCHGC06860 protein (Fragment) OS=Schistosoma japonicum PE=2 SV=2 - [Q5BS07_SCHJA]	4.52	1	1.091	1.012	0.952	0.952	1.00175	0.835	0.77	0.799	0.751	0.78875	0.00130887	1.27005	NoSig	0.344883
Q5BS29	SJCHGC06597 protein OS=Schistosoma japonicum PE=2 SV=1 - [Q5BS29_SCHJA]	9.52	1	1.07	1.015	0.937	0.987	1.00225	1.039	0.994	0.966	0.971	0.9925	0.768466	1.00982	NoSig	0.0141034
Q5BS30	40S ribosomal protein S21 OS=Schistosoma japonicum GN=rps-21 PE=2 SV=1 - [Q5BS30_SCHJA]	64.04	6	1.028	1.04	0.924	1.007	0.99975	1.251	1.179	1.143	1.165	1.1845	0.00189854	0.844027	NoSig	-0.244639
Q5BS36	Protein transport protein Sec61 subunit gamma and related proteins OS=Schistosoma japonicum PE=2 SV=1 - [Q5BS36_SCHJA]	26.47	2	0.957	1.013	1.035	1.012	1.00425	1.404	1.376	1.424	1.267	1.36775	8.05e-05	0.734235	NoSig	-0.445686
Q5BS47	Putative small nuclear ribonucleoprotein G OS=Schistosoma japonicum GN=Sm-G PE=2 SV=1 - [Q5BS47_SCHJA]	68.42	6	1.055	1.052	0.994	0.9	1.00025	1.086	1.026	1.049	1.014	1.04375	0.312223	0.958323	NoSig	-0.0614156
Q5BS53	SJCHGC06135 protein OS=Schistosoma japonicum GN=snRNP-E PE=2 SV=1 - [Q5BS53_SCHJA]	28.09	2	1.004	0.968	1.025	1.01	1.00175	1.131	1.13	1.134	1.054	1.11225	0.00299891	0.900652	NoSig	-0.150959
Q5BS55	Barrier-to-autointegration factor OS=Schistosoma japonicum PE=2 SV=1 - [Q5BS55_SCHJA]	42.22	4	1.002	0.999	0.992	1.014	1.00175	1.147	1.137	1.166	1.127	1.14425	5.16e-06	0.875464	NoSig	-0.19188
Q5BS57	SJCHGC06060 protein OS=Schistosoma japonicum PE=2 SV=1 - [Q5BS57_SCHJA]	28.77	3	1.022	1.038	0.974	0.973	1.00175	0.914	0.951	0.917	0.896	0.9195	0.00667173	1.08945	NoSig	0.123601
Q5BS63	SJCHGC05953 protein OS=Schistosoma japonicum PE=2 SV=1 - [Q5BS63_SCHJA]	26.32	2	0.92	0.971	1.021	1.094	1.0015	1.071	0.959	0.997	0.988	1.00375	0.954139	0.997758	NoSig	-0.00323757
Q5BS66	SJCHGC05868 protein (Fragment) OS=Schistosoma japonicum PE=2 SV=2 - [Q5BS66_SCHJA]	38.24	8	1.011	1.045	0.974	0.988	1.0045	1.008	1.094	1.108	1.047	1.06425	0.0747214	0.943857	NoSig	-0.0833595
Q5BS76	Putative dynein light chain OS=Schistosoma japonicum PE=2 SV=1 - [Q5BS76_SCHJA]	77.53	9	1.027	0.984	0.998	1.004	1.00325	0.702	0.711	0.709	0.685	0.70175	1.31e-07	1.42964	NoSig	0.515652
Q5BS77	SJCHGC05638 protein (Fragment) OS=Schistosoma japonicum PE=2 SV=2 - [Q5BS77_SCHJA]	13.16	2	1.061	1.035	0.845	1.064	1.00125	0.894	0.951	0.929	0.971	0.93625	0.280789	1.06943	NoSig	0.0968365
Q5BS79	SJCHGC05594 protein OS=Schistosoma japonicum PE=2 SV=1 - [Q5BS79_SCHJA]	18.18	1	1.141	1.127	0.906	0.832	1.0015	0.919	0.747	0.83	0.737	0.80825	0.0720275	1.2391	NoSig	0.309289
Q5BS84	SJCHGC05502 protein (Fragment) OS=Schistosoma japonicum PE=2 SV=2 - [Q5BS84_SCHJA]	60.87	7	0.999	1.014	0.997	0.99	1	0.865	0.859	0.847	0.852	0.85575	5.22e-07	1.16857	NoSig	0.224739
Q5BS86	Intersectin-1 (SH3 domain-containing protein 1A) OS=Schistosoma japonicum GN=SH3P17 PE=2 SV=1 - [Q5BS86_SCHJA]	31.82	3	1.095	1.016	1.025	0.873	1.00225	1.163	1.148	1.269	1.106	1.1715	0.0268171	0.855527	NoSig	-0.225115
Q5BS90	SJCHGC05405 protein (Fragment) OS=Schistosoma japonicum PE=2 SV=2 - [Q5BS90_SCHJA]	15.25	2	0.963	1.066	0.965	1.006	1	0.789	0.889	0.904	0.84	0.8555	0.00639612	1.16891	NoSig	0.22516
Q5BS95	Signal recognition particle 9 kDa protein OS=Schistosoma japonicum GN=Srp9 PE=2 SV=1 - [Q5BS95_SCHJA]	62.82	5	0.955	1	1.038	1.008	1.00025	0.99	0.956	1.04	0.972	0.9895	0.672754	1.01086	NoSig	0.015589
Q5BSA6	SJCHGC05219 protein (Fragment) OS=Schistosoma japonicum PE=2 SV=2 - [Q5BSA6_SCHJA]	30.88	2	0.996	0.983	1.013	0.988	0.995	0.861	0.999	0.881	1.108	0.96225	0.587529	1.03403	NoSig	0.0482848
Q5BSB1	SJCHGC05201 protein (Fragment) OS=Schistosoma japonicum PE=2 SV=2 - [Q5BSB1_SCHJA]	6.39	1	1.218	0.876	0.884	1.04	1.0045	1.109	1.152	1.134	1.438	1.20825	0.116851	0.831368	NoSig	-0.266441
Q5BSB4	SJCHGC05193 protein OS=Schistosoma japonicum PE=2 SV=1 - [Q5BSB4_SCHJA]	19.05	1	1.086	0.942	1.066	0.917	1.00275	0.988	1.082	0.929	1.095	1.0235	0.73414	0.979726	NoSig	-0.0295491
Q5BSC1	SJCHGC05138 protein (Fragment) OS=Schistosoma japonicum PE=2 SV=2 - [Q5BSC1_SCHJA]	5.69	1	0.996	0.96	1.132	0.919	1.00175	1.006	1.068	0.885	1.249	1.052	0.591893	0.952234	NoSig	-0.0706122
Q5BSC3	SJCHGC05114 protein (Fragment) OS=Schistosoma japonicum PE=2 SV=2 - [Q5BSC3_SCHJA]	5.33	1	1.05	0.999	0.943	1.017	1.00225	1.232	1.072	1.214	1.466	1.246	0.0281553	0.804374	NoSig	-0.314062
Q5BSC7	MICOS complex subunit MIC10 OS=Schistosoma japonicum PE=2 SV=1 - [Q5BSC7_SCHJA]	40.66	4	0.975	1.034	0.974	1.049	1.008	1.28	1.204	1.236	1.173	1.22325	0.00037361	0.824034	NoSig	-0.279224
Q5BSD5	SJCHGC04848 protein (Fragment) OS=Schistosoma japonicum PE=2 SV=2 - [Q5BSD5_SCHJA]	19.48	2	0.99	1.01	0.987	1.018	1.00125	1.03	0.883	0.894	0.877	0.921	0.074922	1.08713	NoSig	0.120529
Q5BSD7	SJCHGC04835 protein (Fragment) OS=Schistosoma japonicum PE=2 SV=2 - [Q5BSD7_SCHJA]	75	5	1.009	0.979	1.02	1.03	1.0095	1.272	1.345	1.335	1.308	1.315	4.63e-06	0.767681	NoSig	-0.381422
Q5BSE5	SJCHGC04760 protein (Fragment) OS=Schistosoma japonicum PE=2 SV=2 - [Q5BSE5_SCHJA]	22.22	1	1.086	0.939	0.966	1.021	1.003	1.235	1.211	1.178	1.296	1.23	0.00143335	0.815447	NoSig	-0.294337
Q5BSE8	SJCHGC04645 protein (Fragment) OS=Schistosoma japonicum PE=2 SV=2 - [Q5BSE8_SCHJA]	15.87	2	0.967	0.981	0.987	0.997	0.983	1.02	0.987	1.023	1.001	1.00775	0.0535822	0.97544	NoSig	-0.0358745
Q5BSF3	SJCHGC04575 protein OS=Schistosoma japonicum PE=2 SV=1 - [Q5BSF3_SCHJA]	7.61	1	0.322	1.254	2.133	0.267	0.994	0.164	0.294	0.203	0.495	0.289	0.166786	3.43945	NoSig	1.78218
Q5BSF6	SJCHGC04529 protein (Fragment) OS=Schistosoma japonicum PE=2 SV=2 - [Q5BSF6_SCHJA]	19.66	3	0.899	0.957	1.107	1.037	1	0.996	1.041	0.956	0.92	0.97825	0.691438	1.02223	NoSig	0.0317249
Q5BSF9	SJCHGC04455 protein (Fragment) OS=Schistosoma japonicum PE=2 SV=2 - [Q5BSF9_SCHJA]	19.57	2	0.952	0.994	1.051	1.008	1.00125	0.745	0.763	0.764	0.736	0.752	2.52e-05	1.33145	NoSig	0.412998
Q5BSG0	SJCHGC04452 protein OS=Schistosoma japonicum PE=2 SV=1 - [Q5BSG0_SCHJA]	20.25	1	1.062	0.979	1.026	0.942	1.00225	0.828	0.76	0.827	0.832	0.81175	0.000917491	1.23468	NoSig	0.304135
Q5BSG2	Immediate early response 3-interacting protein 1 OS=Schistosoma japonicum PE=2 SV=1 - [Q5BSG2_SCHJA]	28.75	2	0.855	0.949	1.14	1.049	0.99825	1.196	1.066	1.139	1.009	1.1025	0.207998	0.905442	NoSig	-0.143306
Q5BSG5	SJCHGC04400 protein OS=Schistosoma japonicum PE=2 SV=1 - [Q5BSG5_SCHJA]	43.9	3	1.055	1.013	0.935	0.962	0.99125	1.096	1.102	1.097	1.041	1.084	0.0219892	0.914437	NoSig	-0.129044
Q5BSG7	SJCHGC04345 protein (Fragment) OS=Schistosoma japonicum PE=2 SV=2 - [Q5BSG7_SCHJA]	56.76	7	0.994	1.01	1.01	0.975	0.99725	1.125	1.172	1.129	1.188	1.1535	0.000114173	0.864543	NoSig	-0.209991
Q5BSH4	Cyclin-dependent kinases regulatory subunit (Fragment) OS=Schistosoma japonicum PE=2 SV=2 - [Q5BSH4_SCHJA]	6.52	1	0.944	1.162	0.981	0.913	1	0.823	0.84	0.833	0.772	0.817	0.0190864	1.22399	NoSig	0.291592
Q5BSH5	Protein yippee-like (Fragment) OS=Schistosoma japonicum PE=2 SV=2 - [Q5BSH5_SCHJA]	10.91	1	1.03	1.022	0.985	0.971	1.002	0.968	1.019	0.938	1.008	0.98325	0.460323	1.01907	NoSig	0.0272523
Q5BSI3	SJCHGC04188 protein OS=Schistosoma japonicum PE=2 SV=1 - [Q5BSI3_SCHJA]	9.64	1	0.949	0.988	1.042	1.028	1.00175	1.053	1.025	1.062	0.973	1.02825	0.392781	0.974228	NoSig	-0.0376686
Q5BSI7	SJCHGC04141 protein OS=Schistosoma japonicum PE=2 SV=1 - [Q5BSI7_SCHJA]	51.55	4	1.015	0.928	1.03	1.032	1.00125	0.719	0.823	0.825	0.851	0.8045	0.00207569	1.24456	NoSig	0.315638
Q5BSJ6	SJCHGC03996 protein (Fragment) OS=Schistosoma japonicum PE=2 SV=2 - [Q5BSJ6_SCHJA]	9.6	1	0.837	1.009	0.998	1.161	1.00125	0.999	0.985	1.037	0.945	0.9915	0.89417	1.00983	NoSig	0.0141176
Q5BSJ7	SJCHGC03983 protein (Fragment) OS=Schistosoma japonicum PE=2 SV=2 - [Q5BSJ7_SCHJA]	7.56	2	0.986	1.032	0.956	1.033	1.00175	0.73	0.802	0.701	0.667	0.725	0.000190261	1.38172	NoSig	0.46647
Q5BSK6	SJCHGC03904 protein (Fragment) OS=Schistosoma japonicum PE=2 SV=2 - [Q5BSK6_SCHJA]	12.8	1	0.987	1.045	0.994	0.98	1.0015	1.057	1.118	1.127	1.128	1.1075	0.0032824	0.904289	NoSig	-0.145144
Q5BSL4	SJCHGC03837 protein (Fragment) OS=Schistosoma japonicum PE=2 SV=2 - [Q5BSL4_SCHJA]	15.31	4	0.989	0.955	1.071	0.95	0.99125	1.045	0.905	1.002	1.016	0.992	0.987056	0.999244	NoSig	-0.00109116
Q5BSL9	SJCHGC03821 protein (Fragment) OS=Schistosoma japonicum PE=2 SV=2 - [Q5BSL9_SCHJA]	16.58	2	0.96	0.966	1.015	1.064	1.00125	0.913	0.811	0.931	0.896	0.88775	0.0194677	1.12785	NoSig	0.173577
Q5BSM0	SJCHGC03807 protein (Fragment) OS=Schistosoma japonicum PE=2 SV=2 - [Q5BSM0_SCHJA]	39.62	3	1.042	1.003	0.97	1.004	1.00475	0.928	0.898	0.99	1.073	0.97225	0.467165	1.03343	NoSig	0.0474373
Q5BSM4	SJCHGC03782 protein OS=Schistosoma japonicum PE=2 SV=1 - [Q5BSM4_SCHJA]	45.45	1	1.148	1.158	1.365	0.33	1.00025	1.131	1.379	0.981	0.527	1.0045	0.98886	0.995769	NoSig	-0.00611694
Q5BSM6	SJCHGC03765 protein OS=Schistosoma japonicum PE=2 SV=1 - [Q5BSM6_SCHJA]	33.33	2	0.999	0.962	1.018	1.05	1.00725	0.72	0.969	0.891	0.958	0.8845	0.0868735	1.13878	NoSig	0.187488
Q5BSN4	SJCHGC03727 protein (Fragment) OS=Schistosoma japonicum PE=2 SV=2 - [Q5BSN4_SCHJA]	9.88	1	0.995	1.036	0.952	1.023	1.0015	1.022	1.004	0.928	0.876	0.9575	0.297268	1.04595	NoSig	0.064818
Q5BSP6	SJCHGC03637 protein OS=Schistosoma japonicum PE=2 SV=1 - [Q5BSP6_SCHJA]	19.15	1	0.911	1.03	0.963	1.101	1.00125	1.018	0.865	0.888	1.024	0.94875	0.406592	1.05534	NoSig	0.0777024
Q5BSP9	SJCHGC03619 protein (Fragment) OS=Schistosoma japonicum PE=2 SV=2 - [Q5BSP9_SCHJA]	10.1	1	0.977	1.017	1.04	0.972	1.0015	0.988	1.083	1.095	1.035	1.05025	0.148102	0.953582	NoSig	-0.0685704
Q5BSQ0	SJCHGC03607 protein OS=Schistosoma japonicum PE=2 SV=1 - [Q5BSQ0_SCHJA]	14.43	2	0.94	1.141	0.956	0.783	0.955	0.946	0.841	0.789	0.818	0.8485	0.235566	1.12552	NoSig	0.170586
Q5BSQ1	SJCHGC03596 protein OS=Schistosoma japonicum PE=2 SV=1 - [Q5BSQ1_SCHJA]	72.73	6	0.991	1	1.01	1.003	1.001	1.15	1.096	1.139	1.029	1.1035	0.0104515	0.907114	NoSig	-0.140645
Q5BSR2	SJCHGC03495 protein (Fragment) OS=Schistosoma japonicum PE=2 SV=2 - [Q5BSR2_SCHJA]	11.54	1	0.961	1.03	0.943	1.072	1.0015	1.336	1.365	1.364	1.336	1.35025	3.02e-05	0.741714	NoSig	-0.431064
Q5BSR4	SJCHGC03475 protein OS=Schistosoma japonicum PE=2 SV=1 - [Q5BSR4_SCHJA]	18.37	2	1.061	1.069	0.925	0.929	0.996	1.002	0.953	0.983	0.962	0.975	0.636135	1.02154	NoSig	0.0307435
Q5BSR9	Mitochondrial import inner membrane translocase subunit Tim8 (Fragment) OS=Schistosoma japonicum PE=2 SV=1 - [Q5BSR9_SCHJA]	31.18	2	1.001	1.036	0.975	0.99	1.0005	0.929	1.004	0.913	1.104	0.9875	0.78335	1.01316	NoSig	0.0188685
Q5BSU9	MICOS complex subunit MIC60 OS=Schistosoma japonicum PE=2 SV=1 - [Q5BSU9_SCHJA]	12.09	1	1.06	1.118	0.84	0.987	1.00125	1.099	1.166	1.097	1.046	1.102	0.171757	0.908575	NoSig	-0.138322
Q5BSV2	Ubiquitin-related modifier 1 homolog OS=Schistosoma japonicum PE=2 SV=1 - [Q5BSV2_SCHJA]	33.68	3	0.964	1.048	1.04	0.973	1.00625	0.958	0.961	0.981	1.024	0.981	0.368631	1.02574	NoSig	0.0366637
Q5BT38	SJCHGC02867 protein (Fragment) OS=Schistosoma japonicum PE=2 SV=2 - [Q5BT38_SCHJA]	63.28	7	1.034	1.036	0.973	0.982	1.00625	0.794	0.769	0.813	0.843	0.80475	0.00011693	1.25039	NoSig	0.322376
Q5BT54	SJCHGC02715 protein (Fragment) OS=Schistosoma japonicum PE=2 SV=2 - [Q5BT54_SCHJA]	8.43	1	1.008	1.033	0.99	0.976	1.00175	0.857	0.862	0.914	0.872	0.87625	0.000409449	1.14322	NoSig	0.193108
Q5BTI0	SJCHGC01116 protein OS=Schistosoma japonicum PE=2 SV=1 - [Q5BTI0_SCHJA]	15.91	1	1.07	0.951	0.967	1.023	1.00275	0.953	0.886	0.939	0.976	0.9385	0.102434	1.06846	NoSig	0.0955333
Q5BTJ8	SJCHGC00563 protein OS=Schistosoma japonicum PE=2 SV=1 - [Q5BTJ8_SCHJA]	17.83	3	1.044	1.037	0.957	0.97	1.002	1.005	1.007	0.938	0.922	0.968	0.324409	1.03512	NoSig	0.0498036
Q5BTJ9	SJCHGC00546 protein OS=Schistosoma japonicum PE=2 SV=1 - [Q5BTJ9_SCHJA]	4.91	1	0.955	0.976	1.086	0.988	1.00125	1.42	1.421	1.394	1.326	1.39025	4.17e-05	0.720194	NoSig	-0.473542
Q5BTK4	SJCHGC00333 protein OS=Schistosoma japonicum PE=2 SV=1 - [Q5BTK4_SCHJA]	18.4	3	0.994	1.021	1.003	0.982	1	1.435	1.487	1.266	1.321	1.37725	0.000328668	0.726085	NoSig	-0.46179
Q5BTL0	Ribosomal protein L37A OS=Schistosoma japonicum GN=RpL37A PE=2 SV=1 - [Q5BTL0_SCHJA]	61.96	8	1.011	0.994	0.964	0.983	0.988	1.16	1.146	1.151	1.141	1.1495	5.41e-06	0.859504	NoSig	-0.218424
Q5BTL1	Ribosomal protein S29 OS=Schistosoma japonicum GN=rps29 PE=2 SV=1 - [Q5BTL1_SCHJA]	41.07	3	0.968	1.067	1.043	0.943	1.00525	1.262	1.186	1.209	1.423	1.27	0.00495353	0.791535	NoSig	-0.337274
Q5BTL4	Putative U6-snRNA-associated protein OS=Schistosoma japonicum PE=2 SV=1 - [Q5BTL4_SCHJA]	33.33	3	0.917	0.97	1.062	1.049	0.9995	0.732	0.783	0.71	0.824	0.76225	0.00143363	1.31125	NoSig	0.390942
Q5BTL5	DNA-directed RNA Polymerase II subunit L OS=Schistosoma japonicum GN=Rpb10 PE=2 SV=1 - [Q5BTL5_SCHJA]	25.37	2	0.938	0.996	1.052	1.02	1.0015	1.096	1.129	1.094	1.048	1.09175	0.0212864	0.917335	NoSig	-0.12448
Q5BTM3	LSM2 homolog, U6 small nuclear RNA associated OS=Schistosoma japonicum PE=2 SV=1 - [Q5BTM3_SCHJA]	37.76	3	1.007	1.019	1.017	0.981	1.006	0.779	0.772	0.781	0.754	0.7715	5.64e-07	1.30395	NoSig	0.382892
Q5BTM7	Immunophilin FK506 binding protein FKBP12 (Fragment) OS=Schistosoma japonicum PE=2 SV=2 - [Q5BTM7_SCHJA]	50.49	4	0.952	0.995	1.043	1.051	1.01025	0.916	0.859	0.91	0.748	0.85825	0.0152367	1.1771	NoSig	0.235242
Q5BTN0	Gene trap locus 3 OS=Schistosoma japonicum PE=2 SV=2 - [Q5BTN0_SCHJA]	38.36	2	1.035	1.043	0.959	0.968	1.00125	1.122	1.006	1.013	1.055	1.049	0.213241	0.95448	NoSig	-0.0672124
Q5BTN1	Elongation factor-2 (Fragment) OS=Schistosoma japonicum PE=2 SV=2 - [Q5BTN1_SCHJA]	45.45	3	0.973	0.986	1.004	1.034	0.99925	0.895	0.829	0.82	0.84	0.846	0.000378339	1.18115	NoSig	0.240188
Q5BTN2	Dynein light chain 2 OS=Schistosoma japonicum PE=2 SV=1 - [Q5BTN2_SCHJA]	10.11	1	0.91	0.971	1.19	0.935	1.0015	0.653	0.72	0.724	0.757	0.7135	0.00538651	1.40364	NoSig	0.489177
Q5BTN5	Calcium/calmodulin-dependent serine protein kinase membrane-associated guanylate kinase OS=Schistosoma japonicum PE=2 SV=1 - [Q5BTN5_SCHJA]	20.48	1	0.972	0.952	1.031	1.054	1.00225	1.322	1.458	1.298	1.484	1.3905	0.000327018	0.720784	NoSig	-0.472361
Q5BVF9	SJCHGC06720 protein (Fragment) OS=Schistosoma japonicum PE=2 SV=2 - [Q5BVF9_SCHJA]	8.19	2	0.91	0.98	1.06	1.044	0.9985	1.073	1.063	1.037	1.109	1.0705	0.101175	0.932742	NoSig	-0.10045
Q5BVG3	SJCHGC08668 protein (Fragment) OS=Schistosoma japonicum PE=2 SV=2 - [Q5BVG3_SCHJA]	2.65	1	1.098	1.164	0.865	0.877	1.001	0.719	1.014	0.781	1.013	0.88175	0.313202	1.13524	NoSig	0.183
Q5BVG9	SJCHGC09349 protein (Fragment) OS=Schistosoma japonicum PE=2 SV=2 - [Q5BVG9_SCHJA]	8.57	1	1.034	1.02	0.973	0.981	1.002	1.046	0.943	1.044	1.042	1.01875	0.583474	0.983558	NoSig	-0.0239176
Q5BVH0	SJCHGC04102 protein (Fragment) OS=Schistosoma japonicum PE=2 SV=2 - [Q5BVH0_SCHJA]	3.61	1	0.944	1.036	1.007	1.019	1.0015	1.22	1.121	1.274	1.159	1.1935	0.00275039	0.839129	NoSig	-0.253036
Q5BVH5	SJCHGC06865 protein (Fragment) OS=Schistosoma japonicum PE=2 SV=2 - [Q5BVH5_SCHJA]	14.15	2	1.05	0.994	0.932	0.999	0.99375	1.011	1.091	1.056	1.074	1.058	0.0721432	0.939272	NoSig	-0.0903848
Q5BVH9	SJCHGC06605 protein (Fragment) OS=Schistosoma japonicum PE=2 SV=2 - [Q5BVH9_SCHJA]	14.49	3	0.961	0.975	1.073	1.077	1.0215	0.881	0.906	0.861	0.914	0.8905	0.0075496	1.14711	NoSig	0.198002
Q5BVI0	SJCHGC03794 protein (Fragment) OS=Schistosoma japonicum PE=2 SV=2 - [Q5BVI0_SCHJA]	14.91	2	0.959	1.038	0.984	1.023	1.001	0.98	1.001	0.981	0.965	0.98175	0.359541	1.01961	NoSig	0.0280144
Q5BVI4	SJCHGC09443 protein (Fragment) OS=Schistosoma japonicum PE=2 SV=2 - [Q5BVI4_SCHJA]	4.33	2	0.991	1.181	0.965	0.864	1.00025	0.949	0.874	0.907	1.223	0.98825	0.912551	1.01214	NoSig	0.0174127
Q5BVI6	SJCHGC06755 protein (Fragment) OS=Schistosoma japonicum PE=2 SV=2 - [Q5BVI6_SCHJA]	14.53	3	1.011	1.025	1.002	0.991	1.00725	0.929	0.961	0.934	1.034	0.9645	0.142865	1.04432	NoSig	0.0625687
Q5BVJ3	SJCHGC04735 protein (Fragment) OS=Schistosoma japonicum PE=2 SV=2 - [Q5BVJ3_SCHJA]	12.31	2	1.167	1	0.968	0.885	1.005	0.923	1.138	0.995	1.552	1.152	0.373301	0.872396	NoSig	-0.196945
Q5BVJ5	SJCHGC08097 protein (Fragment) OS=Schistosoma japonicum PE=2 SV=2 - [Q5BVJ5_SCHJA]	3.41	1	0.974	0.982	1.01	1.042	1.002	0.711	0.729	0.76	0.741	0.73525	6.93e-06	1.3628	NoSig	0.446576
Q5BVK0	SJCHGC08430 protein (Fragment) OS=Schistosoma japonicum PE=2 SV=2 - [Q5BVK0_SCHJA]	26.62	4	0.956	1.012	1.008	1.01	0.9965	0.927	0.854	0.904	0.827	0.878	0.00432567	1.13497	NoSig	0.182649
Q5BVL3	SJCHGC06086 protein (Fragment) OS=Schistosoma japonicum PE=2 SV=2 - [Q5BVL3_SCHJA]	7.82	1	1.021	0.973	1.022	0.99	1.0015	0.88	0.927	0.855	0.924	0.8965	0.00264388	1.11712	NoSig	0.159787
Q5BVM1	SJCHGC06904 protein (Fragment) OS=Schistosoma japonicum PE=2 SV=2 - [Q5BVM1_SCHJA]	34.08	5	1.031	0.995	0.936	1.003	0.99125	0.929	0.92	0.897	0.933	0.91975	0.0162164	1.07774	NoSig	0.108007
Q5BVM2	SJCHGC03757 protein (Fragment) OS=Schistosoma japonicum PE=2 SV=2 - [Q5BVM2_SCHJA]	36.7	4	0.996	1.02	0.991	0.988	0.99875	0.965	0.985	0.998	0.889	0.95925	0.169535	1.04118	NoSig	0.0582167
Q5BVM4	SJCHGC05463 protein (Fragment) OS=Schistosoma japonicum PE=2 SV=2 - [Q5BVM4_SCHJA]	9.3	2	1.047	0.995	0.948	0.99	0.995	1.026	1.187	1.051	1.072	1.084	0.0728127	0.917897	NoSig	-0.123596
Q5BVM6	SJCHGC09577 protein (Fragment) OS=Schistosoma japonicum PE=2 SV=2 - [Q5BVM6_SCHJA]	8.55	2	0.951	1.031	1.102	0.9	0.996	1.165	1.217	1.158	1.191	1.18275	0.00694497	0.842105	NoSig	-0.247928
Q5BVN5	SJCHGC02600 protein (Fragment) OS=Schistosoma japonicum PE=2 SV=2 - [Q5BVN5_SCHJA]	15.03	4	1	1.006	0.967	1.036	1.00225	1.113	1.083	1.169	1.117	1.1205	0.00201184	0.894467	NoSig	-0.1609
Q5BVN7	SJCHGC06583 protein (Fragment) OS=Schistosoma japonicum PE=2 SV=2 - [Q5BVN7_SCHJA]	6.69	3	1.012	1.014	1.017	0.954	0.99925	0.811	0.856	0.847	0.774	0.822	0.00032141	1.21563	NoSig	0.281707
Q5BVN9	SJCHGC07825 protein (Fragment) OS=Schistosoma japonicum PE=2 SV=2 - [Q5BVN9_SCHJA]	4.58	1	0.958	0.978	1.021	1.041	0.9995	1	1.025	0.88	0.982	0.97175	0.479919	1.02856	NoSig	0.0406214
Q5BVP0	SJCHGC08425 protein (Fragment) OS=Schistosoma japonicum PE=2 SV=2 - [Q5BVP0_SCHJA]	37.09	8	0.988	1.016	1.035	1.001	1.01	1.303	1.243	1.239	1.202	1.24675	5.27e-05	0.810106	NoSig	-0.303817
Q5BVP2	SJCHGC09495 protein (Fragment) OS=Schistosoma japonicum PE=2 SV=2 - [Q5BVP2_SCHJA]	32.05	3	1.049	0.958	0.947	1.083	1.00925	0.888	0.983	0.93	1.036	0.95925	0.319715	1.05212	NoSig	0.0733048
Q5BVQ1	SJCHGC06095 protein (Fragment) OS=Schistosoma japonicum PE=2 SV=2 - [Q5BVQ1_SCHJA]	11.11	2	1.153	0.955	1.006	0.878	0.998	1.197	1.172	1.213	1.16	1.1855	0.0192715	0.841839	NoSig	-0.248384
Q5BVQ2	SJCHGC08536 protein (Fragment) OS=Schistosoma japonicum PE=2 SV=2 - [Q5BVQ2_SCHJA]	4.97	1	0.974	0.913	1.012	1.112	1.00275	1.053	1.113	1.092	1.118	1.094	0.0843103	0.91659	NoSig	-0.125651
Q5BVR2	SJCHGC04989 protein (Fragment) OS=Schistosoma japonicum PE=2 SV=2 - [Q5BVR2_SCHJA]	16.71	5	1.055	0.992	1.005	0.972	1.006	0.953	1.132	1.003	1.105	1.04825	0.393447	0.959695	NoSig	-0.0593525
Q5BVR5	SJCHGC02854 protein (Fragment) OS=Schistosoma japonicum PE=2 SV=2 - [Q5BVR5_SCHJA]	8.38	1	1.084	1.124	1.049	0.747	1.001	1.336	1.609	0.974	1.378	1.32425	0.0848572	0.7559	NoSig	-0.403734
Q5BVR6	SJCHGC09508 protein (Fragment) OS=Schistosoma japonicum PE=2 SV=2 - [Q5BVR6_SCHJA]	2.3	1	1.135	0.939	1.022	0.916	1.003	1.146	1.136	1.005	0.834	1.03025	0.764333	0.97355	NoSig	-0.0386729
Q5BVS4	SJCHGC06736 protein (Fragment) OS=Schistosoma japonicum PE=2 SV=2 - [Q5BVS4_SCHJA]	21.91	2	0.983	0.912	0.999	1.055	0.98725	1.138	1.067	1.096	1.133	1.1085	0.0116815	0.890618	NoSig	-0.167121
Q5BVT1	SJCHGC07177 protein (Fragment) OS=Schistosoma japonicum PE=2 SV=2 - [Q5BVT1_SCHJA]	11.72	1	0.943	1.074	0.972	1.015	1.001	0.9	0.916	0.935	0.972	0.93075	0.0722643	1.07548	NoSig	0.104976
Q5BVT4	SJCHGC07176 protein (Fragment) OS=Schistosoma japonicum PE=2 SV=2 - [Q5BVT4_SCHJA]	6.81	1	1.027	0.98	1.047	0.95	1.001	0.978	1.08	1.019	1.313	1.0975	0.260908	0.912073	NoSig	-0.132779
Q5BVT6	SJCHGC05037 protein (Fragment) OS=Schistosoma japonicum PE=2 SV=2 - [Q5BVT6_SCHJA]	23.18	7	0.983	1.012	0.943	0.993	0.98275	0.978	0.894	0.907	0.91	0.92225	0.0443612	1.0656	NoSig	0.0916666
Q5BVU0	SJCHGC02498 protein (Fragment) OS=Schistosoma japonicum PE=2 SV=2 - [Q5BVU0_SCHJA]	17.18	3	1.021	0.979	0.99	1.006	0.999	0.915	0.937	0.944	0.95	0.9365	0.00201558	1.06674	NoSig	0.0932057
Q5BVU1	SJCHGC06557 protein (Fragment) OS=Schistosoma japonicum PE=2 SV=2 - [Q5BVU1_SCHJA]	6.14	1	0.991	1.036	0.979	0.993	0.99975	1.299	1.241	1.267	1.221	1.257	1.82e-05	0.795346	NoSig	-0.330345
Q5BVU5	SJCHGC04069 protein (Fragment) OS=Schistosoma japonicum PE=2 SV=2 - [Q5BVU5_SCHJA]	3.85	1	0.996	1.008	0.819	1.186	1.00225	1.003	1.268	1.123	1.358	1.188	0.137621	0.843645	NoSig	-0.245292
Q5BVU9	SJCHGC03500 protein (Fragment) OS=Schistosoma japonicum PE=2 SV=2 - [Q5BVU9_SCHJA]	6.49	1	1.089	1.029	0.965	0.926	1.00225	1.296	1.305	1.202	1.235	1.2595	0.00102705	0.795752	NoSig	-0.329609
Q5BVV0	SJCHGC09648 protein (Fragment) OS=Schistosoma japonicum PE=2 SV=2 - [Q5BVV0_SCHJA]	39.83	8	1	0.979	1.015	1.002	0.999	0.831	0.844	0.842	0.821	0.8345	1.78e-06	1.19712	NoSig	0.259573
Q5BVV2	SJCHGC09575 protein (Fragment) OS=Schistosoma japonicum PE=2 SV=2 - [Q5BVV2_SCHJA]	4.97	1	1.022	1.035	0.97	0.98	1.00175	0.963	0.922	1.004	0.971	0.965	0.164225	1.03808	NoSig	0.0539217
Q5BVV3	SJCHGC03888 protein (Fragment) OS=Schistosoma japonicum PE=2 SV=2 - [Q5BVV3_SCHJA]	43.75	6	1.045	1.019	0.949	1.01	1.00575	0.85	0.882	0.822	0.907	0.86525	0.00222165	1.16238	NoSig	0.217083
Q5BVV6	SJCHGC03232 protein (Fragment) OS=Schistosoma japonicum PE=2 SV=2 - [Q5BVV6_SCHJA]	7.73	2	0.946	0.963	1.029	1.069	1.00175	1.245	1.243	1.274	1.24	1.2505	0.00015479	0.80108	NoSig	-0.319983
Q5BVW0	SJCHGC01217 protein (Fragment) OS=Schistosoma japonicum PE=2 SV=2 - [Q5BVW0_SCHJA]	7.29	4	1.038	1.023	0.922	1.043	1.0065	1.031	1	1.003	1.083	1.02925	0.53358	0.977897	NoSig	-0.0322463
Q5BVW2	SJCHGC05759 protein (Fragment) OS=Schistosoma japonicum PE=2 SV=2 - [Q5BVW2_SCHJA]	2.51	1	0.867	1.187	1.149	0.794	0.99925	0.699	0.913	1.206	0.917	0.93375	0.663549	1.07015	NoSig	0.0978093
Q5BVW6	SJCHGC06044 protein (Fragment) OS=Schistosoma japonicum PE=2 SV=2 - [Q5BVW6_SCHJA]	9.24	3	0.987	1.035	1.026	0.994	1.0105	0.82	0.772	0.777	0.74	0.77725	2.53e-05	1.3001	NoSig	0.378619
Q5BVY6	SJCHGC07792 protein (Fragment) OS=Schistosoma japonicum PE=2 SV=2 - [Q5BVY6_SCHJA]	29.3	4	1.032	1.042	0.989	0.975	1.0095	1.173	1.126	1.183	1.147	1.15725	0.000404222	0.872327	NoSig	-0.19706
Q5BVZ0	SJCHGC09149 protein (Fragment) OS=Schistosoma japonicum PE=2 SV=2 - [Q5BVZ0_SCHJA]	44.2	14	0.998	0.992	1.007	0.986	0.99575	0.967	0.975	0.935	0.971	0.962	0.0167392	1.03508	NoSig	0.0497467
Q5BVZ2	SJCHGC06949 protein (Fragment) OS=Schistosoma japonicum PE=2 SV=2 - [Q5BVZ2_SCHJA]	10.34	2	1.099	0.946	0.984	0.974	1.00075	0.758	0.942	0.877	0.887	0.866	0.0391569	1.1556	NoSig	0.208643
Q5BVZ3	SJCHGC05936 protein (Fragment) OS=Schistosoma japonicum PE=2 SV=2 - [Q5BVZ3_SCHJA]	3.31	1	0.968	1.019	1.01	1.005	1.0005	0.861	0.811	0.862	0.787	0.83025	0.000233015	1.20506	NoSig	0.269103
Q5BVZ6	SJCHGC07827 protein (Fragment) OS=Schistosoma japonicum PE=2 SV=2 - [Q5BVZ6_SCHJA]	12.2	2	0.988	0.947	0.982	1.09	1.00175	1.192	1.09	1.154	1.115	1.13775	0.0118597	0.880466	NoSig	-0.183661
Q5BW00	SJCHGC06069 protein (Fragment) OS=Schistosoma japonicum PE=2 SV=2 - [Q5BW00_SCHJA]	17.54	4	1.073	1.037	0.953	0.979	1.0105	0.966	0.917	0.915	0.879	0.91925	0.0304644	1.09927	NoSig	0.13654
Q5BW02	SJCHGC03544 protein (Fragment) OS=Schistosoma japonicum PE=2 SV=2 - [Q5BW02_SCHJA]	5.33	2	0.951	0.958	1.012	1.07	0.99775	0.696	0.67	0.713	0.692	0.69275	4.41e-05	1.44027	NoSig	0.526344
Q5BW06	SJCHGC06335 protein (Fragment) OS=Schistosoma japonicum PE=2 SV=2 - [Q5BW06_SCHJA]	15.32	7	1.09	1.021	0.856	1.025	0.998	1.279	1.145	1.233	1.272	1.23225	0.00719723	0.809901	NoSig	-0.304183
Q5BW10	SJCHGC06624 protein (Fragment) OS=Schistosoma japonicum PE=2 SV=2 - [Q5BW10_SCHJA]	6.57	1	1.04	0.999	0.957	1.013	1.00225	0.849	0.869	0.914	0.868	0.875	0.00120848	1.14543	NoSig	0.195887
Q5BW28	SJCHGC04885 protein (Fragment) OS=Schistosoma japonicum PE=2 SV=2 - [Q5BW28_SCHJA]	3.18	1	1.015	1.037	0.942	1.014	1.002	1.054	1.002	1.031	1	1.02175	0.441847	0.98067	NoSig	-0.0281597
Q5BW42	SJCHGC08055 protein (Fragment) OS=Schistosoma japonicum PE=2 SV=2 - [Q5BW42_SCHJA]	47.59	6	1.021	0.983	1.037	0.987	1.007	0.999	1.02	0.999	1.002	1.005	0.892835	1.00199	NoSig	0.00286818
Q5BW46	SJCHGC05536 protein (Fragment) OS=Schistosoma japonicum PE=2 SV=2 - [Q5BW46_SCHJA]	7.78	3	1.068	0.949	1.021	0.967	1.00125	1.099	1.163	1.343	1.3	1.22625	0.0118254	0.816514	NoSig	-0.292451
Q5BW49	SJCHGC04880 protein (Fragment) OS=Schistosoma japonicum PE=2 SV=2 - [Q5BW49_SCHJA]	5.35	1	0.949	0.925	1.051	1.084	1.00225	1.233	1.331	1.155	1.125	1.211	0.0132742	0.827622	NoSig	-0.272956
Q5BW59	SJCHGC04923 protein (Fragment) OS=Schistosoma japonicum PE=2 SV=2 - [Q5BW59_SCHJA]	4.96	1	0.931	1.03	1.023	1.021	1.00125	1.524	1.746	1.328	1.356	1.4885	0.00265835	0.672657	NoSig	-0.572057
Q5BW61	SJCHGC08955 protein (Fragment) OS=Schistosoma japonicum PE=2 SV=2 - [Q5BW61_SCHJA]	32.12	6	0.989	0.999	0.971	0.992	0.98775	1.083	0.975	1.035	1.076	1.04225	0.0768573	0.947709	NoSig	-0.0774835
Q5BW65	SJCHGC01167 protein (Fragment) OS=Schistosoma japonicum PE=2 SV=2 - [Q5BW65_SCHJA]	4.3	1	1.007	1.057	1.02	0.923	1.00175	0.985	0.95	0.973	1.061	0.99225	0.816715	1.00957	NoSig	0.0137469
Q5BW70	SJCHGC05561 protein (Fragment) OS=Schistosoma japonicum PE=2 SV=2 - [Q5BW70_SCHJA]	9.82	2	1.01	0.899	0.977	1.123	1.00225	1.183	1.265	1.258	1.241	1.23675	0.00335259	0.81039	NoSig	-0.303311
Q5BW73	SJCHGC09372 protein (Fragment) OS=Schistosoma japonicum PE=2 SV=2 - [Q5BW73_SCHJA]	24.45	12	0.995	1.012	0.983	0.985	0.99375	1.354	1.301	1.261	1.202	1.2795	0.000125437	0.776671	NoSig	-0.364625
Q5BW74	SJCHGC04006 protein (Fragment) OS=Schistosoma japonicum PE=2 SV=2 - [Q5BW74_SCHJA]	14.41	2	1.061	1.008	0.978	1.011	1.0145	1.004	1.06	1.008	0.951	1.00575	0.772986	1.0087	NoSig	0.0124971
Q5BW80	SJCHGC05580 protein (Fragment) OS=Schistosoma japonicum PE=2 SV=2 - [Q5BW80_SCHJA]	6.29	2	1.045	1.009	0.979	0.955	0.997	0.741	0.816	0.829	0.914	0.825	0.00532852	1.20848	NoSig	0.273199
Q5BW82	SJCHGC09383 protein (Fragment) OS=Schistosoma japonicum PE=2 SV=2 - [Q5BW82_SCHJA]	2.87	1	1.029	0.955	1.007	1.018	1.00225	0.969	1.095	1.05	1.057	1.04275	0.241946	0.96116	NoSig	-0.0571509
Q5BW83	SJCHGC07914 protein (Fragment) OS=Schistosoma japonicum PE=2 SV=2 - [Q5BW83_SCHJA]	3.04	1	0.896	0.982	1.195	0.932	1.00125	1.24	1.19	1.118	1.308	1.214	0.0342762	0.824753	NoSig	-0.277966
Q5BW91	SJCHGC01441 protein (Fragment) OS=Schistosoma japonicum PE=2 SV=2 - [Q5BW91_SCHJA]	15.28	3	1.02	0.999	0.985	1.006	1.0025	1.013	0.936	1.02	0.959	0.982	0.390359	1.02088	NoSig	0.0298073
Q5BW95	SJCHGC04356 protein (Fragment) OS=Schistosoma japonicum PE=2 SV=2 - [Q5BW95_SCHJA]	10.65	2	0.959	0.915	1.076	1.056	1.0015	1.059	1.056	1.046	1.06	1.05525	0.213664	0.949064	NoSig	-0.0754224
Q5BWA0	SJCHGC05635 protein (Fragment) OS=Schistosoma japonicum PE=2 SV=2 - [Q5BWA0_SCHJA]	46.56	13	0.973	0.988	1.051	1.008	1.005	0.822	0.828	0.829	0.793	0.818	6.19e-05	1.22861	NoSig	0.297023
Q5BWA1	SJCHGC04178 protein (Fragment) OS=Schistosoma japonicum PE=2 SV=2 - [Q5BWA1_SCHJA]	10.48	2	1.039	1.043	0.966	0.977	1.00625	1.185	1.194	1.107	1.274	1.19	0.00359401	0.845588	NoSig	-0.241973
Q5BWB2	SJCHGC04979 protein (Fragment) OS=Schistosoma japonicum PE=2 SV=2 - [Q5BWB2_SCHJA]	29.55	5	0.975	1.001	1.018	0.988	0.9955	0.769	0.743	0.715	0.71	0.73425	3.91e-06	1.35581	NoSig	0.43915
Q5BWB4	SJCHGC08810 protein (Fragment) OS=Schistosoma japonicum PE=2 SV=2 - [Q5BWB4_SCHJA]	47.83	8	1.034	0.991	0.943	0.982	0.9875	1.218	1.19	1.1	1.247	1.18875	0.00155464	0.830705	NoSig	-0.267593
Q5BWB6	SJCHGC03871 protein (Fragment) OS=Schistosoma japonicum PE=2 SV=2 - [Q5BWB6_SCHJA]	42.86	6	0.972	1.005	1.035	1.022	1.0085	1.004	0.999	1.049	0.988	1.01	0.935981	0.998515	NoSig	-0.00214421
Q5BWC4	SJCHGC04944 protein (Fragment) OS=Schistosoma japonicum PE=2 SV=2 - [Q5BWC4_SCHJA]	14.93	3	1.026	1.08	0.95	0.95	1.0015	0.993	0.972	0.925	0.93	0.955	0.24273	1.04869	NoSig	0.0685898
Q5BWD9	SJCHGC09301 protein (Fragment) OS=Schistosoma japonicum PE=2 SV=2 - [Q5BWD9_SCHJA]	15.09	4	0.946	0.981	1.004	1.065	0.999	0.785	0.744	0.791	0.741	0.76525	0.000167246	1.30546	NoSig	0.384554
Q5BWE1	SJCHGC04695 protein (Fragment) OS=Schistosoma japonicum PE=2 SV=2 - [Q5BWE1_SCHJA]	20.57	4	1.008	0.952	1.009	1.014	0.99575	1.011	1.023	0.927	1.023	0.996	0.992548	0.999749	NoSig	-0.000362168
Q5BWE7	SJCHGC05789 protein (Fragment) OS=Schistosoma japonicum PE=2 SV=2 - [Q5BWE7_SCHJA]	7.62	1	1.115	0.887	1.124	0.871	0.99925	0.979	1.128	1.081	1.005	1.04825	0.552209	0.953255	NoSig	-0.0690653
Q5BWE9	SJCHGC08749 protein (Fragment) OS=Schistosoma japonicum PE=2 SV=2 - [Q5BWE9_SCHJA]	12.21	1	1.16	0.96	0.894	0.999	1.00325	0.852	0.889	1.006	0.938	0.92125	0.258595	1.08901	NoSig	0.123017
Q5BWF0	SJCHGC04478 protein (Fragment) OS=Schistosoma japonicum PE=2 SV=2 - [Q5BWF0_SCHJA]	5	1	0.998	1.105	1.007	0.893	1.00075	1.154	1.231	1.162	1.074	1.15525	0.028592	0.866263	NoSig	-0.207123
Q5BWF1	SJCHGC03443 protein (Fragment) OS=Schistosoma japonicum PE=2 SV=2 - [Q5BWF1_SCHJA]	14.95	1	1.432	0.941	0.795	0.851	1.00475	0.967	0.962	0.918	0.89	0.93425	0.647484	1.07546	NoSig	0.104956
Q5BWF4	SJCHGC04109 protein (Fragment) OS=Schistosoma japonicum PE=2 SV=2 - [Q5BWF4_SCHJA]	20.38	3	1.046	0.999	0.966	1.024	1.00875	1.157	1.144	1.153	1.149	1.15075	0.000188819	0.876602	NoSig	-0.190006
Q5BWF5	SJCHGC05170 protein (Fragment) OS=Schistosoma japonicum PE=2 SV=2 - [Q5BWF5_SCHJA]	14.83	4	1.024	1.044	0.99	0.989	1.01175	0.871	0.856	0.854	0.862	0.86075	3.88e-05	1.17543	NoSig	0.233187
Q5BWF9	SJCHGC07194 protein (Fragment) OS=Schistosoma japonicum PE=2 SV=2 - [Q5BWF9_SCHJA]	5.91	1	0.888	1.072	1.092	0.951	1.00075	0.886	0.902	0.87	0.843	0.87525	0.0476992	1.14339	NoSig	0.193315
Q5BWG9	SJCHGC03855 protein (Fragment) OS=Schistosoma japonicum PE=2 SV=2 - [Q5BWG9_SCHJA]	18.78	2	1.002	1.014	0.949	1.074	1.00975	1.031	0.879	0.966	0.942	0.9545	0.220988	1.05788	NoSig	0.081181
Q5BWH8	SJCHGC02998 protein (Fragment) OS=Schistosoma japonicum PE=2 SV=2 - [Q5BWH8_SCHJA]	8.38	2	1.036	0.957	1.003	1.011	1.00175	1.17	1.245	1.218	1.211	1.211	9.21e-05	0.827209	NoSig	-0.273676
Q5BWI8	SJCHGC06910 protein (Fragment) OS=Schistosoma japonicum PE=2 SV=2 - [Q5BWI8_SCHJA]	10.75	1	1.045	0.997	0.947	1.02	1.00225	1.262	1.234	1.246	1.342	1.271	0.000151479	0.788552	NoSig	-0.342722
Q5BWJ5	SJCHGC09198 protein (Fragment) OS=Schistosoma japonicum PE=2 SV=2 - [Q5BWJ5_SCHJA]	3.72	1	1.045	0.91	0.994	1.063	1.003	1.159	1.077	1.078	1.065	1.09475	0.0643908	0.916191	NoSig	-0.12628
Q5BWL1	SJCHGC05725 protein (Fragment) OS=Schistosoma japonicum PE=2 SV=2 - [Q5BWL1_SCHJA]	16.96	4	1.01	1.041	0.988	0.974	1.00325	0.833	0.836	0.838	0.855	0.8405	4.21e-05	1.19363	NoSig	0.255361
Q5BWM0	SJCHGC07732 protein (Fragment) OS=Schistosoma japonicum PE=2 SV=2 - [Q5BWM0_SCHJA]	4.31	1	0.747	0.949	1.263	1.043	1.0005	0.718	0.759	0.852	0.652	0.74525	0.0683286	1.3425	NoSig	0.424925
Q5BWM5	SJCHGC02393 protein (Fragment) OS=Schistosoma japonicum PE=2 SV=2 - [Q5BWM5_SCHJA]	9.27	2	1.092	1.06	0.922	0.931	1.00125	1.332	1.42	1.251	1.186	1.29725	0.00444454	0.771825	NoSig	-0.373654
Q5BWN7	SJCHGC08334 protein (Fragment) OS=Schistosoma japonicum PE=2 SV=2 - [Q5BWN7_SCHJA]	20.75	3	1.072	0.946	0.975	1.001	0.9985	0.996	1.205	1.077	1.134	1.103	0.0894129	0.905258	NoSig	-0.143598
Q5BWQ3	SJCHGC07248 protein (Fragment) OS=Schistosoma japonicum PE=2 SV=2 - [Q5BWQ3_SCHJA]	18.24	2	0.921	0.955	1.07	1.056	1.0005	0.985	0.936	0.936	0.909	0.9415	0.189813	1.06267	NoSig	0.0876882
Q5BWS4	SJCHGC04674 protein (Fragment) OS=Schistosoma japonicum PE=2 SV=2 - [Q5BWS4_SCHJA]	8.61	2	1.052	1.029	1.025	0.896	1.0005	0.923	0.831	0.895	0.968	0.90425	0.078103	1.10644	NoSig	0.145928
Q5BWT0	SJCHGC09032 protein (Fragment) OS=Schistosoma japonicum PE=2 SV=2 - [Q5BWT0_SCHJA]	5.83	2	0.932	0.931	0.984	1.153	1	1.279	1.354	1.401	1.391	1.35625	0.000949655	0.737327	NoSig	-0.439623
Q5BWT4	SJCHGC04952 protein (Fragment) OS=Schistosoma japonicum PE=2 SV=2 - [Q5BWT4_SCHJA]	8.25	2	0.937	0.933	1.076	1.049	0.99875	1.002	1.073	1.087	1.055	1.05425	0.229067	0.947356	NoSig	-0.0780215
Q5BWW6	SJCHGC01697 protein (Fragment) OS=Schistosoma japonicum PE=2 SV=2 - [Q5BWW6_SCHJA]	4.88	1	0.978	1.024	1.046	0.959	1.00175	0.997	0.936	1.004	0.955	0.973	0.309843	1.02955	NoSig	0.0420108
Q5BWX9	SJCHGC07191 protein (Fragment) OS=Schistosoma japonicum PE=2 SV=2 - [Q5BWX9_SCHJA]	18.78	2	0.972	0.98	1.032	1.023	1.00175	0.96	0.914	0.955	0.888	0.92925	0.0190314	1.07802	NoSig	0.108384
Q5BWY2	SJCHGC08346 protein (Fragment) OS=Schistosoma japonicum PE=2 SV=2 - [Q5BWY2_SCHJA]	4.24	1	1.142	1.067	0.832	0.969	1.0025	0.998	1.009	1.014	1.002	1.00575	0.960596	0.996769	NoSig	-0.0046695
Q5BWY4	SJCHGC04471 protein (Fragment) OS=Schistosoma japonicum PE=2 SV=2 - [Q5BWY4_SCHJA]	34.07	2	1.039	1.043	1.02	0.913	1.00375	1.024	1.051	1.039	1.14	1.0635	0.18889	0.943818	NoSig	-0.08342
Q5BWY6	SJCHGC06832 protein (Fragment) OS=Schistosoma japonicum PE=2 SV=2 - [Q5BWY6_SCHJA]	32.25	7	0.972	0.99	1.025	1.02	1.00175	0.705	0.668	0.742	0.7	0.70375	5.29e-06	1.42345	NoSig	0.509388
Q5BWY8	SJCHGC00998 protein (Fragment) OS=Schistosoma japonicum PE=2 SV=2 - [Q5BWY8_SCHJA]	13.99	1	1.074	1.031	0.961	0.941	1.00175	0.97	1.085	0.869	0.906	0.9575	0.46187	1.04621	NoSig	0.0651781
Q5BX01	SJCHGC04268 protein (Fragment) OS=Schistosoma japonicum PE=2 SV=2 - [Q5BX01_SCHJA]	14.49	3	0.997	0.966	1.085	0.973	1.00525	1.18	1.108	1.2	1.176	1.166	0.00320659	0.862136	NoSig	-0.214013
Q5BX10	SJCHGC04602 protein (Fragment) OS=Schistosoma japonicum PE=2 SV=2 - [Q5BX10_SCHJA]	55.56	10	0.999	0.991	1.004	1.015	1.00225	1.152	1.226	1.189	1.222	1.19725	3.48e-05	0.837127	NoSig	-0.256482
Q5BX18	SJCHGC03228 protein (Fragment) OS=Schistosoma japonicum PE=2 SV=2 - [Q5BX18_SCHJA]	5.69	1	1.04	0.999	0.989	0.98	1.002	0.985	1.091	0.962	0.966	1.001	0.97025	1.001	NoSig	0.00144053
Q5BX40	SJCHGC06226 protein (Fragment) OS=Schistosoma japonicum PE=2 SV=2 - [Q5BX40_SCHJA]	9.16	2	0.994	0.918	1.095	1.002	1.00225	1.357	1.422	1.362	1.33	1.36775	0.000114696	0.732773	NoSig	-0.448562
Q5BX45	SJCHGC04931 protein (Fragment) OS=Schistosoma japonicum PE=2 SV=2 - [Q5BX45_SCHJA]	7.63	1	0.954	1.002	1.021	1.03	1.00175	1.005	0.919	0.912	0.924	0.94	0.0682217	1.06569	NoSig	0.0917898
Q5BX48	SJCHGC05938 protein (Fragment) OS=Schistosoma japonicum PE=2 SV=2 - [Q5BX48_SCHJA]	7.58	2	1.032	0.984	0.936	1.032	0.996	1.1	0.966	1.054	0.991	1.02775	0.437494	0.969107	NoSig	-0.0452717
Q5BX55	SJCHGC04300 protein (Fragment) OS=Schistosoma japonicum PE=2 SV=2 - [Q5BX55_SCHJA]	15.98	2	0.95	0.969	0.993	1.065	0.99425	0.645	0.707	0.769	0.706	0.70675	0.000195497	1.40679	NoSig	0.492409
Q5BX60	SJCHGC07989 protein (Fragment) OS=Schistosoma japonicum PE=2 SV=2 - [Q5BX60_SCHJA]	20.81	2	1.055	0.933	1.024	0.999	1.00275	1.059	1.013	1.098	0.936	1.0265	0.60005	0.976863	NoSig	-0.0337717
Q5BX69	SJCHGC08674 protein (Fragment) OS=Schistosoma japonicum PE=2 SV=2 - [Q5BX69_SCHJA]	18.3	2	1.223	1.075	0.528	1.063	0.97225	0.895	0.78	0.845	1.302	0.9555	0.933501	1.01753	NoSig	0.0250715
Q5BX94	SJCHGC07643 protein (Fragment) OS=Schistosoma japonicum PE=2 SV=2 - [Q5BX94_SCHJA]	5.36	1	1.199	0.96	0.908	0.946	1.00325	1.13	1.159	1.135	1.049	1.11825	0.153736	0.897161	NoSig	-0.156562
Q5BX96	SJCHGC01195 protein (Fragment) OS=Schistosoma japonicum PE=2 SV=2 - [Q5BX96_SCHJA]	6.32	1	0.981	0.974	1.016	1.03	1.00025	0.966	0.834	0.909	0.859	0.892	0.0150714	1.12136	NoSig	0.165245
Q5BXA4	Putative uncharacterized protein OS=Schistosoma japonicum PE=2 SV=1 - [Q5BXA4_SCHJA]	12.98	2	0.974	0.954	1.033	1.044	1.00125	1.187	1.275	1.205	1.237	1.226	0.000261491	0.81668	NoSig	-0.292157
Q5BXB0	SJCHGC08863 protein (Fragment) OS=Schistosoma japonicum PE=2 SV=2 - [Q5BXB0_SCHJA]	25.59	3	1.004	1	1.027	0.976	1.00175	1.341	1.194	1.337	1.286	1.2895	0.000201444	0.776851	NoSig	-0.364289
Q5BXB3	SJCHGC08641 protein (Fragment) OS=Schistosoma japonicum PE=2 SV=2 - [Q5BXB3_SCHJA]	16.85	3	0.942	0.943	1.056	1.056	0.99925	0.955	0.9	0.962	0.88	0.92425	0.10072	1.08115	NoSig	0.112563
Q5BXB5	SJCHGC03419 protein (Fragment) OS=Schistosoma japonicum PE=2 SV=2 - [Q5BXB5_SCHJA]	51.49	10	0.987	0.981	1.05	1.01	1.007	1.126	1.156	1.152	1.13	1.141	0.000242627	0.882559	NoSig	-0.180235
Q5BXB8	SJCHGC08236 protein (Fragment) OS=Schistosoma japonicum PE=2 SV=2 - [Q5BXB8_SCHJA]	3.45	1	0.842	0.853	1.116	1.198	1.00225	1.171	1.18	1.154	1.188	1.17325	0.109408	0.854251	NoSig	-0.227268
Q5BXC8	SJCHGC05657 protein (Fragment) OS=Schistosoma japonicum PE=2 SV=2 - [Q5BXC8_SCHJA]	15.71	3	0.906	0.986	1.045	1.069	1.0015	0.986	0.949	1.008	0.975	0.9795	0.588617	1.02246	NoSig	0.032045
Q5BXD2	SJCHGC05670 protein (Fragment) OS=Schistosoma japonicum PE=2 SV=2 - [Q5BXD2_SCHJA]	20.63	2	1.11	1.043	0.896	0.958	1.00175	1.415	1.297	1.387	1.3	1.34975	0.000782858	0.742174	NoSig	-0.43017
Q5BXD5	SJCHGC03543 protein (Fragment) OS=Schistosoma japonicum PE=2 SV=2 - [Q5BXD5_SCHJA]	26.97	9	0.997	1.01	0.977	1.003	0.99675	0.912	0.951	1	0.978	0.96025	0.122163	1.03801	NoSig	0.0538216
Q5BXD7	SJCHGC03429 protein (Fragment) OS=Schistosoma japonicum PE=2 SV=2 - [Q5BXD7_SCHJA]	38.53	7	0.982	0.992	0.993	1.027	0.9985	1.017	0.979	1.041	0.999	1.009	0.550829	0.989594	NoSig	-0.0150918
Q5BXE0	SJCHGC03473 protein (Fragment) OS=Schistosoma japonicum PE=2 SV=2 - [Q5BXE0_SCHJA]	7.56	2	1.056	1.014	0.975	0.964	1.00225	1.136	1.089	1.08	1.009	1.0785	0.0632395	0.9293	NoSig	-0.105784
Q5BXE2	SJCHGC04905 protein (Fragment) OS=Schistosoma japonicum PE=2 SV=2 - [Q5BXE2_SCHJA]	9.52	1	0.985	0.902	1.069	1.044	1	0.873	1.052	0.972	0.902	0.94975	0.39484	1.05291	NoSig	0.0743803
Q5BXE3	Oxysterol-binding protein (Fragment) OS=Schistosoma japonicum PE=2 SV=2 - [Q5BXE3_SCHJA]	6.77	1	1.042	0.942	1.037	0.989	1.0025	0.863	0.825	0.897	0.826	0.85275	0.00208125	1.17561	NoSig	0.233407
Q5BXF2	SJCHGC08774 protein (Fragment) OS=Schistosoma japonicum PE=2 SV=2 - [Q5BXF2_SCHJA]	25	3	1.015	1.004	0.964	1.01	0.99825	0.824	0.845	0.827	0.817	0.82825	1.24e-05	1.20525	NoSig	0.269335
Q5BXF5	SJCHGC06641 protein (Fragment) OS=Schistosoma japonicum PE=2 SV=2 - [Q5BXF5_SCHJA]	29.64	7	0.962	1.041	0.992	1.008	1.00075	0.979	0.95	1.001	0.944	0.9685	0.173627	1.0333	NoSig	0.0472577
Q5BXG1	SJCHGC05160 protein (Fragment) OS=Schistosoma japonicum PE=2 SV=2 - [Q5BXG1_SCHJA]	16.67	3	0.918	0.899	1.141	1.052	1.0025	0.704	0.732	0.781	0.816	0.75825	0.00806369	1.32212	NoSig	0.402857
Q5BXG2	SJCHGC04966 protein (Fragment) OS=Schistosoma japonicum PE=2 SV=2 - [Q5BXG2_SCHJA]	3.14	1	1.045	1.04	0.992	0.929	1.0015	1.367	1.236	1.276	1.199	1.2695	0.00100374	0.788893	NoSig	-0.342098
Q5BXG3	SJCHGC06164 protein (Fragment) OS=Schistosoma japonicum PE=2 SV=2 - [Q5BXG3_SCHJA]	8	1	1.109	1.07	0.916	0.912	1.00175	1.423	1.395	1.271	1.365	1.3635	0.00102896	0.73469	NoSig	-0.444792
Q5BXG7	SJCHGC04167 protein (Fragment) OS=Schistosoma japonicum PE=2 SV=2 - [Q5BXG7_SCHJA]	6.49	1	0.989	0.947	1.015	1.059	1.0025	0.948	0.884	0.915	0.921	0.917	0.0189706	1.09324	NoSig	0.128609
Q5BXG9	SJCHGC05538 protein (Fragment) OS=Schistosoma japonicum PE=2 SV=2 - [Q5BXG9_SCHJA]	21.47	7	0.973	1.007	0.999	1.012	0.99775	1.157	1.092	1.157	1.107	1.12825	0.000478996	0.884334	NoSig	-0.177336
Q5BXH0	SJCHGC03539 protein (Fragment) OS=Schistosoma japonicum PE=2 SV=2 - [Q5BXH0_SCHJA]	6.13	1	1.081	1.067	0.96	0.899	1.00175	1.134	1.054	1.173	1.073	1.1085	0.0827438	0.903699	NoSig	-0.146086
Q5BXH2	SJCHGC04224 protein (Fragment) OS=Schistosoma japonicum PE=2 SV=2 - [Q5BXH2_SCHJA]	25.82	6	0.987	1.013	0.993	0.995	0.997	1.128	1.109	1.107	1.048	1.098	0.00143643	0.908015	NoSig	-0.139213
Q5BXH3	SJCHGC02834 protein (Fragment) OS=Schistosoma japonicum PE=2 SV=2 - [Q5BXH3_SCHJA]	47.89	13	1.032	1.046	1.008	0.952	1.0095	0.918	0.967	0.934	0.962	0.94525	0.0344723	1.06797	NoSig	0.0948731
Q5BXH9	SJCHGC04970 protein (Fragment) OS=Schistosoma japonicum PE=2 SV=2 - [Q5BXH9_SCHJA]	8.26	2	1.051	0.977	0.928	1.071	1.00675	1.31	1.195	1.171	1.188	1.216	0.00383204	0.827919	NoSig	-0.272438
Q5BXI2	SJCHGC01934 protein (Fragment) OS=Schistosoma japonicum PE=2 SV=2 - [Q5BXI2_SCHJA]	9.31	2	0.975	1.008	1.026	0.997	1.0015	1.071	1.208	1.168	1.392	1.20975	0.0223017	0.827857	NoSig	-0.272547
Q5BXI4	SJCHGC05738 protein (Fragment) OS=Schistosoma japonicum PE=2 SV=2 - [Q5BXI4_SCHJA]	8.33	2	0.901	1.006	1.032	1.066	1.00125	0.967	1.006	0.99	1.048	1.00275	0.971943	0.998504	NoSig	-0.00215972
Q5BXJ2	SJCHGC09435 protein (Fragment) OS=Schistosoma japonicum PE=2 SV=2 - [Q5BXJ2_SCHJA]	24.75	7	1.036	0.987	0.966	1.013	1.0005	0.99	0.954	0.978	1.031	0.98825	0.608724	1.0124	NoSig	0.0177732
Q5BXK0	SJCHGC08170 protein (Fragment) OS=Schistosoma japonicum PE=2 SV=2 - [Q5BXK0_SCHJA]	6.7	1	1.144	0.977	0.905	0.986	1.003	0.931	0.967	0.975	0.902	0.94375	0.308344	1.06278	NoSig	0.087845
Q5BXK3	SJCHGC01222 protein (Fragment) OS=Schistosoma japonicum PE=2 SV=2 - [Q5BXK3_SCHJA]	4.95	1	1.23	0.913	0.83	1.043	1.004	1.006	1.106	1.118	1.378	1.152	0.256129	0.871528	NoSig	-0.198381
Q5BXK4	SJCHGC08945 protein (Fragment) OS=Schistosoma japonicum PE=2 SV=2 - [Q5BXK4_SCHJA]	21.43	3	1.006	1.059	1.016	0.981	1.0155	1.274	1.213	1.124	1.082	1.17325	0.0143355	0.865544	NoSig	-0.20832
Q5BXL1	SJCHGC05492 protein (Fragment) OS=Schistosoma japonicum PE=2 SV=2 - [Q5BXL1_SCHJA]	11.28	2	1.02	0.986	1.003	0.993	1.0005	0.983	0.954	0.942	1.015	0.9735	0.178985	1.02773	NoSig	0.0394683
Q5BXL2	SJCHGC08288 protein (Fragment) OS=Schistosoma japonicum PE=2 SV=2 - [Q5BXL2_SCHJA]	20	4	0.943	0.989	1.029	0.994	0.98875	1.243	1.261	1.239	1.22	1.24075	1.44e-05	0.796897	NoSig	-0.327535
Q5BXL3	SJCHGC08355 protein (Fragment) OS=Schistosoma japonicum PE=2 SV=2 - [Q5BXL3_SCHJA]	5.49	1	1.052	0.979	0.96	1.017	1.002	0.966	0.95	0.891	1.017	0.956	0.213047	1.04812	NoSig	0.0678
Q5BXL5	SJCHGC04622 protein (Fragment) OS=Schistosoma japonicum PE=2 SV=2 - [Q5BXL5_SCHJA]	21.11	3	0.973	1.05	1.002	0.936	0.99025	1.048	0.994	0.961	0.991	0.9985	0.793905	0.991738	NoSig	-0.0119696
Q5BXL6	SJCHGC05957 protein (Fragment) OS=Schistosoma japonicum PE=2 SV=2 - [Q5BXL6_SCHJA]	18.55	6	0.946	0.981	1.028	1.031	0.9965	0.989	0.971	1.046	1.077	1.02075	0.471124	0.976243	NoSig	-0.0346879
Q5BXL7	SJCHGC09332 protein (Fragment) OS=Schistosoma japonicum PE=2 SV=2 - [Q5BXL7_SCHJA]	4.78	1	1.004	0.994	1.062	0.947	1.00175	0.975	0.983	0.854	0.841	0.91325	0.0960113	1.09691	NoSig	0.133441
Q5BXM0	SJCHGC09368 protein (Fragment) OS=Schistosoma japonicum PE=2 SV=2 - [Q5BXM0_SCHJA]	27.09	4	0.998	1.017	1.012	1.008	1.00875	1.023	1.038	1.068	1.141	1.0675	0.0674922	0.944965	NoSig	-0.0816674
Q5BXM4	SJCHGC05761 protein (Fragment) OS=Schistosoma japonicum PE=2 SV=2 - [Q5BXM4_SCHJA]	5.69	1	1.001	0.968	1.092	0.947	1.002	1.179	1.284	1.2	1.162	1.20625	0.00275531	0.830674	NoSig	-0.267646
Q5BXM5	SJCHGC08620 protein (Fragment) OS=Schistosoma japonicum PE=2 SV=2 - [Q5BXM5_SCHJA]	12.09	3	1.022	0.991	0.974	0.982	0.99225	0.822	0.752	0.785	0.768	0.78175	2.6e-05	1.26927	NoSig	0.343996
Q5BXM9	SJCHGC06039 protein (Fragment) OS=Schistosoma japonicum PE=2 SV=2 - [Q5BXM9_SCHJA]	28.97	11	1.028	1.026	0.987	0.98	1.00525	1.052	1.012	1.031	1.054	1.03725	0.0919552	0.969149	NoSig	-0.0452093
Q5BXN2	SJCHGC07723 protein (Fragment) OS=Schistosoma japonicum PE=2 SV=2 - [Q5BXN2_SCHJA]	4.79	1	1.042	1.056	0.866	1.042	1.0015	0.939	0.923	0.847	1	0.92725	0.225308	1.08008	NoSig	0.111132
Q5BXN7	Peptidyl-prolyl cis-trans isomerase (Fragment) OS=Schistosoma japonicum PE=2 SV=2 - [Q5BXN7_SCHJA]	5.11	1	1.085	0.985	1.012	0.927	1.00225	0.707	0.763	0.672	0.735	0.71925	0.000307076	1.39347	NoSig	0.478677
Q5BXN8	SJCHGC00903 protein (Fragment) OS=Schistosoma japonicum PE=2 SV=2 - [Q5BXN8_SCHJA]	13.77	3	0.967	1.006	1.096	0.937	1.0015	1.031	0.987	1.055	1.048	1.03025	0.475437	0.972094	NoSig	-0.040832
Q5BXP0	SJCHGC07473 protein (Fragment) OS=Schistosoma japonicum PE=2 SV=2 - [Q5BXP0_SCHJA]	14.12	3	1.028	0.973	1.019	0.979	0.99975	1.037	1.034	1.01	1.053	1.0335	0.0857001	0.967344	NoSig	-0.0478991
Q5BXP2	SJCHGC03532 protein (Fragment) OS=Schistosoma japonicum PE=2 SV=2 - [Q5BXP2_SCHJA]	20.41	4	1.078	0.987	0.991	0.972	1.007	0.845	0.892	0.905	0.835	0.86925	0.00332041	1.15847	NoSig	0.212221
Q5BXP3	SJCHGC09081 protein (Fragment) OS=Schistosoma japonicum PE=2 SV=2 - [Q5BXP3_SCHJA]	25.81	4	0.976	0.996	0.975	1.006	0.98825	0.911	0.989	1.016	0.94	0.964	0.364727	1.02516	NoSig	0.0358429
Q5BXP5	SJCHGC05927 protein (Fragment) OS=Schistosoma japonicum PE=2 SV=2 - [Q5BXP5_SCHJA]	39.36	18	0.983	0.981	1.038	1.025	1.00675	1.062	1.038	1.043	1.005	1.037	0.158383	0.970829	NoSig	-0.0427104
Q5BXP7	Serine/threonine-protein phosphatase (Fragment) OS=Schistosoma japonicum PE=2 SV=2 - [Q5BXP7_SCHJA]	49.51	10	0.985	0.984	1.007	1.019	0.99875	0.973	0.938	0.964	0.977	0.963	0.0268006	1.03712	NoSig	0.0525878
Q5BXP8	Delta-like protein (Fragment) OS=Schistosoma japonicum PE=2 SV=2 - [Q5BXP8_SCHJA]	5.5	1	1.006	1.05	0.936	1.013	1.00125	1.079	1.106	1.069	1.05	1.076	0.0305883	0.93053	NoSig	-0.103876
Q5BXQ1	SJCHGC07586 protein (Fragment) OS=Schistosoma japonicum PE=2 SV=2 - [Q5BXQ1_SCHJA]	31.5	4	1.054	0.957	0.957	1.029	0.99925	1.092	1.107	1.072	1.133	1.101	0.0109005	0.907584	NoSig	-0.139897
Q5BXQ2	SJCHGC05887 protein (Fragment) OS=Schistosoma japonicum PE=2 SV=2 - [Q5BXQ2_SCHJA]	21.5	9	0.997	0.977	1.03	1.024	1.007	0.924	0.952	0.941	0.895	0.928	0.00393283	1.08513	NoSig	0.117867
Q5BXQ5	SJCHGC05411 protein (Fragment) OS=Schistosoma japonicum PE=2 SV=2 - [Q5BXQ5_SCHJA]	14.87	4	1.034	0.983	0.996	0.978	0.99775	0.943	0.99	0.92	0.911	0.941	0.0403965	1.06031	NoSig	0.0844837
Q5BXQ8	SJCHGC02700 protein (Fragment) OS=Schistosoma japonicum PE=2 SV=2 - [Q5BXQ8_SCHJA]	3.74	1	0.96	1.033	1.026	0.984	1.00075	0.908	0.927	1.048	0.868	0.93775	0.186571	1.06718	NoSig	0.0938064
Q5BXQ9	SJCHGC06980 protein (Fragment) OS=Schistosoma japonicum PE=2 SV=2 - [Q5BXQ9_SCHJA]	6.12	2	1.032	0.977	0.965	0.908	0.9705	0.966	0.98	0.879	0.872	0.92425	0.26992	1.05004	NoSig	0.0704451
Q5BXR1	SJCHGC05267 protein (Fragment) OS=Schistosoma japonicum PE=2 SV=2 - [Q5BXR1_SCHJA]	48.39	11	0.996	1.015	1.009	0.972	0.998	0.94	1.009	0.95	0.96	0.96475	0.115566	1.03446	NoSig	0.0488847
Q5BXR5	SJCHGC06994 protein (Fragment) OS=Schistosoma japonicum PE=2 SV=2 - [Q5BXR5_SCHJA]	9.09	1	1.08	1.047	0.966	0.914	1.00175	0.748	0.715	0.771	0.745	0.74475	0.000620754	1.34508	NoSig	0.427694
Q5BXS0	SJCHGC04557 protein (Fragment) OS=Schistosoma japonicum PE=2 SV=2 - [Q5BXS0_SCHJA]	12.85	3	1.004	0.951	1.036	0.984	0.99375	1.053	1.127	1.027	1.079	1.0715	0.0306641	0.927438	NoSig	-0.108677
Q5BXS1	SJCHGC08870 protein (Fragment) OS=Schistosoma japonicum PE=2 SV=2 - [Q5BXS1_SCHJA]	21.76	2	0.998	0.956	1.009	1.059	1.0055	1.05	1.02	1.111	1.026	1.05175	0.171021	0.956026	NoSig	-0.0648787
Q5BXT0	SJCHGC08592 protein (Fragment) OS=Schistosoma japonicum PE=2 SV=2 - [Q5BXT0_SCHJA]	31	4	1.193	1.059	0.892	0.961	1.02625	1.047	1.023	1.073	0.984	1.03175	0.939686	0.994669	NoSig	-0.00771122
Q5BXT2	SJCHGC08765 protein (Fragment) OS=Schistosoma japonicum PE=2 SV=2 - [Q5BXT2_SCHJA]	42.86	6	1.035	0.974	0.959	0.998	0.9915	1.087	1.075	1.09	1.009	1.06525	0.0267032	0.930767	NoSig	-0.103507
Q5BXT4	SJCHGC02238 protein (Fragment) OS=Schistosoma japonicum PE=2 SV=2 - [Q5BXT4_SCHJA]	25.6	9	0.968	0.997	1.038	1.013	1.004	0.769	0.796	0.759	0.741	0.76625	1.37e-05	1.31028	NoSig	0.389872
Q5BXT8	SJCHGC08926 protein (Fragment) OS=Schistosoma japonicum PE=2 SV=2 - [Q5BXT8_SCHJA]	29.6	2	1.027	0.95	1.04	0.983	1	1.051	1.033	1.175	0.987	1.0615	0.221655	0.942063	NoSig	-0.0861044
Q5BXU1	SJCHGC08663 protein (Fragment) OS=Schistosoma japonicum PE=2 SV=2 - [Q5BXU1_SCHJA]	18.13	3	1.034	0.992	1.024	0.983	1.00825	0.938	0.894	0.957	0.957	0.9365	0.0097384	1.07662	NoSig	0.106503
Q5BXU2	SJCHGC03677 protein (Fragment) OS=Schistosoma japonicum PE=2 SV=2 - [Q5BXU2_SCHJA]	13.12	2	0.985	1.031	0.963	1.019	0.9995	0.885	0.835	0.832	1.056	0.902	0.126954	1.10809	NoSig	0.148079
Q5BXU4	SJCHGC09646 protein (Fragment) OS=Schistosoma japonicum PE=2 SV=2 - [Q5BXU4_SCHJA]	21.92	6	1.057	0.981	0.985	0.991	1.0035	0.954	1.008	0.949	1.006	0.97925	0.350394	1.02476	NoSig	0.0352915
Q5BXU5	SJCHGC05832 protein (Fragment) OS=Schistosoma japonicum PE=2 SV=2 - [Q5BXU5_SCHJA]	9.85	2	1.089	0.988	1.059	0.866	1.0005	1.019	1.019	1.048	1.326	1.103	0.296583	0.907072	NoSig	-0.140712
Q5BXV3	SJCHGC03526 protein (Fragment) OS=Schistosoma japonicum PE=2 SV=2 - [Q5BXV3_SCHJA]	37.93	9	1.042	0.994	0.996	0.954	0.9965	0.883	0.939	0.888	0.95	0.915	0.0169754	1.08907	NoSig	0.123098
Q5BXV7	SJCHGC04973 protein (Fragment) OS=Schistosoma japonicum PE=2 SV=2 - [Q5BXV7_SCHJA]	10.48	2	1.01	0.987	0.997	0.982	0.994	0.917	0.917	0.909	0.895	0.9095	4.32e-05	1.09291	NoSig	0.128172
Q5BXW1	SJCHGC03746 protein (Fragment) OS=Schistosoma japonicum PE=2 SV=2 - [Q5BXW1_SCHJA]	7.57	2	1.008	0.991	1.023	0.985	1.00175	1.034	1.058	1.025	1.099	1.054	0.030955	0.950427	NoSig	-0.0733524
Q5BXW4	SJCHGC05015 protein (Fragment) OS=Schistosoma japonicum PE=2 SV=2 - [Q5BXW4_SCHJA]	9.05	1	0.942	1.024	0.946	1.095	1.00175	0.824	1.01	0.92	1.009	0.94075	0.331258	1.06484	NoSig	0.0906392
Q5BXX0	Nucleotide diphosphatase (Fragment) OS=Schistosoma japonicum PE=2 SV=2 - [Q5BXX0_SCHJA]	46.73	8	1.029	1.011	0.97	0.998	1.002	0.804	0.758	0.809	0.738	0.77725	4.25e-05	1.28916	NoSig	0.366432
Q5BXX6	SJCHGC06277 protein (Fragment) OS=Schistosoma japonicum PE=2 SV=2 - [Q5BXX6_SCHJA]	6.95	2	0.999	0.994	1.004	1.009	1.0015	0.768	0.816	0.84	0.809	0.80825	1.49e-05	1.2391	NoSig	0.309289
Q5BXY1	SJCHGC09437 protein (Fragment) OS=Schistosoma japonicum PE=2 SV=2 - [Q5BXY1_SCHJA]	4.66	1	1.008	1.011	0.993	0.993	1.00125	1.421	1.316	1.328	1.456	1.38025	3.56e-05	0.725412	NoSig	-0.463127
Q5BXY2	SJCHGC00407 protein (Fragment) OS=Schistosoma japonicum PE=2 SV=1 - [Q5BXY2_SCHJA]	23.08	2	1.008	0.993	1.029	1.017	1.01175	1.09	1.035	1.109	1.146	1.095	0.013952	0.923973	NoSig	-0.114078
Q5BXY5	SJCHGC05001 protein (Fragment) OS=Schistosoma japonicum PE=2 SV=2 - [Q5BXY5_SCHJA]	6.54	1	1.003	1.01	1.014	0.98	1.00175	0.708	0.738	0.74	0.673	0.71475	3.27e-06	1.40154	NoSig	0.487012
Q5BXY7	SJCHGC04774 protein (Fragment) OS=Schistosoma japonicum PE=2 SV=2 - [Q5BXY7_SCHJA]	27.91	12	1.02	0.982	0.978	1.001	0.99525	1.029	0.954	0.936	0.954	0.96825	0.285263	1.02789	NoSig	0.0396794
Q5BXY8	SJCHGC07735 protein (Fragment) OS=Schistosoma japonicum PE=2 SV=2 - [Q5BXY8_SCHJA]	41.67	6	1.05	0.976	0.971	1.026	1.00575	1.305	1.32	1.423	1.307	1.33875	6.89e-05	0.751261	NoSig	-0.412615
Q5BXZ0	SJCHGC04777 protein (Fragment) OS=Schistosoma japonicum PE=2 SV=2 - [Q5BXZ0_SCHJA]	29.52	5	0.957	0.99	1.011	1.035	0.99825	1.088	1.098	1.047	1.001	1.0585	0.0716865	0.94308	NoSig	-0.0845482
Q5BXZ1	Putative uncharacterized protein OS=Schistosoma japonicum PE=2 SV=1 - [Q5BXZ1_SCHJA]	41.18	6	1.081	1.03	0.878	0.992	0.99525	1.021	0.998	0.932	0.902	0.96325	0.556055	1.03322	NoSig	0.0471487
Q5BXZ3	Serine/threonine-protein phosphatase 2A 55 kDa regulatory subunit B (Fragment) OS=Schistosoma japonicum PE=2 SV=2 - [Q5BXZ3_SCHJA]	4.31	2	1.01	1.015	0.895	1.067	0.99675	1.386	1.338	1.342	1.22	1.3215	0.000691096	0.754257	NoSig	-0.406873
Q5BXZ8	SJCHGC06656 protein (Fragment) OS=Schistosoma japonicum PE=2 SV=2 - [Q5BXZ8_SCHJA]	12.12	4	1.071	1.062	0.912	0.934	0.99475	0.867	0.839	0.874	0.849	0.85725	0.0177597	1.1604	NoSig	0.214618
Q5BXZ9	SJCHGC07092 protein (Fragment) OS=Schistosoma japonicum PE=2 SV=2 - [Q5BXZ9_SCHJA]	29.29	7	0.941	1.024	1.073	0.985	1.00575	1.207	1.183	1.22	1.222	1.208	0.000464723	0.832575	NoSig	-0.264349
Q5BY00	SJCHGC04843 protein (Fragment) OS=Schistosoma japonicum PE=2 SV=2 - [Q5BY00_SCHJA]	6.43	2	1.006	1.013	0.981	0.96	0.99	0.85	0.95	0.894	1.052	0.9365	0.280276	1.05713	NoSig	0.0801495
Q5BY02	SJCHGC07102 protein (Fragment) OS=Schistosoma japonicum PE=2 SV=2 - [Q5BY02_SCHJA]	36.76	8	1.021	1.003	1.001	0.948	0.99325	0.954	0.982	0.911	0.95	0.94925	0.086808	1.04635	NoSig	0.0653688
Q5BY04	SJCHGC06295 protein (Fragment) OS=Schistosoma japonicum PE=2 SV=2 - [Q5BY04_SCHJA]	62.57	10	0.991	1.002	1.021	0.993	1.00175	0.964	0.909	0.888	0.941	0.9255	0.00554531	1.08239	NoSig	0.114218
Q5BY06	Alpha-1,4 glucan phosphorylase (Fragment) OS=Schistosoma japonicum PE=2 SV=2 - [Q5BY06_SCHJA]	60.82	28	1.01	0.989	1.001	1.019	1.00475	1.031	1.043	1.008	1.018	1.025	0.0850263	0.980244	NoSig	-0.0287873
Q5BY10	SJCHGC03272 protein (Fragment) OS=Schistosoma japonicum PE=2 SV=2 - [Q5BY10_SCHJA]	2.88	1	0.98	1.026	0.958	1.065	1.00725	0.873	0.972	0.835	0.996	0.919	0.100469	1.09603	NoSig	0.132285
Q5BY12	SJCHGC08045 protein (Fragment) OS=Schistosoma japonicum PE=2 SV=2 - [Q5BY12_SCHJA]	7.11	2	1.023	1.061	0.952	0.954	0.9975	0.82	0.855	0.886	0.89	0.86275	0.00504535	1.15619	NoSig	0.209374
Q5BY19	Putative uncharacterized protein OS=Schistosoma japonicum PE=2 SV=1 - [Q5BY19_SCHJA]	16.92	5	1.002	0.985	1.022	0.997	1.0015	0.973	0.953	0.918	0.923	0.94175	0.00767753	1.06345	NoSig	0.0887464
Q5BY21	SJCHGC08574 protein (Fragment) OS=Schistosoma japonicum PE=2 SV=2 - [Q5BY21_SCHJA]	16.94	2	1.063	1.013	0.951	0.989	1.004	1.09	1.244	1.102	1.359	1.19875	0.0288157	0.837539	NoSig	-0.255772
Q5BY23	SJCHGC07423 protein (Fragment) OS=Schistosoma japonicum PE=2 SV=2 - [Q5BY23_SCHJA]	9.63	1	1.067	1.042	0.92	0.979	1.002	1.156	1.083	1.19	1.076	1.12625	0.0284156	0.889678	NoSig	-0.168645
Q5BY31	SJCHGC04589 protein (Fragment) OS=Schistosoma japonicum PE=2 SV=2 - [Q5BY31_SCHJA]	39.05	6	0.999	0.961	1.026	1.023	1.00225	0.968	1.046	0.971	0.993	0.9945	0.745561	1.00779	NoSig	0.0111991
Q5BY35	SJCHGC05447 protein (Fragment) OS=Schistosoma japonicum PE=2 SV=2 - [Q5BY35_SCHJA]	18.87	4	1.052	0.958	0.982	1.007	0.99975	1.269	1.137	1.143	1.212	1.19025	0.00215127	0.83995	NoSig	-0.251625
Q5BY36	SJCHGC05711 protein (Fragment) OS=Schistosoma japonicum PE=2 SV=2 - [Q5BY36_SCHJA]	40.54	14	1.032	0.993	0.991	0.988	1.001	1.267	1.266	1.242	1.201	1.244	1.26e-05	0.804662	NoSig	-0.313545
Q5BY41	SJCHGC06075 protein (Fragment) OS=Schistosoma japonicum PE=2 SV=2 - [Q5BY41_SCHJA]	15.92	5	0.984	1.018	1.095	0.996	1.02325	0.892	0.94	0.936	0.903	0.91775	0.00888618	1.11496	NoSig	0.156986
Q5BY44	SJCHGC03178 protein (Fragment) OS=Schistosoma japonicum PE=2 SV=2 - [Q5BY44_SCHJA]	7.55	1	1.007	1.009	0.972	1.02	1.002	1.039	1.025	1.14	1.097	1.07525	0.0432518	0.931876	NoSig	-0.10179
Q5BY46	SJCHGC08023 protein (Fragment) OS=Schistosoma japonicum PE=2 SV=2 - [Q5BY46_SCHJA]	40.38	8	0.993	1.007	1.021	1	1.00525	0.879	0.916	0.888	0.921	0.901	0.000115006	1.1157	NoSig	0.157955
Q5BY49	SJCHGC03181 protein (Fragment) OS=Schistosoma japonicum PE=2 SV=2 - [Q5BY49_SCHJA]	32.36	6	1.005	1.014	0.976	1.025	1.005	0.976	1.049	0.899	0.919	0.96075	0.256082	1.04606	NoSig	0.0649625
Q5BY50	SJCHGC05695 protein (Fragment) OS=Schistosoma japonicum PE=2 SV=2 - [Q5BY50_SCHJA]	16.99	5	1.076	0.977	1.007	0.946	1.0015	0.922	0.936	0.909	0.953	0.93	0.0497518	1.07688	NoSig	0.10686
Q5BY51	SJCHGC03397 protein (Fragment) OS=Schistosoma japonicum PE=2 SV=2 - [Q5BY51_SCHJA]	4.46	1	1.054	1.036	0.933	0.986	1.00225	0.754	0.863	0.806	0.865	0.822	0.00318059	1.21928	NoSig	0.286032
Q5BY53	Anoctamin (Fragment) OS=Schistosoma japonicum PE=2 SV=2 - [Q5BY53_SCHJA]	5.58	1	1.211	0.853	1.02	0.932	1.004	0.93	0.818	0.927	0.834	0.87725	0.173866	1.14449	NoSig	0.194699
Q5BY55	SJCHGC04170 protein (Fragment) OS=Schistosoma japonicum PE=2 SV=2 - [Q5BY55_SCHJA]	27.9	3	0.992	0.975	1.012	1.045	1.006	1.172	1.225	1.27	1.225	1.223	0.000135277	0.822567	NoSig	-0.281794
Q5BY63	SJCHGC06019 protein (Fragment) OS=Schistosoma japonicum PE=2 SV=2 - [Q5BY63_SCHJA]	2.97	1	1.155	1.037	0.813	1.005	1.0025	1.1	1.191	1.156	1.67	1.27925	0.113787	0.783662	NoSig	-0.351696
Q5BY73	SJCHGC01801 protein (Fragment) OS=Schistosoma japonicum PE=2 SV=2 - [Q5BY73_SCHJA]	6.78	1	0.954	1.068	1.05	0.932	1.001	1.058	1.014	0.931	1.021	1.006	0.908264	0.99503	NoSig	-0.00718833
Q5BY80	SJCHGC05000 protein (Fragment) OS=Schistosoma japonicum PE=2 SV=2 - [Q5BY80_SCHJA]	55.26	10	0.945	0.985	1.018	1.016	0.991	0.943	0.896	0.937	0.91	0.9215	0.0142109	1.07542	NoSig	0.104901
Q5BY82	SJCHGC07435 protein (Fragment) OS=Schistosoma japonicum PE=2 SV=2 - [Q5BY82_SCHJA]	15	2	1.03	1.027	0.951	0.943	0.98775	0.84	0.878	0.895	0.877	0.8725	0.00452227	1.13209	NoSig	0.178991
Q5BY86	SJCHGC08101 protein (Fragment) OS=Schistosoma japonicum PE=2 SV=2 - [Q5BY86_SCHJA]	9.45	1	1.074	0.98	0.922	1.035	1.00275	0.968	1.111	1.031	1.104	1.0535	0.322713	0.951827	NoSig	-0.0712283
Q5BY96	SJCHGC03406 protein (Fragment) OS=Schistosoma japonicum PE=2 SV=2 - [Q5BY96_SCHJA]	4.92	1	0.995	1.036	1.042	0.933	1.0015	1.334	1.405	1.395	1.366	1.375	1.54e-05	0.728364	NoSig	-0.457269
Q5BY99	SJCHGC03198 protein (Fragment) OS=Schistosoma japonicum PE=2 SV=2 - [Q5BY99_SCHJA]	6.63	1	0.904	0.967	0.831	1.306	1.002	1.229	1.653	1.461	1.33	1.41825	0.0244202	0.706504	NoSig	-0.501229
Q5BYA5	SJCHGC04689 protein (Fragment) OS=Schistosoma japonicum PE=2 SV=2 - [Q5BYA5_SCHJA]	4.23	1	0.945	0.91	1.068	1.082	1.00125	0.966	1.219	1.046	1.532	1.19075	0.202463	0.840857	NoSig	-0.250068
Q5BYA6	SJCHGC04801 protein (Fragment) OS=Schistosoma japonicum PE=2 SV=2 - [Q5BYA6_SCHJA]	54.84	10	1.045	0.998	0.99	1.018	1.01275	0.975	0.971	0.973	0.938	0.96425	0.0190406	1.0503	NoSig	0.0707989
Q5BYA8	SJCHGC00475 protein (Fragment) OS=Schistosoma japonicum PE=2 SV=2 - [Q5BYA8_SCHJA]	43.17	9	0.977	1.005	1.033	0.967	0.9955	0.749	0.74	0.724	0.82	0.75825	9.52e-05	1.31289	NoSig	0.392748
Q5BYC1	SJCHGC08919 protein (Fragment) OS=Schistosoma japonicum PE=2 SV=2 - [Q5BYC1_SCHJA]	16.75	4	1.008	1.015	0.998	1	1.00525	1.287	1.215	1.315	1.068	1.22125	0.0079885	0.823132	NoSig	-0.280804
Q5BYC5	SJCHGC00765 protein (Fragment) OS=Schistosoma japonicum PE=2 SV=2 - [Q5BYC5_SCHJA]	12.38	2	1.076	1.005	0.942	0.982	1.00125	1.015	0.903	0.905	0.974	0.94925	0.230668	1.05478	NoSig	0.0769422
Q5BYD1	SJCHGC06818 protein (Fragment) OS=Schistosoma japonicum PE=2 SV=2 - [Q5BYD1_SCHJA]	8.49	2	1.133	0.908	0.978	0.994	1.00325	0.889	0.882	0.887	0.874	0.883	0.0435967	1.13618	NoSig	0.184196
Q5BYD4	SJCHGC06714 protein (Fragment) OS=Schistosoma japonicum PE=2 SV=2 - [Q5BYD4_SCHJA]	5.08	1	1.096	0.834	0.637	1.453	1.005	1.019	0.783	0.934	0.852	0.897	0.579183	1.1204	NoSig	0.164016
Q5BYE3	SJCHGC07959 protein (Fragment) OS=Schistosoma japonicum PE=2 SV=2 - [Q5BYE3_SCHJA]	40	3	1.062	1.016	0.941	0.994	1.00325	1.055	1.044	1.037	1.042	1.0445	0.155946	0.960507	NoSig	-0.0581313
Q5BYE4	SJCHGC02869 protein (Fragment) OS=Schistosoma japonicum PE=2 SV=2 - [Q5BYE4_SCHJA]	8.82	1	1.012	1.089	0.928	0.976	1.00125	0.804	0.732	0.742	0.735	0.75325	0.000599808	1.32924	NoSig	0.410602
Q5BYE6	SJCHGC08138 protein (Fragment) OS=Schistosoma japonicum PE=2 SV=2 - [Q5BYE6_SCHJA]	8.25	2	0.978	0.983	1.06	0.986	1.00175	1.372	1.463	1.39	1.44	1.41625	6.91e-06	0.707326	NoSig	-0.499553
Q5BYE8	SJCHGC04644 protein (Fragment) OS=Schistosoma japonicum PE=2 SV=2 - [Q5BYE8_SCHJA]	10.1	2	0.976	0.998	1.086	0.955	1.00375	1.01	1.113	1.008	1.221	1.088	0.197298	0.922564	NoSig	-0.116279
Q5BYF3	SJCHGC09561 protein (Fragment) OS=Schistosoma japonicum PE=2 SV=2 - [Q5BYF3_SCHJA]	4.46	1	0.904	0.939	1.055	1.11	1.002	1.227	1.35	1.326	1.357	1.315	0.00152642	0.761977	NoSig	-0.39218
Q5BYF4	SJCHGC04277 protein (Fragment) OS=Schistosoma japonicum PE=2 SV=2 - [Q5BYF4_SCHJA]	13.62	4	0.989	0.986	1.076	0.971	1.0055	1.402	1.375	1.422	1.416	1.40375	4.86e-06	0.716296	NoSig	-0.481373
Q5BYF6	SJCHGC07685 protein (Fragment) OS=Schistosoma japonicum PE=2 SV=2 - [Q5BYF6_SCHJA]	5.81	1	1.094	1.055	0.944	0.915	1.002	0.959	0.906	0.925	0.937	0.93175	0.16432	1.0754	NoSig	0.104868
Q5BYF8	SJCHGC06343 protein (Fragment) OS=Schistosoma japonicum PE=2 SV=2 - [Q5BYF8_SCHJA]	15.28	5	1.012	1.014	1.008	0.965	0.99975	1.229	1.332	1.167	1.105	1.20825	0.00573358	0.827436	NoSig	-0.27328
Q5BYG0	SJCHGC05956 protein (Fragment) OS=Schistosoma japonicum PE=2 SV=2 - [Q5BYG0_SCHJA]	9.52	1	0.95	0.916	1.022	1.122	1.0025	1.068	1.114	1.093	1.005	1.07	0.236078	0.936916	NoSig	-0.0940086
Q5BYG3	SJCHGC08144 protein (Fragment) OS=Schistosoma japonicum PE=2 SV=2 - [Q5BYG3_SCHJA]	9.6	1	1.243	1.063	0.67	1.036	1.003	1.137	1.344	1.304	1.561	1.3365	0.0656989	0.750468	NoSig	-0.414138
Q5BYH7	SJCHGC04771 protein (Fragment) OS=Schistosoma japonicum PE=2 SV=2 - [Q5BYH7_SCHJA]	13.95	4	1.067	1.016	0.907	1.041	1.00775	1.082	0.977	1.035	0.98	1.0185	0.814373	0.989445	NoSig	-0.0153082
Q5BYH9	SJCHGC02390 protein (Fragment) OS=Schistosoma japonicum PE=2 SV=2 - [Q5BYH9_SCHJA]	5.98	1	1.06	0.937	1.02	0.994	1.00275	1.114	0.96	1.101	1.009	1.046	0.37513	0.958652	NoSig	-0.0609209
Q5BYI4	SJCHGC05034 protein (Fragment) OS=Schistosoma japonicum PE=2 SV=2 - [Q5BYI4_SCHJA]	4.26	1	1.047	0.991	0.947	1.023	1.002	0.86	0.844	0.957	0.988	0.91225	0.0754351	1.09838	NoSig	0.135381
Q5BYI8	SJCHGC05244 protein (Fragment) OS=Schistosoma japonicum PE=2 SV=2 - [Q5BYI8_SCHJA]	3.51	1	0.977	1.078	0.931	1.018	1.001	0.709	0.725	0.731	0.773	0.7345	0.000230219	1.36283	NoSig	0.446608
Q5BYJ0	SJCHGC04275 protein (Fragment) OS=Schistosoma japonicum PE=2 SV=2 - [Q5BYJ0_SCHJA]	47.14	10	1.039	1.009	0.978	0.971	0.99925	0.702	0.727	0.724	0.743	0.724	4.64e-06	1.38018	NoSig	0.464856
Q5BYJ3	SJCHGC03067 protein (Fragment) OS=Schistosoma japonicum PE=2 SV=2 - [Q5BYJ3_SCHJA]	22.34	3	1.047	1.052	0.994	1.002	1.02375	0.83	0.824	0.896	0.95	0.875	0.00434091	1.17	NoSig	0.226509
Q5BYJ9	SJCHGC08666 protein (Fragment) OS=Schistosoma japonicum PE=2 SV=2 - [Q5BYJ9_SCHJA]	29.22	6	0.997	1.008	0.996	0.986	0.99675	1.216	1.253	1.211	1.254	1.2335	1.42e-06	0.808066	NoSig	-0.307454
Q5BYK0	SJCHGC05276 protein (Fragment) OS=Schistosoma japonicum PE=2 SV=2 - [Q5BYK0_SCHJA]	14.21	4	1	0.965	1.073	0.986	1.006	1.187	1.212	1.215	1.218	1.208	0.000172853	0.832781	NoSig	-0.26399
Q5BYK5	SJCHGC05866 protein (Fragment) OS=Schistosoma japonicum PE=2 SV=2 - [Q5BYK5_SCHJA]	7.63	1	1.139	0.956	0.948	0.96	1.00075	0.855	1.045	0.963	0.942	0.95125	0.444476	1.05204	NoSig	0.0731852
Q5BYK6	SJCHGC02629 protein (Fragment) OS=Schistosoma japonicum PE=2 SV=2 - [Q5BYK6_SCHJA]	43.22	5	0.989	1.04	0.997	0.965	0.99775	0.971	0.983	0.956	0.879	0.94725	0.122949	1.05331	NoSig	0.0749331
Q5BYL0	SJCHGC07767 protein (Fragment) OS=Schistosoma japonicum PE=2 SV=2 - [Q5BYL0_SCHJA]	38	5	1.024	0.968	1.03	0.975	0.99925	1.08	1.1	1.073	1.062	1.07875	0.00444706	0.926304	NoSig	-0.110443
Q5BYL2	SJCHGC05416 protein (Fragment) OS=Schistosoma japonicum PE=2 SV=2 - [Q5BYL2_SCHJA]	21.27	3	1.028	1.039	0.988	1.034	1.02225	0.937	0.969	0.822	0.872	0.9	0.0126117	1.13583	NoSig	0.183751
Q5BYM0	SJCHGC08533 protein (Fragment) OS=Schistosoma japonicum PE=2 SV=2 - [Q5BYM0_SCHJA]	10.93	1	1.056	0.945	1.027	0.983	1.00275	0.91	0.877	0.885	0.863	0.88375	0.00402725	1.13465	NoSig	0.182252
Q5BYM2	SJCHGC03313 protein (Fragment) OS=Schistosoma japonicum PE=2 SV=2 - [Q5BYM2_SCHJA]	5.73	1	1.005	0.966	1.066	0.971	1.002	1.207	1.108	1.177	1.141	1.15825	0.00263863	0.865098	NoSig	-0.209064
Q5BYM4	SJCHGC06481 protein (Fragment) OS=Schistosoma japonicum PE=2 SV=2 - [Q5BYM4_SCHJA]	6.74	1	0.903	0.929	1.105	1.071	1.002	1.079	0.865	1.072	0.836	0.963	0.652496	1.0405	NoSig	0.0572748
Q5BYN0	Sulfhydryl oxidase (Fragment) OS=Schistosoma japonicum PE=2 SV=2 - [Q5BYN0_SCHJA]	32.21	14	1.018	0.999	0.949	1.002	0.992	1.231	1.227	1.21	1.227	1.22375	5.94e-06	0.810623	NoSig	-0.302897
Q5BYN2	SJCHGC05840 protein (Fragment) OS=Schistosoma japonicum PE=2 SV=2 - [Q5BYN2_SCHJA]	10.2	2	1	0.996	0.994	1.01	1	0.979	0.985	1.015	0.961	0.985	0.246586	1.01523	NoSig	0.0218044
Q5BYP3	SJCHGC01970 protein (Fragment) OS=Schistosoma japonicum PE=2 SV=2 - [Q5BYP3_SCHJA]	9.04	3	1.018	1.044	0.991	0.938	0.99775	0.855	0.834	0.859	0.921	0.86725	0.00445701	1.15048	NoSig	0.20223
Q5BYP8	SJCHGC03300 protein (Fragment) OS=Schistosoma japonicum PE=2 SV=2 - [Q5BYP8_SCHJA]	4.82	1	0.956	0.977	1.052	1.023	1.002	1.251	1.224	1.253	1.187	1.22875	0.000143587	0.815463	NoSig	-0.294309
Q5BYQ1	SJCHGC08211 protein (Fragment) OS=Schistosoma japonicum PE=2 SV=2 - [Q5BYQ1_SCHJA]	8.12	1	0.996	1.033	0.937	1.041	1.00175	1.039	0.883	0.887	1.213	1.0055	0.96447	0.996271	NoSig	-0.00539057
Q5BYQ2	SJCHGC02253 protein (Fragment) OS=Schistosoma japonicum PE=2 SV=2 - [Q5BYQ2_SCHJA]	5.56	1	1.02	1.016	0.984	0.987	1.00175	0.74	0.739	0.771	0.791	0.76025	4.87e-06	1.31766	NoSig	0.397977
Q5BYQ3	SJCHGC09631 protein (Fragment) OS=Schistosoma japonicum PE=2 SV=2 - [Q5BYQ3_SCHJA]	36.67	8	0.991	1.019	1.016	0.988	1.0035	0.643	0.698	0.685	0.669	0.67375	4.44e-07	1.48942	NoSig	0.574755
Q5BYQ9	SJCHGC04870 protein (Fragment) OS=Schistosoma japonicum PE=2 SV=2 - [Q5BYQ9_SCHJA]	16.22	3	1.073	0.98	0.908	0.967	0.982	0.873	1.137	1.004	1.155	1.04225	0.44914	0.942192	NoSig	-0.0859064
Q5BYR0	SJCHGC06483 protein (Fragment) OS=Schistosoma japonicum PE=2 SV=2 - [Q5BYR0_SCHJA]	23.68	8	0.997	1.015	0.96	1.02	0.998	0.946	0.926	0.928	0.885	0.92125	0.00632914	1.08331	NoSig	0.115447
Q5BYT2	SJCHGC06684 protein (Fragment) OS=Schistosoma japonicum PE=2 SV=2 - [Q5BYT2_SCHJA]	4.58	2	0.91	0.861	1.179	1.06	1.0025	0.995	0.876	1.023	0.88	0.9435	0.499264	1.06253	NoSig	0.0875078
Q5BYT3	SJCHGC04132 protein (Fragment) OS=Schistosoma japonicum PE=2 SV=2 - [Q5BYT3_SCHJA]	17.39	2	1.03	0.988	0.97	1.019	1.00175	0.975	0.928	0.951	0.902	0.939	0.0232574	1.06683	NoSig	0.0933254
Q5BYU1	SJCHGC07951 protein (Fragment) OS=Schistosoma japonicum PE=2 SV=2 - [Q5BYU1_SCHJA]	18.45	4	0.9	0.974	1.041	1.066	0.99525	1.326	1.386	1.356	1.432	1.375	0.000127869	0.723818	NoSig	-0.466301
Q5BYU4	SJCHGC03359 protein (Fragment) OS=Schistosoma japonicum PE=2 SV=2 - [Q5BYU4_SCHJA]	18.75	4	0.98	0.981	0.975	1.037	0.99325	1.035	0.916	1.033	1.011	0.99875	0.869465	0.994493	NoSig	-0.00796671
Q5BYU7	SJCHGC07896 protein (Fragment) OS=Schistosoma japonicum PE=2 SV=2 - [Q5BYU7_SCHJA]	5.43	1	1.155	0.96	0.968	0.929	1.003	0.867	0.848	0.949	0.887	0.88775	0.0839298	1.12982	NoSig	0.176096
Q5BYU8	SJCHGC09055 protein (Fragment) OS=Schistosoma japonicum PE=2 SV=2 - [Q5BYU8_SCHJA]	26.11	11	0.967	0.984	1.036	1.022	1.00225	1.054	1.065	1.029	0.94	1.022	0.567767	0.980675	NoSig	-0.0281528
Q5BYV4	Uncharacterized protein OS=Schistosoma japonicum PE=2 SV=1 - [Q5BYV4_SCHJA]	12.77	1	1.039	0.882	1.083	1.009	1.00325	1.342	1.396	1.35	1.338	1.3565	0.000231254	0.739587	NoSig	-0.435208
Q5BYV6	SJCHGC06112 protein (Fragment) OS=Schistosoma japonicum PE=2 SV=2 - [Q5BYV6_SCHJA]	7.37	1	1.067	0.966	0.972	1.005	1.0025	0.695	0.604	0.633	0.758	0.6725	0.00020735	1.49071	NoSig	0.575996
Q5BYW2	SJCHGC06027 protein (Fragment) OS=Schistosoma japonicum PE=2 SV=2 - [Q5BYW2_SCHJA]	7.87	1	1.09	0.965	0.96	0.995	1.0025	0.853	0.909	0.918	0.995	0.91875	0.0929738	1.09116	NoSig	0.125858
Q5BYW6	SJCHGC04782 protein (Fragment) OS=Schistosoma japonicum PE=2 SV=2 - [Q5BYW6_SCHJA]	43.58	7	0.973	0.996	0.999	1.036	1.001	0.926	1.092	0.928	1.123	1.01725	0.771014	0.984026	NoSig	-0.0232323
Q5BYX0	SJCHGC03944 protein (Fragment) OS=Schistosoma japonicum PE=2 SV=2 - [Q5BYX0_SCHJA]	5	1	0.877	0.987	1.121	1.019	1.001	0.933	0.916	1.044	0.866	0.93975	0.36356	1.06518	NoSig	0.0910931
Q5BYX4	SJCHGC09194 protein (Fragment) OS=Schistosoma japonicum PE=2 SV=2 - [Q5BYX4_SCHJA]	6.41	2	1.056	0.989	0.94	0.988	0.99325	0.987	0.887	1	1.093	0.99175	0.976032	1.00151	NoSig	0.0021804
Q5BYX9	SJCHGC05889 protein (Fragment) OS=Schistosoma japonicum PE=2 SV=2 - [Q5BYX9_SCHJA]	2.5	1	1.028	1.04	1.034	0.905	1.00175	0.778	0.787	0.741	0.908	0.8035	0.00660985	1.24673	NoSig	0.318153
Q5BYY7	SJCHGC05806 protein (Fragment) OS=Schistosoma japonicum PE=2 SV=2 - [Q5BYY7_SCHJA]	9.69	1	1	0.965	1.085	0.959	1.00225	0.874	1.072	0.947	1.168	1.01525	0.856184	0.987195	NoSig	-0.0185926
Q5BYZ1	SJCHGC01349 protein (Fragment) OS=Schistosoma japonicum PE=2 SV=2 - [Q5BYZ1_SCHJA]	38.84	15	1.004	1.009	0.999	0.98	0.998	0.927	0.935	0.958	0.947	0.94175	0.000927461	1.05973	NoSig	0.0836957
Q5BYZ3	Putative uncharacterized protein OS=Schistosoma japonicum PE=2 SV=1 - [Q5BYZ3_SCHJA]	16.22	2	1.045	0.967	1.035	0.955	1.0005	1.064	1.265	1.105	1.376	1.2025	0.0372316	0.832017	NoSig	-0.265316
Q5BYZ5	SJCHGC06967 protein (Fragment) OS=Schistosoma japonicum PE=2 SV=2 - [Q5BYZ5_SCHJA]	3.56	1	1.049	0.973	0.92	1.069	1.00275	1.042	0.952	0.99	1.116	1.025	0.667522	0.978293	NoSig	-0.0316619
Q5BYZ8	SJCHGC05449 protein (Fragment) OS=Schistosoma japonicum PE=2 SV=2 - [Q5BYZ8_SCHJA]	39.9	7	1.093	1.002	0.968	0.975	1.0095	1.006	1.055	1.025	1.072	1.0395	0.397524	0.97114	NoSig	-0.0422488
Q5BYZ9	SJCHGC06040 protein (Fragment) OS=Schistosoma japonicum PE=2 SV=2 - [Q5BYZ9_SCHJA]	32.12	8	1.007	0.98	1.038	0.999	1.006	0.838	0.794	0.816	0.801	0.81225	1.56e-05	1.23853	NoSig	0.308635
Q5BZ00	SJCHGC03849 protein (Fragment) OS=Schistosoma japonicum PE=2 SV=2 - [Q5BZ00_SCHJA]	5.44	2	0.972	0.986	1.062	0.979	0.99975	0.973	1.101	1.045	1.044	1.04075	0.266786	0.960605	NoSig	-0.0579843
Q5BZ02	Amino acid transporter (Fragment) OS=Schistosoma japonicum PE=2 SV=2 - [Q5BZ02_SCHJA]	26.13	4	0.973	1.045	1.017	1.013	1.012	1.38	1.346	1.321	1.17	1.30425	0.000961624	0.775925	NoSig	-0.366011
Q5BZ03	SJCHGC06409 protein (Fragment) OS=Schistosoma japonicum PE=2 SV=2 - [Q5BZ03_SCHJA]	5.88	1	1.116	1.039	0.857	0.997	1.00225	1.131	0.99	0.978	0.98	1.01975	0.79975	0.982839	NoSig	-0.0249731
Q5BZ06	SJCHGC05939 protein (Fragment) OS=Schistosoma japonicum PE=2 SV=2 - [Q5BZ06_SCHJA]	54.14	14	1.004	1.007	0.988	1.003	1.0005	0.951	0.913	0.924	0.903	0.92275	0.000408948	1.08426	NoSig	0.116709
Q5BZ08	SJCHGC07579 protein (Fragment) OS=Schistosoma japonicum PE=2 SV=2 - [Q5BZ08_SCHJA]	12.28	3	0.988	0.984	0.971	1.031	0.9935	0.803	0.795	0.783	0.777	0.7895	7.6e-06	1.25839	NoSig	0.331581
Q5BZ09	SJCHGC05847 protein (Fragment) OS=Schistosoma japonicum PE=2 SV=2 - [Q5BZ09_SCHJA]	45.68	20	0.989	1.015	1.009	0.979	0.998	0.931	0.962	0.95	1.013	0.964	0.128868	1.03527	NoSig	0.0500067
Q5BZ10	SJCHGC07862 protein (Fragment) OS=Schistosoma japonicum PE=2 SV=2 - [Q5BZ10_SCHJA]	4.15	1	1.109	1.021	0.962	0.918	1.0025	1.021	0.937	1.018	1.053	1.00725	0.922422	0.995284	NoSig	-0.00681957
Q5BZ16	SJCHGC08790 protein (Fragment) OS=Schistosoma japonicum PE=2 SV=2 - [Q5BZ16_SCHJA]	24.26	4	1.02	0.971	0.983	1.02	0.9985	0.785	0.809	0.853	0.831	0.8195	8.9e-05	1.21843	NoSig	0.285018
Q5BZ25	SJCHGC04202 protein (Fragment) OS=Schistosoma japonicum PE=2 SV=2 - [Q5BZ25_SCHJA]	23.1	6	0.995	0.976	0.99	1.02	0.99525	1.273	1.202	1.114	1.131	1.18	0.00268727	0.843432	NoSig	-0.245656
Q5BZ32	SJCHGC06066 protein (Fragment) OS=Schistosoma japonicum PE=2 SV=2 - [Q5BZ32_SCHJA]	17.71	6	1.004	1.015	1.046	0.982	1.01175	1.041	1.022	1.013	1.077	1.03825	0.226848	0.974476	NoSig	-0.037301
Q5BZ36	Putative uncharacterized protein OS=Schistosoma japonicum PE=2 SV=1 - [Q5BZ36_SCHJA]	4.17	1	1	1.044	0.971	0.991	1.0015	0.941	0.941	0.92	0.907	0.92725	0.00563549	1.08008	NoSig	0.111132
Q5BZ45	SJCHGC04459 protein (Fragment) OS=Schistosoma japonicum PE=2 SV=2 - [Q5BZ45_SCHJA]	36.36	7	1.008	1.017	0.989	1.025	1.00975	0.864	0.823	0.857	0.835	0.84475	1.01e-05	1.19532	NoSig	0.257402
Q5BZ54	SJCHGC02398 protein (Fragment) OS=Schistosoma japonicum PE=2 SV=2 - [Q5BZ54_SCHJA]	10.69	4	1.064	1.014	0.962	0.984	1.006	1.041	0.995	0.96	0.977	0.99325	0.66935	1.01284	NoSig	0.0184015
Q5BZ58	SJCHGC04629 protein (Fragment) OS=Schistosoma japonicum PE=2 SV=2 - [Q5BZ58_SCHJA]	2.17	1	0.99	1.026	0.985	1.006	1.00175	0.969	1.12	0.871	0.972	0.983	0.734665	1.01907	NoSig	0.0272592
Q5BZ61	SJCHGC08517 protein (Fragment) OS=Schistosoma japonicum PE=2 SV=2 - [Q5BZ61_SCHJA]	9.41	1	0.921	0.918	1.12	1.049	1.002	1.036	0.818	0.987	0.94	0.94525	0.437951	1.06004	NoSig	0.0841147
Q5BZ69	SJCHGC05680 protein (Fragment) OS=Schistosoma japonicum PE=2 SV=2 - [Q5BZ69_SCHJA]	10.21	4	0.988	0.999	0.977	1	0.991	1.144	1.032	1.178	1.167	1.13025	0.00639739	0.876797	NoSig	-0.189685
Q5BZ75	SJCHGC05403 protein (Fragment) OS=Schistosoma japonicum PE=2 SV=2 - [Q5BZ75_SCHJA]	3.38	1	1.055	0.938	1.014	1.004	1.00275	0.996	1.099	0.965	0.945	1.00125	0.971035	1.0015	NoSig	0.00215972
Q5BZ76	SJCHGC09397 protein (Fragment) OS=Schistosoma japonicum PE=2 SV=2 - [Q5BZ76_SCHJA]	5.1	2	1.026	1.004	0.966	0.994	0.9975	0.92	0.952	0.933	0.854	0.91475	0.0153256	1.09046	NoSig	0.124939
Q5BZ78	SJCHGC02986 protein (Fragment) OS=Schistosoma japonicum PE=2 SV=2 - [Q5BZ78_SCHJA]	34.12	7	0.974	0.974	1.019	1.069	1.009	0.839	0.836	0.9	0.88	0.86375	0.00188063	1.16816	NoSig	0.22424
Q5BZ81	SJCHGC08511 protein (Fragment) OS=Schistosoma japonicum PE=2 SV=2 - [Q5BZ81_SCHJA]	13.18	2	1.017	1.037	0.922	1.029	1.00125	0.918	0.912	0.948	0.916	0.9235	0.0316529	1.08419	NoSig	0.116618
Q5BZ88	SJCHGC05474 protein (Fragment) OS=Schistosoma japonicum PE=2 SV=2 - [Q5BZ88_SCHJA]	3.21	1	0.945	1.028	1.033	0.999	1.00125	1.102	1.198	1.156	1.117	1.14325	0.00299557	0.875793	NoSig	-0.191339
Q5BZ92	SJCHGC08924 protein (Fragment) OS=Schistosoma japonicum PE=2 SV=2 - [Q5BZ92_SCHJA]	11.46	2	1.026	1.005	0.992	1.019	1.0105	0.949	0.96	0.982	0.9	0.94775	0.0153957	1.06621	NoSig	0.0924909
Q5BZ93	SJCHGC02582 protein (Fragment) OS=Schistosoma japonicum PE=2 SV=2 - [Q5BZ93_SCHJA]	3.38	1	0.959	0.982	1.049	1.017	1.00175	1.086	1.185	1.095	1.16	1.1315	0.0060438	0.885329	NoSig	-0.175714
Q5BZ95	SJCHGC04909 protein (Fragment) OS=Schistosoma japonicum PE=2 SV=2 - [Q5BZ95_SCHJA]	44.06	13	0.98	0.999	0.964	1.023	0.9915	0.965	0.961	0.969	0.914	0.95225	0.0710754	1.04122	NoSig	0.0582724
Q5BZA7	SJCHGC04756 protein (Fragment) OS=Schistosoma japonicum PE=2 SV=2 - [Q5BZA7_SCHJA]	5.24	1	0.979	1.006	0.995	1.027	1.00175	1.139	1.02	1.03	1.051	1.06	0.0894583	0.945047	NoSig	-0.0815418
Q5BZB9	SJCHGC03496 protein (Fragment) OS=Schistosoma japonicum PE=2 SV=2 - [Q5BZB9_SCHJA]	24.89	6	0.954	0.982	1.035	1.02	0.99775	1.019	0.999	1.072	0.983	1.01825	0.468075	0.979867	NoSig	-0.0293415
Q5BZC1	SJCHGC05981 protein (Fragment) OS=Schistosoma japonicum PE=2 SV=2 - [Q5BZC1_SCHJA]	9.69	1	1.089	1.008	0.927	0.985	1.00225	0.924	1.089	0.933	1.123	1.01725	0.816691	0.985254	NoSig	-0.0214319
Q5BZC2	SJCHGC02682 protein (Fragment) OS=Schistosoma japonicum PE=2 SV=2 - [Q5BZC2_SCHJA]	29.07	5	1.053	1.003	0.98	0.962	0.9995	0.776	0.711	0.765	0.763	0.75375	5.56e-05	1.32604	NoSig	0.40712
Q5BZC4	SJCHGC01679 protein (Fragment) OS=Schistosoma japonicum PE=2 SV=2 - [Q5BZC4_SCHJA]	40.5	18	0.976	1.018	0.99	0.997	0.99525	1	0.992	1.004	0.982	0.9945	0.95519	1.00075	NoSig	0.0010876
Q5BZC5	SJCHGC08342 protein (Fragment) OS=Schistosoma japonicum PE=2 SV=2 - [Q5BZC5_SCHJA]	4.91	1	1.085	1.025	0.959	0.939	1.002	0.875	0.836	0.851	0.892	0.8635	0.00789745	1.16039	NoSig	0.214614
Q5BZC8	SJCHGC03398 protein (Fragment) OS=Schistosoma japonicum PE=2 SV=2 - [Q5BZC8_SCHJA]	42.92	8	1.044	1.006	0.985	0.964	0.99975	0.998	1.057	1	1.024	1.01975	0.404959	0.980387	NoSig	-0.0285762
Q5BZD2	SJCHGC04100 protein (Fragment) OS=Schistosoma japonicum PE=2 SV=2 - [Q5BZD2_SCHJA]	10.07	3	1.005	1.029	0.976	1.011	1.00525	1.042	1.143	1.01	0.968	1.04075	0.399099	0.96589	NoSig	-0.0500692
Q5BZD8	SJCHGC04634 protein (Fragment) OS=Schistosoma japonicum PE=2 SV=2 - [Q5BZD8_SCHJA]	27.64	5	1.018	1.039	0.974	1.016	1.01175	0.759	0.791	0.718	0.815	0.77075	7.16e-05	1.31268	NoSig	0.392518
Q5BZE0	SJCHGC09208 protein (Fragment) OS=Schistosoma japonicum PE=2 SV=2 - [Q5BZE0_SCHJA]	15.49	2	1.036	0.947	0.87	0.992	0.96125	0.836	0.867	0.829	0.864	0.849	0.0220089	1.13221	NoSig	0.179147
Q5BZE3	SJCHGC02553 protein (Fragment) OS=Schistosoma japonicum PE=2 SV=2 - [Q5BZE3_SCHJA]	10.57	3	1.005	1.082	1.012	0.858	0.98925	1.039	1.048	1.026	1.003	1.029	0.438582	0.96137	NoSig	-0.0568359
Q5BZE9	SJCHGC08917 protein (Fragment) OS=Schistosoma japonicum PE=2 SV=2 - [Q5BZE9_SCHJA]	8.2	1	0.986	1.036	0.961	1.024	1.00175	0.864	1.059	1.025	0.964	0.978	0.628475	1.02428	NoSig	0.0346161
Q5BZF0	SJCHGC07428 protein (Fragment) OS=Schistosoma japonicum PE=2 SV=2 - [Q5BZF0_SCHJA]	3.29	1	0.968	1.212	0.754	1.067	1.00025	0.847	0.795	0.819	0.831	0.823	0.116444	1.21537	NoSig	0.281396
Q5BZG1	SJCHGC03516 protein (Fragment) OS=Schistosoma japonicum PE=2 SV=2 - [Q5BZG1_SCHJA]	5.61	1	0.899	1.056	1.044	1.004	1.00075	0.789	0.79	0.709	0.712	0.75	0.00103905	1.33433	NoSig	0.416119
Q5BZG4	SJCHGC03112 protein (Fragment) OS=Schistosoma japonicum PE=2 SV=2 - [Q5BZG4_SCHJA]	14.19	2	0.985	1.017	1.011	0.99	1.00075	1.106	1.118	1.111	1.137	1.118	2.9e-05	0.895125	NoSig	-0.159839
Q5BZG5	SJCHGC05582 protein (Fragment) OS=Schistosoma japonicum PE=2 SV=2 - [Q5BZG5_SCHJA]	42.4	9	0.993	1.005	1.004	1.013	1.00375	1.059	1.058	1.046	1.042	1.05125	0.000217773	0.954816	NoSig	-0.0667058
Q5BZG9	SJCHGC07768 protein (Fragment) OS=Schistosoma japonicum PE=2 SV=2 - [Q5BZG9_SCHJA]	40.89	5	1.015	1.015	0.957	0.994	0.99525	0.857	0.879	0.876	0.924	0.884	0.00135079	1.12585	NoSig	0.171013
Q5BZH3	SJCHGC07355 protein (Fragment) OS=Schistosoma japonicum PE=2 SV=2 - [Q5BZH3_SCHJA]	22.5	3	0.985	1.051	0.983	0.947	0.9915	0.849	0.889	0.817	0.955	0.8775	0.0210459	1.12991	NoSig	0.176214
Q5BZH6	SJCHGC03578 protein (Fragment) OS=Schistosoma japonicum PE=2 SV=2 - [Q5BZH6_SCHJA]	41.67	3	1.005	0.982	0.968	1.026	0.99525	0.738	0.788	0.75	0.809	0.77125	3.83e-05	1.29044	NoSig	0.36786
Q5BZH7	SJCHGC08025 protein (Fragment) OS=Schistosoma japonicum PE=2 SV=2 - [Q5BZH7_SCHJA]	25.74	4	0.993	1.007	0.998	1.021	1.00475	0.868	0.796	0.853	0.843	0.84	6.62e-05	1.19613	NoSig	0.258375
Q5BZL7	SJCHGC07721 protein (Fragment) OS=Schistosoma japonicum PE=2 SV=2 - [Q5BZL7_SCHJA]	12.15	2	0.939	1.006	1.016	1.068	1.00725	0.85	0.887	0.869	0.828	0.8585	0.00232544	1.17327	NoSig	0.230532
Q5BZN0	SJCHGC09395 protein (Fragment) OS=Schistosoma japonicum PE=2 SV=2 - [Q5BZN0_SCHJA]	5.91	2	1.089	0.949	0.966	1.024	1.007	0.747	0.773	0.756	0.791	0.76675	0.00035652	1.31334	NoSig	0.393236
Q5BZN5	SJCHGC07568 protein (Fragment) OS=Schistosoma japonicum PE=2 SV=2 - [Q5BZN5_SCHJA]	5.29	1	0.998	0.979	1	1.033	1.0025	1.176	1.022	1.132	1.132	1.1155	0.0168301	0.8987	NoSig	-0.154088
Q5BZN6	SJCHGC04379 protein (Fragment) OS=Schistosoma japonicum PE=2 SV=2 - [Q5BZN6_SCHJA]	20.31	6	1.032	1.007	1.021	0.983	1.01075	0.95	0.954	0.961	0.951	0.954	0.00178033	1.05949	NoSig	0.083365
Q5BZN7	SJCHGC06185 protein (Fragment) OS=Schistosoma japonicum PE=2 SV=2 - [Q5BZN7_SCHJA]	3.59	1	1.03	1.002	0.965	1.011	1.002	1.09	1.131	1.098	1.072	1.09775	0.00199009	0.912776	NoSig	-0.131667
Q5BZN8	SJCHGC03935 protein (Fragment) OS=Schistosoma japonicum PE=2 SV=2 - [Q5BZN8_SCHJA]	15.35	2	1.037	1.019	0.967	0.984	1.00175	1.123	1.067	1.026	1.036	1.063	0.0653546	0.94238	NoSig	-0.0856191
Q5BZP1	SJCHGC05722 protein (Fragment) OS=Schistosoma japonicum PE=2 SV=2 - [Q5BZP1_SCHJA]	7.5	1	0.937	1.046	1.068	0.949	1	0.697	0.718	0.686	0.813	0.7285	0.000834894	1.37268	NoSig	0.456999
Q5BZP2	SJCHGC03804 protein (Fragment) OS=Schistosoma japonicum PE=2 SV=2 - [Q5BZP2_SCHJA]	10.56	3	0.975	1.061	0.988	0.958	0.9955	1.164	1.176	1.201	1.084	1.15625	0.00316444	0.860973	NoSig	-0.21596
Q5BZP8	SJCHGC04036 protein (Fragment) OS=Schistosoma japonicum PE=2 SV=2 - [Q5BZP8_SCHJA]	5.58	2	0.996	0.992	0.986	1.031	1.00125	1.324	1.268	1.294	1.265	1.28775	2.72e-06	0.777519	NoSig	-0.36305
Q5BZQ2	SJCHGC04436 protein (Fragment) OS=Schistosoma japonicum PE=2 SV=2 - [Q5BZQ2_SCHJA]	5.06	1	0.921	0.974	1.052	1.058	1.00125	1.061	1.124	1.114	1.048	1.08675	0.0645939	0.921325	NoSig	-0.118218
Q5BZQ6	SJCHGC07281 protein (Fragment) OS=Schistosoma japonicum PE=2 SV=2 - [Q5BZQ6_SCHJA]	8.8	1	1.111	0.919	0.883	1.101	1.0035	0.813	1.091	0.811	0.962	0.91925	0.386007	1.09165	NoSig	0.126511
Q5BZQ9	SJCHGC07965 protein (Fragment) OS=Schistosoma japonicum PE=2 SV=2 - [Q5BZQ9_SCHJA]	6.13	1	0.976	1.093	1	0.933	1.0005	0.919	0.894	0.927	0.877	0.90425	0.0352625	1.10644	NoSig	0.145928
Q5BZR9	SJCHGC06419 protein (Fragment) OS=Schistosoma japonicum PE=2 SV=2 - [Q5BZR9_SCHJA]	23.4	3	1.035	0.955	1.036	0.944	0.9925	0.934	1.067	0.902	1.004	0.97675	0.734041	1.01612	NoSig	0.0230778
Q5BZT0	SJCHGC04583 protein (Fragment) OS=Schistosoma japonicum PE=2 SV=2 - [Q5BZT0_SCHJA]	9.19	2	1.036	0.974	1.001	0.999	1.0025	0.904	0.955	0.995	0.976	0.9575	0.102397	1.047	NoSig	0.0662578
Q5BZT1	SJCHGC03303 protein (Fragment) OS=Schistosoma japonicum PE=2 SV=2 - [Q5BZT1_SCHJA]	6.2	1	1.003	1.022	0.995	0.987	1.00175	0.903	0.903	0.909	1.149	0.966	0.583228	1.03701	NoSig	0.0524274
Q5BZU0	SJCHGC03624 protein (Fragment) OS=Schistosoma japonicum PE=2 SV=2 - [Q5BZU0_SCHJA]	15.73	3	1.042	1.064	0.928	1.022	1.014	1.047	1.028	0.975	0.947	0.99925	0.707589	1.01476	NoSig	0.0211401
Q5BZU5	SJCHGC02359 protein (Fragment) OS=Schistosoma japonicum PE=2 SV=2 - [Q5BZU5_SCHJA]	11.07	2	1.015	0.99	0.994	0.992	0.99775	1.325	1.319	1.254	1.303	1.30025	2.1e-06	0.767352	NoSig	-0.382039
Q5BZV6	SJCHGC04926 protein (Fragment) OS=Schistosoma japonicum PE=2 SV=2 - [Q5BZV6_SCHJA]	7.73	2	1.079	1.081	0.905	0.939	1.001	1.121	1.161	1.131	1.101	1.1285	0.0374522	0.887018	NoSig	-0.172964
Q5BZV7	SJCHGC05932 protein (Fragment) OS=Schistosoma japonicum PE=2 SV=2 - [Q5BZV7_SCHJA]	36.34	9	0.957	0.996	1.027	1.028	1.002	0.873	0.926	0.989	0.996	0.946	0.145828	1.0592	NoSig	0.0829704
Q5BZX3	SJCHGC09166 protein (Fragment) OS=Schistosoma japonicum PE=2 SV=2 - [Q5BZX3_SCHJA]	14.41	2	1.067	1.021	0.959	0.955	1.0005	0.733	0.766	0.773	0.815	0.77175	0.000361775	1.2964	NoSig	0.374516
Q5BZX9	SJCHGC05950 protein (Fragment) OS=Schistosoma japonicum PE=2 SV=2 - [Q5BZX9_SCHJA]	10.83	3	1.024	1.047	0.921	1.015	1.00175	0.95	0.925	0.985	0.996	0.964	0.284542	1.03916	NoSig	0.0554175
Q5BZY2	SJCHGC04138 protein (Fragment) OS=Schistosoma japonicum PE=2 SV=2 - [Q5BZY2_SCHJA]	9.09	3	1.04	1.038	0.91	0.987	0.99375	1.046	1.066	1.148	1.159	1.10475	0.0376291	0.899525	NoSig	-0.152765
Q5BZZ2	SJCHGC05019 protein (Fragment) OS=Schistosoma japonicum PE=2 SV=2 - [Q5BZZ2_SCHJA]	6.96	1	0.881	0.855	1.152	1.121	1.00225	0.846	1.016	0.968	0.856	0.9215	0.396497	1.08763	NoSig	0.121186
Q5BZZ3	SJCHGC04994 protein (Fragment) OS=Schistosoma japonicum PE=2 SV=2 - [Q5BZZ3_SCHJA]	42.77	10	1.016	0.982	0.992	1.029	1.00475	0.908	0.921	0.913	0.913	0.91375	0.000175965	1.09959	NoSig	0.136965
Q5BZZ4	SJCHGC04230 protein (Fragment) OS=Schistosoma japonicum PE=2 SV=2 - [Q5BZZ4_SCHJA]	4.01	1	0.922	0.962	1.105	1.017	1.0015	1.04	0.899	1.033	0.939	0.97775	0.664861	1.02429	NoSig	0.0346249
Q5BZZ5	SJCHGC02372 protein (Fragment) OS=Schistosoma japonicum PE=2 SV=2 - [Q5BZZ5_SCHJA]	5.04	1	0.998	0.841	1.065	1.109	1.00325	0.967	1.534	1.036	2.021	1.3895	0.176856	0.722022	NoSig	-0.469885
Q5C002	SJCHGC07942 protein (Fragment) OS=Schistosoma japonicum PE=2 SV=2 - [Q5C002_SCHJA]	5.35	1	1.183	1.145	0.773	0.906	1.00175	0.783	1.51	1.394	1.02	1.17675	0.402356	0.851285	NoSig	-0.232285
Q5C007	SJCHGC06997 protein (Fragment) OS=Schistosoma japonicum PE=2 SV=2 - [Q5C007_SCHJA]	10	2	0.991	1.005	0.979	1.021	0.999	0.973	1.057	1.047	1.245	1.0805	0.213332	0.924572	NoSig	-0.113142
Q5C009	SJCHGC06874 protein (Fragment) OS=Schistosoma japonicum PE=2 SV=2 - [Q5C009_SCHJA]	51.79	11	1.062	1.004	0.934	0.996	0.999	1.262	1.229	1.241	1.148	1.22	0.000880886	0.818852	NoSig	-0.288325
Q5C025	SJCHGC06513 protein (Fragment) OS=Schistosoma japonicum PE=2 SV=2 - [Q5C025_SCHJA]	11.59	2	1.009	0.99	1.015	0.992	1.0015	0.864	0.863	0.824	0.826	0.84425	1.76e-05	1.18626	NoSig	0.24642
Q5C030	SJCHGC07816 protein (Fragment) OS=Schistosoma japonicum PE=2 SV=2 - [Q5C030_SCHJA]	6.84	1	1.019	1.071	0.992	0.923	1.00125	1.205	1.165	1.221	1.16	1.18775	0.00160474	0.84298	NoSig	-0.246429
Q5C033	SJCHGC04426 protein (Fragment) OS=Schistosoma japonicum PE=2 SV=2 - [Q5C033_SCHJA]	23.08	4	1.048	1.005	0.946	0.996	0.99875	1.092	0.984	0.872	0.868	0.954	0.466655	1.04691	NoSig	0.0661343
Q5C035	SJCHGC00199 protein (Fragment) OS=Schistosoma japonicum PE=2 SV=2 - [Q5C035_SCHJA]	38.46	5	0.969	0.977	1.041	1.022	1.00225	1.089	1.031	1.052	0.951	1.03075	0.42932	0.97235	NoSig	-0.040452
Q5C038	SJCHGC04093 protein (Fragment) OS=Schistosoma japonicum PE=2 SV=2 - [Q5C038_SCHJA]	40.77	3	0.961	1.04	0.991	1.014	1.0015	0.863	0.825	0.91	0.9	0.8745	0.00258111	1.14523	NoSig	0.195632
Q5C047	SJCHGC03994 protein (Fragment) OS=Schistosoma japonicum PE=2 SV=2 - [Q5C047_SCHJA]	15.24	2	1.064	0.973	0.985	0.987	1.00225	1.425	1.475	1.461	1.327	1.422	3.99e-05	0.704817	NoSig	-0.504679
Q5C060	SJCHGC08889 protein (Fragment) OS=Schistosoma japonicum PE=2 SV=2 - [Q5C060_SCHJA]	7.56	1	1.002	1.074	0.998	0.931	1.00125	1.077	1.015	1.013	0.964	1.01725	0.683684	0.984271	NoSig	-0.022872
Q5C063	SJCHGC07739 protein (Fragment) OS=Schistosoma japonicum PE=2 SV=2 - [Q5C063_SCHJA]	40	4	0.941	1.028	1.049	1.063	1.02025	0.841	0.886	0.87	0.804	0.85025	0.00200848	1.19994	NoSig	0.262964
Q5C065	SJCHGC04527 protein (Fragment) OS=Schistosoma japonicum PE=2 SV=2 - [Q5C065_SCHJA]	55.56	6	1.045	1.03	0.978	0.973	1.0065	0.837	0.835	0.816	0.831	0.82975	8.19e-05	1.21302	NoSig	0.278599
Q5C072	SJCHGC07376 protein (Fragment) OS=Schistosoma japonicum PE=2 SV=2 - [Q5C072_SCHJA]	2.93	1	0.918	0.978	1.057	1.054	1.00175	1.162	1.04	1.12	1.023	1.08625	0.121173	0.922209	NoSig	-0.116834
Q5C077	SJCHGC07644 protein (Fragment) OS=Schistosoma japonicum PE=2 SV=2 - [Q5C077_SCHJA]	30.05	4	0.994	0.951	1.061	1.042	1.012	1.332	1.315	1.301	1.188	1.284	0.000558014	0.788162	NoSig	-0.343436
Q5C086	SJCHGC08161 protein (Fragment) OS=Schistosoma japonicum PE=2 SV=2 - [Q5C086_SCHJA]	12.45	2	1.02	1.087	0.815	1.048	0.9925	1.052	1.014	1.045	1.103	1.0535	0.374043	0.942098	NoSig	-0.0860513
Q5C089	SJCHGC04415 protein (Fragment) OS=Schistosoma japonicum PE=2 SV=2 - [Q5C089_SCHJA]	28.83	10	0.999	1.036	1.007	0.966	1.002	0.844	0.779	0.803	0.76	0.7965	0.000113895	1.258	NoSig	0.331136
Q5C091	SJCHGC03341 protein (Fragment) OS=Schistosoma japonicum PE=2 SV=2 - [Q5C091_SCHJA]	17.51	2	1.214	0.967	0.776	0.983	0.985	1.07	1.032	1.068	1.001	1.04275	0.549055	0.944618	NoSig	-0.0821977
Q5C093	SJCHGC09599 protein (Fragment) OS=Schistosoma japonicum PE=2 SV=2 - [Q5C093_SCHJA]	19.02	3	0.97	1.078	0.961	0.995	1.001	0.893	0.838	0.993	0.852	0.894	0.0511401	1.11969	NoSig	0.163095
Q5C096	SJCHGC06403 protein (Fragment) OS=Schistosoma japonicum PE=2 SV=2 - [Q5C096_SCHJA]	21.19	8	1.017	1.021	1.004	1.008	1.0125	1.052	1.071	1.062	1.01	1.04875	0.0417535	0.965435	NoSig	-0.0507489
Q5C098	SJCHGC08677 protein (Fragment) OS=Schistosoma japonicum PE=2 SV=2 - [Q5C098_SCHJA]	27.45	6	1.053	1.07	0.936	0.94	0.99975	0.776	0.917	0.776	0.79	0.81475	0.00966211	1.22706	NoSig	0.29521
Q5C0A1	SJCHGC02725 protein (Fragment) OS=Schistosoma japonicum PE=2 SV=2 - [Q5C0A1_SCHJA]	3.23	1	0.964	1.027	1.009	1.006	1.0015	0.843	0.747	0.81	0.716	0.779	0.000419558	1.28562	NoSig	0.362467
Q5C0A4	SJCHGC09205 protein (Fragment) OS=Schistosoma japonicum PE=2 SV=2 - [Q5C0A4_SCHJA]	8.84	1	0.922	1.113	1.002	0.964	1.00025	1.016	0.934	1.025	0.932	0.97675	0.6412	1.02406	NoSig	0.0342994
Q5C0C1	SJCHGC04409 protein (Fragment) OS=Schistosoma japonicum PE=2 SV=2 - [Q5C0C1_SCHJA]	11.87	2	1.049	0.937	1.04	0.991	1.00425	1.038	1.184	1.144	1.086	1.113	0.0390773	0.902291	NoSig	-0.148335
Q5C0C7	SJCHGC05644 protein (Fragment) OS=Schistosoma japonicum PE=2 SV=2 - [Q5C0C7_SCHJA]	15.41	5	1.034	1.004	1.006	0.98	1.006	1.212	1.186	1.214	1.138	1.1875	0.000126368	0.847158	NoSig	-0.239297
Q5C0D2	SJCHGC02332 protein (Fragment) OS=Schistosoma japonicum PE=2 SV=2 - [Q5C0D2_SCHJA]	22.5	8	0.992	1.01	1.021	1.021	1.011	1.455	1.247	1.402	1.358	1.3655	0.000210445	0.740388	NoSig	-0.433646
Q5C0E2	SJCHGC08146 protein (Fragment) OS=Schistosoma japonicum PE=2 SV=2 - [Q5C0E2_SCHJA]	10.17	2	0.994	1.055	0.988	0.966	1.00075	1.288	1.485	1.333	1.549	1.41375	0.0006877	0.707869	NoSig	-0.498445
Q5C0E5	SJCHGC04996 protein (Fragment) OS=Schistosoma japonicum PE=2 SV=2 - [Q5C0E5_SCHJA]	39.91	7	0.99	0.994	1.023	1.011	1.0045	0.929	0.989	0.938	1.052	0.977	0.381927	1.02815	NoSig	0.0400471
Q5C0F2	SJCHGC02912 protein (Fragment) OS=Schistosoma japonicum PE=2 SV=2 - [Q5C0F2_SCHJA]	5.73	1	0.927	1	0.962	1.117	1.0015	1.074	1.174	1.094	1.098	1.11	0.0601287	0.902252	NoSig	-0.148397
Q5C0F4	SJCHGC07657 protein (Fragment) OS=Schistosoma japonicum PE=2 SV=2 - [Q5C0F4_SCHJA]	12.9	2	0.796	0.906	1.074	1.171	0.98675	1.824	1.289	1.204	1.149	1.3665	0.0747315	0.7221	NoSig	-0.469729
Q5C0F7	SJCHGC06108 protein (Fragment) OS=Schistosoma japonicum PE=2 SV=2 - [Q5C0F7_SCHJA]	34.71	9	0.984	0.983	1.014	1.011	0.998	1.005	1.066	1.043	1.035	1.03725	0.0400522	0.96216	NoSig	-0.0556519
Q5C0F9	SJCHGC08294 protein (Fragment) OS=Schistosoma japonicum PE=2 SV=2 - [Q5C0F9_SCHJA]	8.47	1	1.043	0.981	1.011	0.974	1.00225	1.292	1.296	1.308	1.253	1.28725	6.88e-06	0.778598	NoSig	-0.36105
Q5C0G1	SJCHGC04663 protein (Fragment) OS=Schistosoma japonicum PE=2 SV=2 - [Q5C0G1_SCHJA]	9.33	2	1.005	1.053	0.937	1.006	1.00025	0.881	0.861	0.904	0.891	0.88425	0.00385696	1.13118	NoSig	0.177834
Q5C0G2	SJCHGC07784 protein (Fragment) OS=Schistosoma japonicum PE=2 SV=2 - [Q5C0G2_SCHJA]	5.39	1	1.137	1.107	0.898	0.864	1.0015	1.256	1.154	1.16	1.145	1.17875	0.0561301	0.849629	NoSig	-0.235095
Q5C0G3	SJCHGC04134 protein (Fragment) OS=Schistosoma japonicum PE=2 SV=2 - [Q5C0G3_SCHJA]	23.81	8	1	0.979	1.005	0.987	0.99275	0.895	0.946	0.89	0.917	0.912	0.00118587	1.08854	NoSig	0.122397
Q5C0G5	SJCHGC06791 protein (Fragment) OS=Schistosoma japonicum PE=2 SV=2 - [Q5C0G5_SCHJA]	11.56	2	1.083	1.016	0.917	0.988	1.001	0.929	0.919	0.911	0.921	0.92	0.0573837	1.08804	NoSig	0.121736
Q5C0G8	SJCHGC06046 protein (Fragment) OS=Schistosoma japonicum PE=2 SV=2 - [Q5C0G8_SCHJA]	14.41	4	1.059	1.066	0.994	0.94	1.01475	0.899	0.893	0.962	0.878	0.908	0.0226986	1.11757	NoSig	0.16036
Q5C0H0	SJCHGC05688 protein (Fragment) OS=Schistosoma japonicum PE=2 SV=2 - [Q5C0H0_SCHJA]	65.12	9	1.029	1.027	0.979	0.99	1.00625	1.284	1.339	1.261	1.221	1.27625	6.93e-05	0.788443	NoSig	-0.342922
Q5C0H3	SJCHGC08064 protein (Fragment) OS=Schistosoma japonicum PE=2 SV=2 - [Q5C0H3_SCHJA]	14.52	2	0.976	0.986	1.009	1.027	0.9995	1.178	1.118	1.115	1.1	1.12775	0.000829872	0.886278	NoSig	-0.174169
Q5C0H7	SJCHGC06482 protein (Fragment) OS=Schistosoma japonicum PE=2 SV=2 - [Q5C0H7_SCHJA]	46.44	14	0.996	0.982	1.023	0.993	0.9985	0.805	0.782	0.815	0.827	0.80725	5.7e-06	1.23692	NoSig	0.306747
Q5C0I2	SJCHGC07835 protein (Fragment) OS=Schistosoma japonicum PE=2 SV=2 - [Q5C0I2_SCHJA]	18.99	3	1.017	0.987	1.008	0.98	0.998	0.873	0.861	0.86	0.913	0.87675	0.000199485	1.13829	NoSig	0.186874
Q5C0I3	SJCHGC03402 protein (Fragment) OS=Schistosoma japonicum PE=2 SV=2 - [Q5C0I3_SCHJA]	15.12	2	1.005	1.011	0.968	1.02	1.001	0.807	0.737	0.827	0.778	0.78725	7.96e-05	1.27151	NoSig	0.346548
Q5C0I5	SJCHGC08547 protein (Fragment) OS=Schistosoma japonicum PE=2 SV=2 - [Q5C0I5_SCHJA]	7.65	2	0.97	0.897	1.125	1.018	1.0025	0.941	0.947	0.965	0.91	0.94075	0.255491	1.06564	NoSig	0.0917189
Q5C0J1	SJCHGC01039 protein (Fragment) OS=Schistosoma japonicum PE=2 SV=2 - [Q5C0J1_SCHJA]	35.4	9	1.054	1.007	0.948	0.984	0.99825	1.026	0.999	1.01	0.992	1.00675	0.728129	0.991557	NoSig	-0.0122324
Q5C0J4	SJCHGC07368 protein (Fragment) OS=Schistosoma japonicum PE=2 SV=2 - [Q5C0J4_SCHJA]	40.7	4	0.989	1.003	0.975	1.04	1.00175	1.002	0.938	0.878	0.892	0.9275	0.0537825	1.08005	NoSig	0.111103
Q5C0J8	SJCHGC07374 protein (Fragment) OS=Schistosoma japonicum PE=2 SV=2 - [Q5C0J8_SCHJA]	20.9	4	1.009	1.046	0.966	0.989	1.0025	0.768	0.732	0.766	0.73	0.749	1.4e-05	1.33845	NoSig	0.420565
Q5C0J9	SJCHGC07460 protein (Fragment) OS=Schistosoma japonicum PE=2 SV=2 - [Q5C0J9_SCHJA]	37.4	2	0.958	1.086	1.04	0.913	0.99925	1.118	1.224	1.151	1.252	1.18625	0.00956371	0.84236	NoSig	-0.247491
Q5C0K5	SJCHGC08008 protein (Fragment) OS=Schistosoma japonicum PE=2 SV=2 - [Q5C0K5_SCHJA]	43.51	7	1	0.967	1.035	1.003	1.00125	1.125	1.172	1.193	1.155	1.16125	0.000212831	0.862217	NoSig	-0.213876
Q5C0L5	SJCHGC04519 protein (Fragment) OS=Schistosoma japonicum PE=2 SV=2 - [Q5C0L5_SCHJA]	7.01	2	0.978	1.055	1.023	0.948	1.001	1.107	0.997	1.138	1.096	1.0845	0.0725437	0.923006	NoSig	-0.115588
Q5C0L6	SJCHGC06221 protein (Fragment) OS=Schistosoma japonicum PE=2 SV=2 - [Q5C0L6_SCHJA]	30.21	10	0.998	0.971	1.024	1.006	0.99975	1.179	1.209	1.217	1.148	1.18825	6.22e-05	0.841363	NoSig	-0.249199
Q5C0M1	SJCHGC01849 protein (Fragment) OS=Schistosoma japonicum PE=2 SV=2 - [Q5C0M1_SCHJA]	7.11	2	0.985	0.991	1.01	1.019	1.00125	0.931	0.915	0.901	0.9	0.91175	0.000168454	1.09816	NoSig	0.135092
Q5C0M5	SJCHGC06570 protein (Fragment) OS=Schistosoma japonicum PE=2 SV=2 - [Q5C0M5_SCHJA]	39.67	12	0.981	0.998	1.011	1.018	1.002	1.261	1.301	1.299	1.27	1.28275	7.02e-07	0.781134	NoSig	-0.356358
Q5C0N2	SJCHGC05656 protein (Fragment) OS=Schistosoma japonicum PE=2 SV=2 - [Q5C0N2_SCHJA]	38.82	9	1.006	1.023	0.996	0.978	1.00075	0.895	0.866	0.871	0.825	0.86425	0.000216513	1.15794	NoSig	0.211561
Q5C0N9	SJCHGC07446 protein (Fragment) OS=Schistosoma japonicum PE=2 SV=2 - [Q5C0N9_SCHJA]	23.21	4	0.986	1.012	1.038	0.97	1.0015	1.292	1.256	1.278	1.174	1.25	0.000180278	0.8012	NoSig	-0.319766
Q5C0P0	SJCHGC05057 protein (Fragment) OS=Schistosoma japonicum PE=2 SV=2 - [Q5C0P0_SCHJA]	31.76	7	1.023	1.016	0.984	0.972	0.99875	1.075	1.127	1.058	1.126	1.0965	0.00386511	0.910853	NoSig	-0.13471
Q5C0P2	SJCHGC07814 protein (Fragment) OS=Schistosoma japonicum PE=2 SV=2 - [Q5C0P2_SCHJA]	5.29	1	0.945	0.898	1.083	1.083	1.00225	0.763	0.84	0.8	0.775	0.7945	0.00626942	1.26149	NoSig	0.335123
Q5C0P5	SJCHGC07125 protein (Fragment) OS=Schistosoma japonicum PE=2 SV=2 - [Q5C0P5_SCHJA]	52.2	6	0.998	1.024	0.988	1.011	1.00525	1.067	1.042	1.048	1.022	1.04475	0.0170855	0.962192	NoSig	-0.0556034
Q5C0P6	SJCHGC03638 protein (Fragment) OS=Schistosoma japonicum PE=2 SV=2 - [Q5C0P6_SCHJA]	40.85	11	0.988	1.014	1.006	0.984	0.998	1.006	1.018	1.074	1.031	1.03225	0.078962	0.96682	NoSig	-0.0486807
Q5C0P7	SJCHGC00776 protein (Fragment) OS=Schistosoma japonicum PE=2 SV=2 - [Q5C0P7_SCHJA]	3.42	1	0.963	1.04	1.049	0.953	1.00125	0.799	0.748	0.855	0.857	0.81475	0.00208333	1.2289	NoSig	0.297373
Q5C0Q0	SJCHGC05539 protein (Fragment) OS=Schistosoma japonicum PE=2 SV=2 - [Q5C0Q0_SCHJA]	8.6	3	1.001	0.959	0.993	1.058	1.00275	0.793	0.924	0.836	0.842	0.84875	0.00405273	1.18144	NoSig	0.24055
Q5C0Q4	SJCHGC05245 protein (Fragment) OS=Schistosoma japonicum PE=2 SV=2 - [Q5C0Q4_SCHJA]	35.03	4	1.04	1.054	0.984	0.984	1.0155	0.851	0.924	0.859	0.85	0.871	0.00134827	1.1659	NoSig	0.221446
Q5C0Q9	SJCHGC05773 protein (Fragment) OS=Schistosoma japonicum PE=2 SV=2 - [Q5C0Q9_SCHJA]	25.33	6	0.985	0.968	1.042	0.995	0.9975	0.938	0.898	0.968	0.953	0.93925	0.0371268	1.06202	NoSig	0.0868076
Q5C0R0	Putative uncharacterized protein OS=Schistosoma japonicum PE=2 SV=1 - [Q5C0R0_SCHJA]	32.43	6	1.013	1.002	1.013	0.998	1.0065	0.713	0.73	0.754	0.718	0.72875	1.33e-07	1.38113	NoSig	0.465851
Q5C0R1	SJCHGC05987 protein (Fragment) OS=Schistosoma japonicum PE=2 SV=2 - [Q5C0R1_SCHJA]	29.09	4	1.016	0.975	0.992	1.013	0.999	0.721	0.756	0.709	0.755	0.73525	2.48e-06	1.35872	NoSig	0.44225
Q5C0R4	SJCHGC06454 protein (Fragment) OS=Schistosoma japonicum PE=2 SV=2 - [Q5C0R4_SCHJA]	6.37	1	1.032	1.003	0.977	0.997	1.00225	1.399	1.45	1.44	1.338	1.40675	6.52e-06	0.712458	NoSig	-0.489124
Q5C0R5	SJCHGC09522 protein (Fragment) OS=Schistosoma japonicum PE=2 SV=2 - [Q5C0R5_SCHJA]	22.67	9	0.992	0.986	0.993	1.002	0.99325	1.097	1.097	1.134	1.093	1.10525	3.52e-05	0.898665	NoSig	-0.154144
Q5C0R7	SJCHGC03323 protein (Fragment) OS=Schistosoma japonicum PE=2 SV=2 - [Q5C0R7_SCHJA]	41.35	6	0.938	1.006	1.03	1.009	0.99575	0.858	0.877	0.839	0.854	0.857	0.000631811	1.1619	NoSig	0.216488
Q5C0S0	SJCHGC05864 protein (Fragment) OS=Schistosoma japonicum PE=2 SV=2 - [Q5C0S0_SCHJA]	4.42	1	1.064	0.988	0.912	1.046	1.0025	1.023	1.008	1.003	1.14	1.0435	0.418905	0.960709	NoSig	-0.0578284
Q5C0S9	SJCHGC04467 protein (Fragment) OS=Schistosoma japonicum PE=2 SV=2 - [Q5C0S9_SCHJA]	6.65	2	0.985	1.001	1.011	1.005	1.0005	1.057	0.912	1.094	1.038	1.02525	0.562655	0.97586	NoSig	-0.0352546
Q5C0T3	Putative uncharacterized protein OS=Schistosoma japonicum PE=2 SV=1 - [Q5C0T3_SCHJA]	12.73	1	1.074	0.967	0.96	1.009	1.0025	0.896	0.946	1	1.005	0.96175	0.3094	1.04237	NoSig	0.0598684
Q5C0U4	SJCHGC08230 protein (Fragment) OS=Schistosoma japonicum PE=2 SV=2 - [Q5C0U4_SCHJA]	10.19	2	0.983	0.996	1.02	1.007	1.0015	0.916	0.947	0.892	1.173	0.982	0.771248	1.01986	NoSig	0.0283675
Q5C0U6	SJCHGC06213 protein (Fragment) OS=Schistosoma japonicum PE=2 SV=2 - [Q5C0U6_SCHJA]	13.47	2	1.099	0.924	1.017	0.961	1.00025	1.414	1.537	1.467	1.495	1.47825	4.64e-05	0.676645	NoSig	-0.56353
Q5C0U8	SJCHGC04127 protein (Fragment) OS=Schistosoma japonicum PE=2 SV=2 - [Q5C0U8_SCHJA]	4.37	1	1.023	0.955	0.974	1.058	1.0025	0.846	0.895	0.855	0.819	0.85375	0.00182418	1.17423	NoSig	0.231717
Q5C0U9	Amino acid transporter (Fragment) OS=Schistosoma japonicum PE=2 SV=2 - [Q5C0U9_SCHJA]	17.49	5	0.965	0.999	1.036	0.99	0.9975	1.435	1.406	1.418	1.401	1.415	2.5e-07	0.704947	NoSig	-0.504413
Q5C0V0	SJCHGC04721 protein (Fragment) OS=Schistosoma japonicum PE=2 SV=2 - [Q5C0V0_SCHJA]	34.36	7	1.023	1.013	1.006	0.974	1.004	1.057	1.061	1.081	1.068	1.06675	0.00197378	0.941176	NoSig	-0.0874628
Q5C0V3	SJCHGC09438 protein (Fragment) OS=Schistosoma japonicum PE=2 SV=2 - [Q5C0V3_SCHJA]	4.42	1	1.105	0.986	0.797	1.123	1.00275	1.281	1.298	1.23	1.616	1.35625	0.0222421	0.739355	NoSig	-0.435661
Q5C0V7	SJCHGC06535 protein (Fragment) OS=Schistosoma japonicum PE=2 SV=2 - [Q5C0V7_SCHJA]	30.89	9	1.041	1.009	0.98	1.01	1.01	1.21	1.273	1.295	1.223	1.25025	5.42e-05	0.807838	NoSig	-0.307861
Q5C0V8	SJCHGC05694 protein (Fragment) OS=Schistosoma japonicum PE=2 SV=2 - [Q5C0V8_SCHJA]	29.41	5	0.996	0.981	1.063	0.986	1.0065	0.833	0.94	0.766	0.9	0.85975	0.0137447	1.17069	NoSig	0.227358
Q5C0W3	SJCHGC04073 protein (Fragment) OS=Schistosoma japonicum PE=2 SV=2 - [Q5C0W3_SCHJA]	2.79	1	0.997	1.02	0.997	0.993	1.00175	0.894	0.913	0.845	0.899	0.88775	0.000388255	1.12841	NoSig	0.174297
Q5C0X8	SJCHGC06092 protein (Fragment) OS=Schistosoma japonicum PE=2 SV=2 - [Q5C0X8_SCHJA]	6.59	1	1.077	1.077	0.889	0.963	1.0015	0.925	1.017	0.988	1.01	0.985	0.748364	1.01675	NoSig	0.0239668
Q5C0Y0	SJCHGC09512 protein (Fragment) OS=Schistosoma japonicum PE=2 SV=2 - [Q5C0Y0_SCHJA]	6.81	3	0.957	1.013	1.002	0.905	0.96925	1.148	1.252	1.079	1.281	1.19	0.00578449	0.814496	NoSig	-0.296021
Q5C0Y1	SJCHGC07455 protein (Fragment) OS=Schistosoma japonicum PE=2 SV=2 - [Q5C0Y1_SCHJA]	17.39	4	0.97	0.975	1.032	1.024	1.00025	1.185	1.26	1.255	1.189	1.22225	0.000146245	0.818368	NoSig	-0.289179
Q5C0Y2	Mannosyltransferase (Fragment) OS=Schistosoma japonicum PE=2 SV=2 - [Q5C0Y2_SCHJA]	4.39	1	0.968	0.954	1	1.087	1.00225	1.038	0.982	0.912	1.185	1.02925	0.69497	0.973767	NoSig	-0.038351
Q5C0Y4	SJCHGC07329 protein (Fragment) OS=Schistosoma japonicum PE=2 SV=2 - [Q5C0Y4_SCHJA]	5.44	1	0.937	1.047	1.066	0.954	1.001	0.986	0.786	1.06	0.862	0.9235	0.308235	1.08392	NoSig	0.116258
Q5C0Y5	SJCHGC07192 protein (Fragment) OS=Schistosoma japonicum PE=2 SV=2 - [Q5C0Y5_SCHJA]	12.72	1	0.957	1.029	0.996	1.02	1.0005	1.028	0.935	0.915	1.001	0.96975	0.357795	1.03171	NoSig	0.0450364
Q5C0Y9	SJCHGC03209 protein (Fragment) OS=Schistosoma japonicum PE=2 SV=2 - [Q5C0Y9_SCHJA]	28.35	5	1.023	1.02	0.962	0.982	0.99675	0.909	0.866	0.945	0.891	0.90275	0.00555224	1.10413	NoSig	0.142905
Q5C0Z0	SJCHGC04347 protein (Fragment) OS=Schistosoma japonicum PE=2 SV=2 - [Q5C0Z0_SCHJA]	28.57	8	1.016	1.007	0.998	0.994	1.00375	0.962	0.967	1.006	1.031	0.9915	0.498944	1.01236	NoSig	0.0177153
Q5C0Z1	SJCHGC03734 protein (Fragment) OS=Schistosoma japonicum PE=2 SV=2 - [Q5C0Z1_SCHJA]	8.86	2	0.97	0.92	1.049	1.072	1.00275	1.173	1.082	1.088	1.098	1.11025	0.0401829	0.903175	NoSig	-0.146923
Q5C102	Putative uncharacterized protein OS=Schistosoma japonicum PE=2 SV=1 - [Q5C102_SCHJA]	4.4	1	0.821	0.899	1.152	1.136	1.002	1.034	1.035	1.006	0.977	1.013	0.897622	0.989141	NoSig	-0.0157517
Q5C114	SJCHGC06479 protein (Fragment) OS=Schistosoma japonicum PE=2 SV=2 - [Q5C114_SCHJA]	8.76	3	0.907	0.99	1.077	1.031	1.00125	0.891	0.942	0.912	0.908	0.91325	0.0576469	1.09636	NoSig	0.13272
Q5C119	SJCHGC07438 protein (Fragment) OS=Schistosoma japonicum PE=2 SV=2 - [Q5C119_SCHJA]	12.85	2	0.996	1.033	0.964	1.007	1	0.97	0.962	0.966	0.991	0.97225	0.125433	1.02854	NoSig	0.0406008
Q5C122	SJCHGC04392 protein (Fragment) OS=Schistosoma japonicum PE=2 SV=2 - [Q5C122_SCHJA]	3.29	1	0.991	1.076	0.995	0.943	1.00125	1.333	1.371	1.423	1.349	1.369	3.57e-05	0.731373	NoSig	-0.45132
Q5C124	SJCHGC06567 protein (Fragment) OS=Schistosoma japonicum PE=2 SV=2 - [Q5C124_SCHJA]	20	4	1.009	1.01	0.978	1.016	1.00325	1.028	1.012	1.033	0.941	1.0035	0.988545	0.999751	NoSig	-0.000359461
Q5C129	SJCHGC09480 protein (Fragment) OS=Schistosoma japonicum PE=2 SV=2 - [Q5C129_SCHJA]	3.85	1	1.049	0.938	0.964	1.06	1.00275	0.766	0.822	0.864	0.893	0.83625	0.00664929	1.1991	NoSig	0.261956
Q5C133	SJCHGC06744 protein (Fragment) OS=Schistosoma japonicum PE=2 SV=2 - [Q5C133_SCHJA]	30.86	5	0.996	1.002	1.005	1.003	1.0015	0.98	0.955	0.985	0.939	0.96475	0.015723	1.03809	NoSig	0.0539354
Q5C135	SJCHGC04618 protein (Fragment) OS=Schistosoma japonicum PE=2 SV=2 - [Q5C135_SCHJA]	3.1	1	0.988	0.916	1.002	1.105	1.00275	1.067	1.111	1.143	1.023	1.086	0.126653	0.923343	NoSig	-0.115062
Q5C140	SJCHGC04052 protein (Fragment) OS=Schistosoma japonicum PE=2 SV=2 - [Q5C140_SCHJA]	5.24	1	1.106	1.059	0.954	0.89	1.00225	1.167	1.101	1.336	1.301	1.22625	0.0231723	0.817329	NoSig	-0.291011
Q5C146	SJCHGC05925 protein (Fragment) OS=Schistosoma japonicum PE=2 SV=2 - [Q5C146_SCHJA]	34.2	9	0.997	0.989	1.041	0.985	1.003	1.042	1.025	1.009	1.024	1.025	0.184191	0.978537	NoSig	-0.0313023
Q5C148	SJCHGC07255 protein (Fragment) OS=Schistosoma japonicum PE=2 SV=2 - [Q5C148_SCHJA]	17.43	3	0.96	1.049	0.986	1.059	1.0135	0.755	0.781	0.763	0.693	0.748	0.000134929	1.35495	NoSig	0.438236
Q5C149	SJCHGC05139 protein (Fragment) OS=Schistosoma japonicum PE=2 SV=2 - [Q5C149_SCHJA]	7.25	2	0.933	1.106	1.082	0.882	1.00075	0.997	1.088	1.092	1.037	1.0535	0.405941	0.949929	NoSig	-0.0741087
Q5C150	SJCHGC08311 protein (Fragment) OS=Schistosoma japonicum PE=2 SV=2 - [Q5C150_SCHJA]	17.21	4	1.039	1.04	0.959	0.963	1.00025	0.938	0.944	0.936	0.933	0.93775	0.0333668	1.06665	NoSig	0.0930854
Q5C157	SJCHGC08397 protein (Fragment) OS=Schistosoma japonicum PE=2 SV=2 - [Q5C157_SCHJA]	32.28	5	1.01	1.023	0.969	0.994	0.999	1.011	0.956	0.98	0.961	0.977	0.24325	1.02252	NoSig	0.0321261
Q5C159	SJCHGC08761 protein (Fragment) OS=Schistosoma japonicum PE=2 SV=2 - [Q5C159_SCHJA]	48.63	8	1.009	1.018	0.972	0.988	0.99675	0.794	0.845	0.813	0.822	0.8185	1.98e-05	1.21778	NoSig	0.284249
Q5C162	Putative uncharacterized protein OS=Schistosoma japonicum PE=2 SV=1 - [Q5C162_SCHJA]	44.9	6	0.874	0.931	1.115	1.086	1.0015	1.441	1.464	1.498	1.399	1.4505	0.00035615	0.690452	NoSig	-0.534388
Q5C164	Tetraspanin (Fragment) OS=Schistosoma japonicum PE=2 SV=2 - [Q5C164_SCHJA]	23.47	6	0.972	0.996	1.053	1.001	1.0055	0.701	0.701	0.687	0.625	0.6785	1.2e-05	1.48195	NoSig	0.567492
Q5C175	SJCHGC04113 protein (Fragment) OS=Schistosoma japonicum PE=2 SV=2 - [Q5C175_SCHJA]	17.26	3	1.077	0.995	0.996	0.965	1.00825	0.829	0.779	0.74	0.837	0.79625	0.000675763	1.26625	NoSig	0.34056
Q5C177	SJCHGC08891 protein (Fragment) OS=Schistosoma japonicum PE=2 SV=2 - [Q5C177_SCHJA]	6.54	1	1.024	1.03	0.952	1.001	1.00175	0.687	0.817	0.797	0.939	0.81	0.0126515	1.23673	NoSig	0.306529
Q5C178	SJCHGC03039 protein (Fragment) OS=Schistosoma japonicum PE=2 SV=1 - [Q5C178_SCHJA]	18.92	3	1.056	0.993	0.923	1.003	0.99375	1.034	1.024	1.113	0.938	1.02725	0.484447	0.967389	NoSig	-0.0478325
Q5C179	SJCHGC06184 protein (Fragment) OS=Schistosoma japonicum PE=2 SV=2 - [Q5C179_SCHJA]	6.15	1	1.075	0.981	0.97	0.984	1.0025	1.242	1.292	1.254	1.164	1.238	0.000625647	0.809774	NoSig	-0.304409
Q5C189	SJCHGC07049 protein (Fragment) OS=Schistosoma japonicum PE=2 SV=2 - [Q5C189_SCHJA]	37.98	15	1.031	0.982	1.003	0.98	0.999	1.016	0.974	0.993	1.019	1.0005	0.922616	0.998501	NoSig	-0.00216458
Q5C190	Tetraspanin (Fragment) OS=Schistosoma japonicum PE=2 SV=2 - [Q5C190_SCHJA]	22.17	3	1.049	1.014	1.001	0.946	1.0025	1.37	1.289	1.338	1.42	1.35425	5.52e-05	0.740262	NoSig	-0.433892
Q5C195	SJCHGC08519 protein (Fragment) OS=Schistosoma japonicum PE=2 SV=2 - [Q5C195_SCHJA]	22.28	2	1.138	1.032	0.927	0.908	1.00125	0.995	1.249	0.998	1.113	1.08875	0.31706	0.919633	NoSig	-0.12087
Q5C1A3	SJCHGC09249 protein (Fragment) OS=Schistosoma japonicum PE=2 SV=2 - [Q5C1A3_SCHJA]	9.81	4	0.995	1.016	1.001	1.006	1.0045	1.36	1.454	1.328	1.36	1.3755	1.07e-05	0.73028	NoSig	-0.453479
Q5C1B2	SJCHGC07071 protein (Fragment) OS=Schistosoma japonicum PE=2 SV=2 - [Q5C1B2_SCHJA]	15.48	4	1.002	0.998	1.029	0.975	1.001	1.089	1.188	1.116	1.087	1.12	0.00391536	0.89375	NoSig	-0.162057
Q5C1B6	SJCHGC09222 protein (Fragment) OS=Schistosoma japonicum PE=2 SV=2 - [Q5C1B6_SCHJA]	18.04	7	0.962	0.967	0.988	1.019	0.984	0.902	0.818	0.863	0.895	0.8695	0.00253016	1.13168	NoSig	0.178472
Q5C1C1	SJCHGC04665 protein (Fragment) OS=Schistosoma japonicum PE=2 SV=2 - [Q5C1C1_SCHJA]	4.57	1	0.885	0.997	1.051	1.072	1.00125	1.406	1.267	1.334	1.198	1.30125	0.00270719	0.769452	NoSig	-0.378096
Q5C1C6	Putative uncharacterized protein OS=Schistosoma japonicum PE=2 SV=1 - [Q5C1C6_SCHJA]	7.19	1	0.93	1.063	1.02	0.991	1.001	0.889	0.967	0.956	0.935	0.93675	0.0991591	1.06859	NoSig	0.095706
Q5C1D0	SJCHGC04788 protein (Fragment) OS=Schistosoma japonicum PE=2 SV=2 - [Q5C1D0_SCHJA]	2.74	1	0.98	1.031	1.007	0.989	1.00175	1.012	0.991	0.937	1.164	1.026	0.643477	0.976365	NoSig	-0.0345082
Q5C1D3	SJCHGC08248 protein (Fragment) OS=Schistosoma japonicum PE=2 SV=2 - [Q5C1D3_SCHJA]	13.55	2	1.035	0.996	0.994	0.978	1.00075	1.52	1.485	1.494	1.438	1.48425	4.41e-07	0.674246	NoSig	-0.568652
Q5C1D7	SJCHGC08746 protein (Fragment) OS=Schistosoma japonicum PE=2 SV=2 - [Q5C1D7_SCHJA]	12.21	2	0.97	1.007	0.983	1.042	1.0005	1	1.071	0.997	1.097	1.04125	0.215972	0.960864	NoSig	-0.0575953
Q5C1D8	SJCHGC02680 protein (Fragment) OS=Schistosoma japonicum PE=2 SV=2 - [Q5C1D8_SCHJA]	10.47	2	0.93	0.943	1.069	1.065	1.00175	1.474	1.499	1.484	1.507	1.491	1.49e-05	0.671865	NoSig	-0.573758
Q5C1D9	SJCHGC07970 protein (Fragment) OS=Schistosoma japonicum PE=2 SV=2 - [Q5C1D9_SCHJA]	26.11	2	0.976	1.01	1.015	0.998	0.99975	0.985	1.039	0.97	0.904	0.9745	0.413008	1.02591	NoSig	0.0369052
Q5C1E2	SJCHGC06674 protein (Fragment) OS=Schistosoma japonicum PE=2 SV=2 - [Q5C1E2_SCHJA]	58.87	16	1.025	0.985	0.995	1.029	1.0085	0.78	0.804	0.817	0.811	0.803	5.45e-06	1.25592	NoSig	0.328739
Q5C1E5	SJCHGC06140 protein (Fragment) OS=Schistosoma japonicum PE=2 SV=2 - [Q5C1E5_SCHJA]	18.68	6	1.083	1.015	0.956	0.949	1.00075	1.162	1.127	1.104	1.136	1.13225	0.00772284	0.88386	NoSig	-0.178111
Q5C1E6	SJCHGC09638 protein (Fragment) OS=Schistosoma japonicum PE=2 SV=2 - [Q5C1E6_SCHJA]	9.02	1	0.959	0.977	1.128	0.942	1.0015	1.132	1.031	1.121	0.991	1.06875	0.267151	0.937076	NoSig	-0.093762
Q5C1E7	SJCHGC06049 protein (Fragment) OS=Schistosoma japonicum PE=2 SV=2 - [Q5C1E7_SCHJA]	5.1	2	0.908	0.886	1.179	1.012	0.99625	1.266	1.171	1.291	1.211	1.23475	0.0161895	0.806843	NoSig	-0.309639
Q5C1E8	SJCHGC04937 protein (Fragment) OS=Schistosoma japonicum PE=2 SV=2 - [Q5C1E8_SCHJA]	2.98	1	1.119	1.107	0.927	0.852	1.00125	0.845	0.881	0.87	1.012	0.902	0.239157	1.11003	NoSig	0.150603
Q5C1E9	SJCHGC09040 protein (Fragment) OS=Schistosoma japonicum PE=2 SV=2 - [Q5C1E9_SCHJA]	32.01	10	1.035	1.002	0.944	0.977	0.9895	1.014	1.072	1.075	1.009	1.0425	0.089478	0.949161	NoSig	-0.0752758
Q5C1F2	SJCHGC07617 protein (Fragment) OS=Schistosoma japonicum PE=2 SV=2 - [Q5C1F2_SCHJA]	28.74	5	1.02	0.974	1.016	1.005	1.00375	1.146	1.097	1.067	0.928	1.0595	0.289755	0.947381	NoSig	-0.0779836
Q5C1F3	SJCHGC04997 protein (Fragment) OS=Schistosoma japonicum PE=2 SV=2 - [Q5C1F3_SCHJA]	69.05	16	1.007	1.012	0.978	1.002	0.99975	0.855	0.873	0.825	0.86	0.85325	2.51e-05	1.1717	NoSig	0.228599
Q5C1F5	SJCHGC07050 protein (Fragment) OS=Schistosoma japonicum PE=2 SV=2 - [Q5C1F5_SCHJA]	45.87	17	0.999	0.994	1.014	1.014	1.00525	1.072	1.032	1.009	1.062	1.04375	0.0473852	0.963114	NoSig	-0.0542219
Q5C1F6	SJCHGC05675 protein (Fragment) OS=Schistosoma japonicum PE=2 SV=2 - [Q5C1F6_SCHJA]	31.62	15	1.001	0.978	0.973	1.027	0.99475	1.11	1.137	1.15	1.121	1.1295	0.000112782	0.880699	NoSig	-0.183278
Q5C1G2	SJCHGC03409 protein (Fragment) OS=Schistosoma japonicum PE=2 SV=2 - [Q5C1G2_SCHJA]	59.57	11	1.018	0.97	1.004	1.016	1.002	0.91	0.886	0.907	0.898	0.90025	0.000156861	1.11302	NoSig	0.154485
Q5C1G7	SJCHGC05226 protein (Fragment) OS=Schistosoma japonicum PE=2 SV=2 - [Q5C1G7_SCHJA]	52.95	20	1.009	0.991	0.996	0.994	0.9975	1.066	1.143	1.071	1.092	1.093	0.0018975	0.912626	NoSig	-0.131905
Q5C1H2	SJCHGC03632 protein (Fragment) OS=Schistosoma japonicum PE=2 SV=2 - [Q5C1H2_SCHJA]	32.84	7	1.014	1.041	0.965	0.957	0.99425	0.993	0.991	1.032	1.01	1.0065	0.606501	0.987829	NoSig	-0.0176666
Q5C1H4	SJCHGC07856 protein (Fragment) OS=Schistosoma japonicum PE=2 SV=2 - [Q5C1H4_SCHJA]	16.36	1	0.993	1.055	0.966	0.982	0.999	1.054	0.956	1.006	0.986	1.0005	0.967605	0.998501	NoSig	-0.00216458
Q5C1I1	SJCHGC08391 protein (Fragment) OS=Schistosoma japonicum PE=2 SV=2 - [Q5C1I1_SCHJA]	14.48	2	0.929	0.981	1.128	0.959	0.99925	1.297	1.126	1.232	1.079	1.1835	0.0321446	0.844318	NoSig	-0.244142
Q5C1I8	SJCHGC02325 protein (Fragment) OS=Schistosoma japonicum PE=2 SV=2 - [Q5C1I8_SCHJA]	2.78	1	1.006	0.895	1.04	1.07	1.00275	1.168	1.16	1.21	0.916	1.1135	0.201162	0.900539	NoSig	-0.15114
Q5C1J2	SJCHGC05235 protein (Fragment) OS=Schistosoma japonicum PE=2 SV=2 - [Q5C1J2_SCHJA]	10.85	1	0.601	1.235	1.042	1.114	0.998	1.81	1.665	0.532	1.766	1.44325	0.231973	0.691495	NoSig	-0.53221
Q5C1J6	SJCHGC01099 protein (Fragment) OS=Schistosoma japonicum PE=2 SV=2 - [Q5C1J6_SCHJA]	11.5	1	0.973	1.048	1.078	0.9	0.99975	1.116	1.108	1.127	1.106	1.11425	0.0289967	0.89724	NoSig	-0.156434
Q5C1J9	SJCHGC09374 protein (Fragment) OS=Schistosoma japonicum PE=2 SV=2 - [Q5C1J9_SCHJA]	26.75	4	1.028	0.977	0.972	1.025	1.0005	0.873	0.824	0.851	0.789	0.83425	0.000395995	1.19928	NoSig	0.262169
Q5C1K2	SJCHGC03922 protein (Fragment) OS=Schistosoma japonicum PE=2 SV=2 - [Q5C1K2_SCHJA]	43.61	8	0.964	0.974	1.047	1.021	1.0015	1.286	1.292	1.287	1.15	1.25375	0.000705559	0.798804	NoSig	-0.324087
Q5C1K6	SJCHGC03314 protein (Fragment) OS=Schistosoma japonicum PE=2 SV=2 - [Q5C1K6_SCHJA]	37.91	3	1.072	1.038	0.959	0.933	1.0005	1.065	0.989	1.042	1.111	1.05175	0.262825	0.951272	NoSig	-0.0720707
Q5C1L1	SJCHGC03400 protein (Fragment) OS=Schistosoma japonicum PE=2 SV=2 - [Q5C1L1_SCHJA]	12.57	2	1.052	0.989	0.989	0.977	1.00175	1.32	1.337	1.267	1.238	1.2905	5.58e-05	0.77625	NoSig	-0.365408
Q5C1M3	SJCHGC08445 protein (Fragment) OS=Schistosoma japonicum PE=2 SV=2 - [Q5C1M3_SCHJA]	38.67	6	0.998	1.002	1.022	0.986	1.002	0.902	0.94	0.855	0.904	0.90025	0.00181701	1.11302	NoSig	0.154485
Q5C1N0	SJCHGC06754 protein (Fragment) OS=Schistosoma japonicum PE=2 SV=2 - [Q5C1N0_SCHJA]	38.62	11	1.002	0.991	0.99	1.037	1.005	0.79	0.758	0.812	0.781	0.78525	8.16e-06	1.27985	NoSig	0.355972
Q5C1P2	SJCHGC04592 protein (Fragment) OS=Schistosoma japonicum PE=2 SV=2 - [Q5C1P2_SCHJA]	11.84	4	1.075	0.946	1.008	1.015	1.011	1.022	1.027	1.017	1.019	1.02125	0.706905	0.989963	NoSig	-0.0145531
Q5C1P7	SJCHGC07646 protein (Fragment) OS=Schistosoma japonicum PE=2 SV=2 - [Q5C1P7_SCHJA]	8.68	2	0.996	1.043	0.98	0.985	1.001	0.842	0.891	0.851	0.797	0.84525	0.00065448	1.18427	NoSig	0.243992
Q5C1P9	SJCHGC07313 protein (Fragment) OS=Schistosoma japonicum PE=2 SV=2 - [Q5C1P9_SCHJA]	14.86	2	1.112	1	0.894	0.953	0.98975	0.734	0.753	0.63	0.74	0.71425	0.00223492	1.38572	NoSig	0.470635
Q5C1Q7	SJCHGC01875 protein (Fragment) OS=Schistosoma japonicum PE=2 SV=2 - [Q5C1Q7_SCHJA]	15.71	6	0.987	1.003	0.998	1.017	1.00125	1.122	1.095	1.123	1.133	1.11825	2.74e-05	0.895372	NoSig	-0.159441
Q5C1R9	SJCHGC06730 protein (Fragment) OS=Schistosoma japonicum PE=2 SV=2 - [Q5C1R9_SCHJA]	23.6	6	0.926	1.024	1.076	0.995	1.00525	1.017	1.034	0.996	1.048	1.02375	0.596329	0.981929	NoSig	-0.0263091
Q5C1S0	SJCHGC02324 protein (Fragment) OS=Schistosoma japonicum PE=2 SV=2 - [Q5C1S0_SCHJA]	23.44	12	0.967	0.985	1.029	1.017	0.9995	0.927	0.917	0.92	0.899	0.91575	0.0016281	1.09146	NoSig	0.126253
Q5C1T1	SJCHGC08224 protein (Fragment) OS=Schistosoma japonicum PE=2 SV=2 - [Q5C1T1_SCHJA]	48.03	7	0.999	0.963	0.997	1.028	0.99675	1.007	1.059	0.987	1.003	1.014	0.43103	0.982988	NoSig	-0.024754
Q5C1T3	SJCHGC05060 protein (Fragment) OS=Schistosoma japonicum PE=2 SV=2 - [Q5C1T3_SCHJA]	16.67	4	1.014	0.933	1.016	0.995	0.9895	1.102	1.157	1.197	1.161	1.15425	0.000986504	0.857267	NoSig	-0.222184
Q5C1T4	SJCHGC07894 protein (Fragment) OS=Schistosoma japonicum PE=2 SV=2 - [Q5C1T4_SCHJA]	11.27	2	1.04	1.044	0.966	0.951	1.00025	0.855	0.835	0.848	0.854	0.848	0.00084153	1.17954	NoSig	0.238224
Q5C1T7	SJCHGC05023 protein (Fragment) OS=Schistosoma japonicum PE=2 SV=2 - [Q5C1T7_SCHJA]	69.67	21	0.995	0.996	1.005	0.984	0.995	0.918	0.942	0.952	0.89	0.9255	0.00309981	1.07509	NoSig	0.104464
Q5C1T9	SJCHGC05466 protein (Fragment) OS=Schistosoma japonicum PE=2 SV=2 - [Q5C1T9_SCHJA]	8.18	4	0.998	1.054	0.989	0.993	1.0085	1.144	0.986	1.207	1.137	1.1185	0.0674764	0.901654	NoSig	-0.149354
Q5C1V0	SJCHGC07757 protein (Fragment) OS=Schistosoma japonicum PE=2 SV=2 - [Q5C1V0_SCHJA]	68.79	16	1.013	1.012	0.992	0.986	1.00075	1.095	1.094	1.057	1.052	1.0745	0.00161418	0.931363	NoSig	-0.102584
Q5C1V3	SJCHGC04738 protein (Fragment) OS=Schistosoma japonicum PE=2 SV=2 - [Q5C1V3_SCHJA]	42.68	9	1.034	0.962	0.98	0.996	0.993	1.018	1.079	1.056	1.013	1.0415	0.0699653	0.953433	NoSig	-0.0687972
Q5C1V5	SJCHGC06496 protein (Fragment) OS=Schistosoma japonicum PE=2 SV=2 - [Q5C1V5_SCHJA]	8.36	3	0.996	0.987	0.997	0.976	0.989	0.97	0.941	1.001	0.956	0.967	0.158463	1.02275	NoSig	0.0324546
Q5C1V9	SJCHGC03611 protein (Fragment) OS=Schistosoma japonicum PE=2 SV=2 - [Q5C1V9_SCHJA]	13.33	1	0.848	0.817	1.142	1.204	1.00275	1.414	1.016	1.119	0.999	1.137	0.368017	0.881926	NoSig	-0.18127
Q5C1W5	SJCHGC07957 protein (Fragment) OS=Schistosoma japonicum PE=2 SV=2 - [Q5C1W5_SCHJA]	38.78	5	1.058	0.897	0.988	1.067	1.0025	1.126	1.111	1.134	1.118	1.12225	0.0238357	0.893295	NoSig	-0.162792
Q5C1W7	SJCHGC08503 protein (Fragment) OS=Schistosoma japonicum PE=2 SV=2 - [Q5C1W7_SCHJA]	24	3	1.085	0.972	0.896	1.088	1.01025	0.97	0.969	0.972	1.022	0.98325	0.59654	1.02746	NoSig	0.0390822
Q5C1X3	SJCHGC05991 protein (Fragment) OS=Schistosoma japonicum PE=2 SV=2 - [Q5C1X3_SCHJA]	45.97	8	0.96	0.977	0.989	0.978	0.976	0.805	0.821	0.85	0.873	0.83725	0.000139652	1.16572	NoSig	0.221223
Q5C1X5	SJCHGC06105 protein (Fragment) OS=Schistosoma japonicum PE=2 SV=2 - [Q5C1X5_SCHJA]	54.29	14	1.009	0.997	1.007	0.978	0.99775	0.801	0.79	0.849	0.78	0.805	2.58e-05	1.23944	NoSig	0.30969
Q5C1X8	SJCHGC05098 protein (Fragment) OS=Schistosoma japonicum PE=2 SV=2 - [Q5C1X8_SCHJA]	37.53	11	0.999	0.968	1.025	0.964	0.989	0.998	1.008	1.046	1.027	1.01975	0.141673	0.969846	NoSig	-0.0441731
Q5C1Y2	SJCHGC08516 protein (Fragment) OS=Schistosoma japonicum PE=2 SV=2 - [Q5C1Y2_SCHJA]	3.41	1	0.944	1.019	1.102	0.94	1.00125	1.133	1.194	1.271	1.233	1.20775	0.00525496	0.829021	NoSig	-0.27052
Q5C1Y4	SJCHGC08625 protein (Fragment) OS=Schistosoma japonicum PE=2 SV=2 - [Q5C1Y4_SCHJA]	11.11	2	1.09	0.935	0.928	1.046	0.99975	1.175	1.367	1.272	1.243	1.26425	0.00345371	0.790785	NoSig	-0.338642
Q5C1Y8	SJCHGC03537 protein (Fragment) OS=Schistosoma japonicum PE=2 SV=2 - [Q5C1Y8_SCHJA]	10.57	3	0.989	0.954	1.031	1.068	1.0105	1.028	1.008	1.1	1.047	1.04575	0.30806	0.966292	NoSig	-0.0494687
[truncated: 1,403 more rows]
