# Supplementary material for: iTRAQ-Based Comparative Proteomic Analysis of Adult Schistosoma japonicum from Water Buffalo and Yellow Cattle
Source: Front Microbiol. 2018 Feb 6;9:99. doi: 10.3389/fmicb.2018.00099 (PMC5808103; doi:10.3389/fmicb.2018.00099)
Supplement: Supplementary file 3 [file Table_3.XLSX]

## Sheet: Sheet1
Supplementary Table 3. A summary of proteins information on downregulated DEPs in adult Schistosoma japonicum from water buffalo
Accession	Description	MW [kDa]	calc. pI	KEGG_PATHWAY	GO_ID
B3W666	Tropomyosin	33	4.65	ko04260: Cardiac muscle contraction; ko04261: Adrenergic signaling in cardiomyocytes; ko05206: MicroRNAs in cancer; ko05410: Hypertrophic cardiomyopathy (HCM); ko05414: Dilated cardiomyopathy;	GO:0003674 GO:0005575 GO:0008150
C1L403	Uncharacterized protein	24.4	10.68
C1L4Q7	Serine palmitoyltransferase	57.5	7.68	ko00600: Sphingolipid metabolism; ko04071: Sphingolipid signaling pathway; ko04138: Autophagy - yeast;	GO:0002119 GO:0003824 GO:0004758 GO:0006629 GO:0006665 GO:0009058 GO:0009792 GO:0016740 GO:0016746 GO:0030170 GO:0040011 GO:0040027 GO:0045197
C1L4T5	Putative SAM pointed domain containing ets transcription factor	23	4.31		GO:0000407 GO:0005515 GO:0005776 GO:0016236 GO:0043130
C1L4V0	Uncharacterized protein	11.2	8.63
C1L510	GRAM domain-containing protein 1A	113.8	8.15
C1L529	Solute carrier family 6 (Neurotransmitter transporter, glycine), member 5	77.2	7.36		GO:0005215 GO:0005328 GO:0005887 GO:0006810 GO:0006836 GO:0016021
C1L9W3	Fatty acid binding protein 7, brain	8.2	7.96		GO:0008289
C1LAM4	Uncharacterized protein	24.7	10.17
C1LAT6	40S ribosomal protein S24	15	10.77	ko03010: Ribosome;	GO:0000166 GO:0000462 GO:0003735 GO:0005622 GO:0005840 GO:0006412 GO:0022627
C1LEB4	IWS1 homolog	70.9	4.83		GO:0005634
C1LEQ5	Ribosomal protein L29	7.9	11.78	ko03010: Ribosome;	GO:0002181 GO:0003735 GO:0005622 GO:0005840 GO:0006412 GO:0022625
C1LEX2	Inner nuclear membrane protein Man1 (LEM domain-containing protein 3)	90.7	8.82		GO:0005639
C1LFM4	Asparagine-rich protein (Ag319) (ARP)	67	9.36
C1LGL2	Uncharacterized protein	80.3	7.59		GO:0005739 GO:0006839 GO:0007399 GO:0016021 GO:0019894
C1LGX0	U3 small nucleolar RNA-associated protein 14	61.4	9.25	ko03008: Ribosome biogenesis in eukaryotes;	GO:0005730 GO:0006364 GO:0030490 GO:0032040
C1LH08	Myeloid/lymphoid or mixed-lineage leukemia 2	57	10.27
C1LI02	Transmembrane protein 167 precursor	7.9	8.98		GO:0000139 GO:0009306 GO:0012505 GO:0016021 GO:0046907
C1LK36	Single-stranded DNA-binding protein 3	56.5	7.15		GO:0003697 GO:0005515
C1LKR3	Uncharacterized protein	25.3	8.72
C1LNS2	Tropomyosin-2	32.6	4.54	ko04260: Cardiac muscle contraction; ko04261: Adrenergic signaling in cardiomyocytes; ko05206: MicroRNAs in cancer; ko05410: Hypertrophic cardiomyopathy (HCM); ko05414: Dilated cardiomyopathy;	GO:0003674 GO:0005575 GO:0008150
C1LQX0	Ribosomal protein L35	14.1	11.74	ko03010: Ribosome;	GO:0000463 GO:0003729 GO:0003735 GO:0005622 GO:0005840 GO:0006412 GO:0022625
C7TZG8	Myosin heavy chain	94.8	8.29	ko04260: Cardiac muscle contraction; ko04261: Adrenergic signaling in cardiomyocytes; ko05416: Viral myocarditis;	GO:0003774 GO:0005515 GO:0005524 GO:0016459
C8CHI9	cyclophilin A	19.2	9.22		GO:0000166 GO:0000413 GO:0003723 GO:0003755 GO:0006457
O96398	Myosin	92.4	5.38	ko04260: Cardiac muscle contraction; ko04261: Adrenergic signaling in cardiomyocytes; ko05416: Viral myocarditis;	GO:0003774 GO:0003779 GO:0005515 GO:0005516 GO:0005524 GO:0016459 GO:0030016 GO:0032982
Q3KTI5	SJCHGC06864 protein	6.7	8.87
Q3KTI9	SJCHGC06411 protein	10.7	4.25		GO:0016021
Q3KZ72	SJCHGC05701 protein	15.1	8.5	ko04068: FoxO signaling pathway; ko04152: AMPK signaling pathway; ko04211: Longevity regulating pathway; ko04213: Longevity regulating pathway - multiple species; ko04371: Apelin signaling pathway; ko04530: Tight junction; ko04710: Circadian rhythm; ko04910: Insulin signaling pathway; ko04920: Adipocytokine signaling pathway; ko04921: Oxytocin signaling pathway; ko04922: Glucagon signaling pathwa…
Q5BQU9	Uncharacterized protein SJCHGC09800	9.6	5.96
Q5BS32	Dynein light chain roadblock	10.8	5.9		GO:0005868 GO:0007018 GO:0030286 GO:0045505 GO:0070062
Q5BSE3	Small nuclear ribonucleoprotein F	9.7	5.39	ko03040: Spliceosome;	GO:0000387 GO:0000398 GO:0003723 GO:0005681 GO:0005685 GO:0005732 GO:0019013 GO:0071013
Q5BSE6	SJCHGC04731 protein	15.5	5.88		GO:0004252 GO:0006508
Q5BVM3	SJCHGC04313 protein	28.3	8.84	ko03013: RNA transport; ko03015: mRNA surveillance pathway;	GO:0006397
Q5BVR7	SJCHGC09621 protein	18.6	9.09		GO:0002244 GO:0005201 GO:0005578 GO:0005581
Q5BVU6	SJCHGC09047 protein	38.1	9.69		GO:0046983
Q5BW54	SJCHGC06382 protein	32.9	6.68	ko00510: N-Glycan biosynthesis; ko00513: Various types of N-glycan biosynthesis; ko05202: Transcriptional misregulation in cancer;	GO:0006487 GO:0016021 GO:0036071 GO:0046921
Q5BWJ7	SJCHGC01496 protein	16.6	9.73
Q5BWN5	SJCHGC07626 protein	18.1	9.23
Q5BWN6	SJCHGC07358 protein	17.9	9.28
Q5BX97	SJCHGC05333 protein	20.9	9.74
Q5BXY9	SJCHGC03880 protein	14.1	5.07
Q5BYD6	SJCHGC05166 protein	36.7	8.13		GO:0005743 GO:0005783
Q5BYE5	SJCHGC04807 protein	52.2	7.74	ko03008: Ribosome biogenesis in eukaryotes;
Q5BZW7	SJCHGC04062 protein	28.9	8.05		GO:0005515
Q5C0D8	SJCHGC00965 protein	38	6.79		GO:0005201
Q5C0I0	Spliceosome-associated protein, putative	29.5	4.56		GO:0000381 GO:0000389 GO:0003723 GO:0005686 GO:0071004 GO:0071013
Q5C0L0	SJCHGC02674 protein	21.2	6.38
Q5C0N8	SJCHGC09573 protein	18.3	6.06
Q5C194	SJCHGC02813 protein	30.4	6.79	ko04066: HIF-1 signaling pathway; ko04911: Insulin secretion; ko04919: Thyroid hormone signaling pathway; ko04920: Adipocytokine signaling pathway; ko04922: Glucagon signaling pathway; ko04931: Insulin resistance; ko04976: Bile secretion; ko05166: HTLV-I infection; ko05200: Pathways in cancer; ko05211: Renal cell carcinoma; ko05230: Central carbon metabolism in cancer;	GO:0016020 GO:0016021 GO:0022857 GO:0022891 GO:0055085
Q5C222	SJCHGC05310 protein	25.5	8.82		GO:0005261 GO:0015269 GO:0015672 GO:0016020 GO:0016021 GO:0071805 GO:0098655
Q5C296	SJCHGC01885 protein	111.8	5.31	ko04260: Cardiac muscle contraction; ko04261: Adrenergic signaling in cardiomyocytes; ko05416: Viral myocarditis;	GO:0003774 GO:0016459
Q5C2T4	SJCHGC08071 protein	24.1	4.39		GO:0005198 GO:0005515 GO:0006886 GO:0016192 GO:0030126
Q5C2U7	SJCHGC08142 protein	20.6	4.44		GO:0005643 GO:0006913 GO:0017056
Q5C3P1	SJCHGC06113 protein	59.6	4.6	ko04151: PI3K-Akt signaling pathway; ko04510: Focal adhesion; ko04512: ECM-receptor interaction; ko04933: AGE-RAGE signaling pathway in diabetic complications; ko04974: Protein digestion and absorption; ko05146: Amoebiasis; ko05200: Pathways in cancer; ko05222: Small cell lung cancer;	GO:0005201 GO:0005581 GO:0005587 GO:0007391 GO:0035848 GO:0048621 GO:0055013 GO:0060729
Q5C3S1	SJCHGC07774 protein	16.7	6.06	ko04261: Adrenergic signaling in cardiomyocytes; ko04970: Salivary secretion; ko04972: Pancreatic secretion; ko04020: Calcium signaling pathway;	GO:0005388 GO:0005524 GO:0016021 GO:0070588
Q5C480	SJCHGC05943 protein	24.4	9.54
Q5C520	SJCHGC04082 protein	28.6	7.11		GO:0004252 GO:0006508
Q5C537	SJCHGC08962 protein	31.8	8.37
Q5C5W8	SJCHGC03340 protein	36.3	8.82
Q5C6I0	SJCHGC08266 protein	20.1	4.92
Q5C6Q8	SJCHGC03634 protein	22.3	7.83
Q5C6T7	SJCHGC01472 protein	17.3	10.24
Q5C733	SJCHGC03712 protein	21	4.86		GO:0005515
Q5D8U8	SJCHGC07873 protein	21.6	4.84		GO:0005515
Q5D9P4	Putative uncharacterized protein	33.2	7.42	ko04140: Autophagy - animal; ko04142: Lysosome; ko04210: Apoptosis; ko04612: Antigen processing and presentation; ko04621: NOD-like receptor signaling pathway; ko04924: Renin secretion;	GO:0004197 GO:0005615 GO:0005764 GO:0050790 GO:0051603
Q5DA00	SJCHGC02657 protein	19.9	6.55		GO:0012505 GO:0016020 GO:0016021 GO:0020037
Q5DB55	Myosin regulatory light chain 2, smooth muscle minor isoform (G1)	22.7	4.93	ko04510: Focal adhesion; ko04530: Tight junction; ko04611: Platelet activation; ko04670: Leukocyte transendothelial migration; ko04810: Regulation of actin cytoskeleton;	GO:0005509
Q5DCQ8	Myosin alkali light chain 1	17.7	4.81		GO:0005509 GO:0005863 GO:0016459 GO:0018991 GO:0040011
Q5DCT2	U1 small nuclear ribonucleoprotein C	14.8	8.84	ko03040: Spliceosome;	GO:0000243 GO:0000387 GO:0000395 GO:0000398 GO:0003676 GO:0003729 GO:0005634 GO:0005685 GO:0008270 GO:0030619 GO:0030627 GO:0071004 GO:0071010
Q5DCT5	SJCHGC09440 protein	46.6	5.27		GO:0003774 GO:0016459
Q5DD25	SJCHGC09385 protein	24.5	5.16
Q5DDC3	SJCHGC00516 protein	26.1	9.5		GO:0005861 GO:0006936
Q5DDJ7	SJCHGC03964 protein	12.1	7.27
Q5DDY3	SJCHGC09415 protein	23.8	9.42	ko03013: RNA transport; ko03015: mRNA surveillance pathway;	GO:0000184 GO:0005737 GO:0035145
Q5DET3	Histone H4	11.4	11.36	ko05034: Alcoholism; ko05203: Viral carcinogenesis; ko05322: Systemic lupus erythematosus;	GO:0000784 GO:0000786 GO:0000788 GO:0001503 GO:0003677 GO:0003723 GO:0005634 GO:0005654 GO:0006334 GO:0006335 GO:0006336 GO:0006352 GO:0007275 GO:0016020 GO:0019904 GO:0030154 GO:0031012 GO:0042393 GO:0043234 GO:0044822 GO:0045653 GO:0046982 GO:0051290 GO:0070062
Q5DEV1	SJCHGC09298 protein	72.1	5.34	ko04974: Protein digestion and absorption;	GO:0005201 GO:0005583 GO:0046872
Q5DF99	SJCHGC05591 protein	32.6	8.1		GO:0005887 GO:0007166 GO:0016021
Q5DFW8	SJCHGC01837 protein	55.5	6.77
Q5DG07	SJCHGC09509 protein	13.7	7.2		GO:0005739 GO:0016020 GO:0043065
Q5DGB2	SJCHGC04146 protein	22.7	9.58		GO:0005975 GO:0016757
Q5DGG9	Troponin T	37.9	5.99		GO:0005861 GO:0006937
Q5DGI6	SJCHGC04552 protein; similar to U4/U6 small nuclear ribonucleoprotein PRP4	54.5	6.74	ko03040: Spliceosome;	GO:0000398 GO:0005515 GO:0016021 GO:0017070 GO:0030621 GO:0046540
Q5DHM6	SJCHGC00893 protein	35.7	11.74
Q86EA8	Clone ZZD612 mRNA sequence	16.2	4.91	ko04010: MAPK signaling pathway; ko04150: mTOR signaling pathway	GO:0032006
Q86ET3	20 kDa calcium-binding protein (Antigen SM20)	17.9	4.54	ko04014 Ras signaling pathway; ko04015 Rap1 signaling pathway; ko04016 MAPK signaling pathway - plant; ko04020 Calcium signaling pathway; ko04022 cGMP-PKG signaling pathway; ko04024: cAMP signaling pathway; ko04070: Phosphatidylinositol signaling system; ko04114: Oocyte meiosis; ko04261: Adrenergic signaling in cardiomyocytes; ko04270: Vascular smooth muscle contraction; ko04371: Apelin signaling…	GO:0005509 GO:0005575
