# Supplementary material for: iTRAQ-Based Comparative Proteomic Analysis of Adult Schistosoma japonicum from Water Buffalo and Yellow Cattle
Source: Front Microbiol. 2018 Feb 6;9:99. doi: 10.3389/fmicb.2018.00099 (PMC5808103; doi:10.3389/fmicb.2018.00099)
Supplement: Supplementary file 4 [file Table_4.XLSX]

## Sheet: Sup 3 up in water buffalo
Supplementary Table 4. A summary of proteins information on upregulated DEPs in adult Schistosoma japonicum from water buffalo
Accession	Description	MW [kDa]	calc. pI	KEGG_PATHWAY	GO_ID
C1LAA5	Saposin B domain-containing protein	20.5	7.08
Q75UG3	Thioredoxin peroxidase-1	20.7	6.34	ko04146: Peroxisome;	GO:0004602 GO:0005829 GO:0005875 GO:0006974 GO:0006979 GO:0007155 GO:0007281 GO:0008340 GO:0008354 GO:0008379 GO:0010906 GO:0016209 GO:0016491 GO:0042594 GO:0042744 GO:0045454 GO:0051920 GO:0055114
C1LBS5	Cathepsin L, a	38.3	8.57	ko05205: Proteoglycans in cancer; ko04140: Autophagy - animal; ko04142: Lysosome; ko04145: Phagosome; ko04210: Apoptosis; ko04612: Antigen processing and presentation; ko05205: Proteoglycans in cancer; ko05323: Rheumatoid arthritis; ko05418: Fluid shear stress and atherosclerosis;	GO:0004175 GO:0004197 GO:0005576 GO:0006508 GO:0008234
C1LCI7	Glutathione S-Transferase	23.9	7.24		GO:0005515 GO:0016740 GO:0071688
C1LCM1	hypothetical protein	20.1	4.82		GO:0005515
C1LFZ5	hypothetical protein	75.7	6.46
C1LG11	28S ribosomal protein S18b, mitochondrial	34.7	9.32	ko05203: Viral carcinogenesis;	GO:0003735 GO:0005622 GO:0005739 GO:0005840 GO:0006412
C1LHC4	hypothetical protein	11.8	9.7
C1LNQ6	Protein disulfide-isomerase	55.7	7.03		GO:0003756 GO:0005783 GO:0006457 GO:0016853 GO:0034976 GO:0045454
C1LRV3	Basic-leucine zipper (BZIP) transcription factor,domain-containing protein	92.9	8.32		GO:0003700 GO:0006355 GO:0043565
C7TY97	Ribosomal protein L19	32.7	11.55	ko03010: Ribosome;	GO:0003735 GO:0005622 GO:0005840 GO:0006412 GO:0022625
C7TYU4	NADH-cytochrome b5 reductase	34.1	9.09	ko00520: Amino sugar and nucleotide sugar metabolism；	GO:0004128 GO:0005739 GO:0016020 GO:0016491 GO:0055114 GO:0070062 GO:0071949 GO:1903955
C7TZX9	Ribonuclease Oy (Fragment) OS=Schistosoma japonicum PE=2 SV=1 - [C7TZX9_SCHJA]	19.3	7.9		GO:0003723 GO:0033897
F6LHR8	Tetraspanin 2	23.6	7.21	ko05205: Proteoglycans in cancer; ko04142: Lysosome;	GO:0005887 GO:0007166 GO:0016021
Q1A7N0	Adenosine deaminase	39.7	6.52	ko05340: Primary immunodeficiency；ko00230: Purine metabolism;	GO:0004000 GO:0005829 GO:0006154 GO:0009168 GO:0019239 GO:0043103 GO:0046103
Q5BQQ3	Putative dynein light chain	10.2	7.03	ko04962: Vasopressin-regulated water reabsorption;	GO:0000776 GO:0005737 GO:0005813 GO:0005875 GO:0007017 GO:0008180 GO:0016020 GO:0021762 GO:0030286 GO:0042326 GO:0070062 GO:0072686
Q5BSD8	SJCHGC04827 protein	9.7	10.87
Q5BSP4	SJCHGC03649 protein	10.3	8.63	ko04962: Vasopressin-regulated water reabsorption;	GO:0003777 GO:0005737 GO:0005875 GO:0007017 GO:0030286
Q5BWD8	SJCHGC08440 protein	15.4	4.65
Q5BXJ1	SJCHGC08729 protein	22.5	8.28
Q5BY07	SJCHGC03455 protein	32.5	6.24		GO:0005515
Q5BZ26	SJCHGC06768 protein	52.6	9.19
Q5C1M2	SJCHGC06422 protein	22	6.62	ko00061: Fatty acid biosynthesis; ko00071: Fatty acid degradation; ko02024: Quorum sensing; ko03320: PPAR signaling pathway; ko04146: Peroxisome; ko04920: Adipocytokine signaling pathway;	GO:0003824 GO:0008152
Q5C2L4	SJCHGC02863 protein	36.1	6.6		GO:0000786 GO:0000790 GO:0003677 GO:0006342 GO:0016021
Q5C394	SJCHGC09145 protein	41.7	9.98
Q5C3W4	SJCHGC04404 protein	37.9	8.43	ko00561: Glycerolipid metabolism; ko00564: Glycerophospholipid metabolism;
Q5C5P6	SJCHGC02399 protein	54.5	8.97
Q5C5T2	SJCHGC03816 protein	26.1	9.47
Q5C620	SJCHGC08852 protein	24.6	10.55		GO:0003676
Q5C6J4	SJCHGC07418 protein	14.7	5.02
Q5C6N3	SJCHGC06327 protein	33	8.68
Q5C710	SJCHGC03932 protein	32.5	4.86
Q5C7S9	SJCHGC05473 protein	14.5	6.55
Q5D9D6	SJCHGC05998 protein	13.6	4.84
Q5DA18	SJCHGC03130 protein	22.9	5.2		GO:0005249 GO:0005251 GO:0005515 GO:0006813 GO:0008076 GO:0016021 GO:0051260
Q5DB34	SJCHGC06758 protein	25.2	5.31		GO:0008152 GO:0016491 GO:0018991 GO:0040011 GO:0055114
Q5DBG1	SJCHGC00558 protein	21.9	6.07		GO:0005509 GO:0007017 GO:0030286
Q5DD04	S-adenosylmethionine synthase	42.7	6.27	ko00270: Cysteine and methionine metabolism;	GO:0004478 GO:0005524 GO:0005829 GO:0006556 GO:0006730 GO:0046872
Q5DD09	SJCHGC05578 protein	15	7.71
Q5DDU0	SJCHGC02753 protein	14.3	5.45
Q5DDW4	SJCHGC09169 protein; similar to U4/U6.U5 tri-snRNP-associated protein 1	35.6	5.68	ko03040: Spliceosome;	GO:0000387 GO:0000398 GO:0000481 GO:0045292 GO:0046540
Q5DE03	Putative uncharacterized protein	12.9	7.9
Q5DF86	UPF0506 protein SJCHGC03144	17.4	5.31
Q5DFF3	SJCHGC02549 protein	34.1	6.16		GO:0005215 GO:0005328 GO:0005887 GO:0006810 GO:0006836 GO:0016021
Q5DH74	SJCHGC06565 protein	24.4	8.97		GO:0016020 GO:0016021 GO:0022857 GO:0022891 GO:0055085
Q86EB6	Clone ZZD581 mRNA sequence	18.1	7.85		GO:0005515
